# Supplementary material for: Rutin attenuates bleomycin-induced acute lung injury via miR-9-5p mediated NF-κB signaling inhibition: network pharmacology analysis and experimental evidence
Source: Front Pharmacol. 2025 Mar 5;16:1522690. doi: 10.3389/fphar.2025.1522690 (PMC11920148; doi:10.3389/fphar.2025.1522690)
Supplement: Supplementary file 1 [file Table2.xlsx]

## Sheet: GeneCards
Gene Symbol	Description	Category	Uniprot ID	Gifts	GC Id	Relevance score	GeneCards Link
TP53	Tumor Protein P53	Protein Coding	P04637	60	GC17M007661	193.551	https://www.genecards.org/cgi-bin/carddisp.pl?gene=TP53
EGFR	Epidermal Growth Factor Receptor	Protein Coding	P00533	62	GC07P055019	151.765	https://www.genecards.org/cgi-bin/carddisp.pl?gene=EGFR
TERT	Telomerase Reverse Transcriptase	Protein Coding	O14746	58	GC05M001253	138.538	https://www.genecards.org/cgi-bin/carddisp.pl?gene=TERT
KRAS	KRAS Proto-Oncogene, GTPase	Protein Coding	P01116	60	GC12M025583	121.139	https://www.genecards.org/cgi-bin/carddisp.pl?gene=KRAS
CEBPA	CCAAT Enhancer Binding Protein Alpha	Protein Coding	P49715	53	GC19M033299	118.44	https://www.genecards.org/cgi-bin/carddisp.pl?gene=CEBPA
FLT3	Fms Related Receptor Tyrosine Kinase 3	Protein Coding	P36888	60	GC13M028003	97.9588	https://www.genecards.org/cgi-bin/carddisp.pl?gene=FLT3
IL6	Interleukin 6	Protein Coding	P05231	58	GC07P022725	96.1386	https://www.genecards.org/cgi-bin/carddisp.pl?gene=IL6
HRAS	HRas Proto-Oncogene, GTPase	Protein Coding	P01112	59	GC11M007933	94.9207	https://www.genecards.org/cgi-bin/carddisp.pl?gene=HRAS
RANBP2	RAN Binding Protein 2	Protein Coding	P49792	53	GC02P108719	91.7562	https://www.genecards.org/cgi-bin/carddisp.pl?gene=RANBP2
TNF	Tumor Necrosis Factor	Protein Coding	P01375	58	GC06P104098	89.7719	https://www.genecards.org/cgi-bin/carddisp.pl?gene=TNF
NRAS	NRAS Proto-Oncogene, GTPase	Protein Coding	P01111	57	GC01M114704	89.3161	https://www.genecards.org/cgi-bin/carddisp.pl?gene=NRAS
CDKN2A	Cyclin Dependent Kinase Inhibitor 2A	Protein Coding	Q8N726	58	GC09M021967	88.3905	https://www.genecards.org/cgi-bin/carddisp.pl?gene=CDKN2A
MALAT1	Metastasis Associated Lung Adenocarcinoma Transcript 1	RNA Gene		27	GC11P072906	87.2253	https://www.genecards.org/cgi-bin/carddisp.pl?gene=MALAT1
PTEN	Phosphatase And Tensin Homolog	Protein Coding	P60484	58	GC10P098516	86.3009	https://www.genecards.org/cgi-bin/carddisp.pl?gene=PTEN
DNMT3A	DNA Methyltransferase 3 Alpha	Protein Coding	Q9Y6K1	58	GC02M025228	82.7725	https://www.genecards.org/cgi-bin/carddisp.pl?gene=DNMT3A
BRAF	B-Raf Proto-Oncogene, Serine/Threonine Kinase	Protein Coding	P15056	61	GC07M140751	82.3227	https://www.genecards.org/cgi-bin/carddisp.pl?gene=BRAF
MIR21	MicroRNA 21	RNA Gene		26	GC17P078777	81.1534	https://www.genecards.org/cgi-bin/carddisp.pl?gene=MIR21
PIK3CA	Phosphatidylinositol-4,5-Bisphosphate 3-Kinase Catalytic Subunit Alpha	Protein Coding	P42336	59	GC03P179148	81.0631	https://www.genecards.org/cgi-bin/carddisp.pl?gene=PIK3CA
KIT	KIT Proto-Oncogene, Receptor Tyrosine Kinase	Protein Coding	P10721	60	GC04P054657	80.2163	https://www.genecards.org/cgi-bin/carddisp.pl?gene=KIT
IDH1	Isocitrate Dehydrogenase (NADP(+)) 1	Protein Coding	O75874	60	GC02M208236	79.2838	https://www.genecards.org/cgi-bin/carddisp.pl?gene=IDH1
MYC	MYC Proto-Oncogene, BHLH Transcription Factor	Protein Coding	P01106	59	GC08P127735	77.6269	https://www.genecards.org/cgi-bin/carddisp.pl?gene=MYC
PTPN11	Protein Tyrosine Phosphatase Non-Receptor Type 11	Protein Coding	Q06124	61	GC12P112418	77.2486	https://www.genecards.org/cgi-bin/carddisp.pl?gene=PTPN11
MEG3	Maternally Expressed 3	RNA Gene		31	GC14P112719	76.2134	https://www.genecards.org/cgi-bin/carddisp.pl?gene=MEG3
CTNNB1	Catenin Beta 1	Protein Coding	P35222	60	GC03P041194	75.6786	https://www.genecards.org/cgi-bin/carddisp.pl?gene=CTNNB1
U2AF1	U2 Small Nuclear RNA Auxiliary Factor 1	Protein Coding	Q01081	49	GC21M043092	74.9745	https://www.genecards.org/cgi-bin/carddisp.pl?gene=U2AF1
SFTPC	Surfactant Protein C	Protein Coding	P11686	48	GC08P022156	74.7527	https://www.genecards.org/cgi-bin/carddisp.pl?gene=SFTPC
LRRC56	Leucine Rich Repeat Containing 56	Protein Coding	Q8IYG6	42	GC11P002827	74.506	https://www.genecards.org/cgi-bin/carddisp.pl?gene=LRRC56
AKT1	AKT Serine/Threonine Kinase 1	Protein Coding	P31749	60	GC14M104769	73.7475	https://www.genecards.org/cgi-bin/carddisp.pl?gene=AKT1
RUNX1	RUNX Family Transcription Factor 1	Protein Coding	Q01196	56	GC21M034787	72.9361	https://www.genecards.org/cgi-bin/carddisp.pl?gene=RUNX1
MIR155	MicroRNA 155	RNA Gene		24	GC21P025573	72.8152	https://www.genecards.org/cgi-bin/carddisp.pl?gene=MIR155
MIR126	MicroRNA 126	RNA Gene		25	GC09P136670	72.279	https://www.genecards.org/cgi-bin/carddisp.pl?gene=MIR126
NPM1	Nucleophosmin 1	Protein Coding	P06748	57	GC05P171387	71.8284	https://www.genecards.org/cgi-bin/carddisp.pl?gene=NPM1
STAT3	Signal Transducer And Activator Of Transcription 3	Protein Coding	P40763	61	GC17M042313	71.576	https://www.genecards.org/cgi-bin/carddisp.pl?gene=STAT3
ABCA3	ATP Binding Cassette Subfamily A Member 3	Protein Coding	Q99758	55	GC16M002275	71.4934	https://www.genecards.org/cgi-bin/carddisp.pl?gene=ABCA3
MIR125A	MicroRNA 125a	RNA Gene		24	GC19P083773	70.6016	https://www.genecards.org/cgi-bin/carddisp.pl?gene=MIR125A
MIRLET7C	MicroRNA Let-7c	RNA Gene		25	GC21P016559	69.8132	https://www.genecards.org/cgi-bin/carddisp.pl?gene=MIRLET7C
ABL1	ABL Proto-Oncogene 1, Non-Receptor Tyrosine Kinase	Protein Coding	P00519	60	GC09P130713	69.5502	https://www.genecards.org/cgi-bin/carddisp.pl?gene=ABL1
H19	H19 Imprinted Maternally Expressed Transcript	RNA Gene		30	GC11M001995	69.5452	https://www.genecards.org/cgi-bin/carddisp.pl?gene=H19
ALK	ALK Receptor Tyrosine Kinase	Protein Coding	Q9UM73	57	GC02M029190	66.4366	https://www.genecards.org/cgi-bin/carddisp.pl?gene=ALK
MIR221	MicroRNA 221	RNA Gene		23	GC0XM045746	66.3585	https://www.genecards.org/cgi-bin/carddisp.pl?gene=MIR221
MAPK1	Mitogen-Activated Protein Kinase 1	Protein Coding	P28482	60	GC22M021759	66.2974	https://www.genecards.org/cgi-bin/carddisp.pl?gene=MAPK1
NFE2L2	NFE2 Like BZIP Transcription Factor 2	Protein Coding	Q16236	58	GC02M177227	66.1038	https://www.genecards.org/cgi-bin/carddisp.pl?gene=NFE2L2
PVT1	Pvt1 Oncogene	RNA Gene		29	GC08P127908	66.012	https://www.genecards.org/cgi-bin/carddisp.pl?gene=PVT1
MIR210	MicroRNA 210	RNA Gene		24	GC11M007939	65.4359	https://www.genecards.org/cgi-bin/carddisp.pl?gene=MIR210
ERBB2	Erb-B2 Receptor Tyrosine Kinase 2	Protein Coding	P04626	62	GC17P039687	65.2563	https://www.genecards.org/cgi-bin/carddisp.pl?gene=ERBB2
SFTPB	Surfactant Protein B	Protein Coding	P07988	51	GC02M085657	65.0059	https://www.genecards.org/cgi-bin/carddisp.pl?gene=SFTPB
CXCL8	C-X-C Motif Chemokine Ligand 8	Protein Coding	P10145	50	GC04P073740	64.7698	https://www.genecards.org/cgi-bin/carddisp.pl?gene=CXCL8
IL10	Interleukin 10	Protein Coding	P22301	54	GC01M206767	64.5959	https://www.genecards.org/cgi-bin/carddisp.pl?gene=IL10
IFNG	Interferon Gamma	Protein Coding	P01579	57	GC12M068154	63.9875	https://www.genecards.org/cgi-bin/carddisp.pl?gene=IFNG
HMBS	Hydroxymethylbilane Synthase	Protein Coding	P08397	51	GC11P119084	62.8729	https://www.genecards.org/cgi-bin/carddisp.pl?gene=HMBS
RB1	RB Transcriptional Corepressor 1	Protein Coding	P06400	55	GC13P048303	62.484	https://www.genecards.org/cgi-bin/carddisp.pl?gene=RB1
MIR30A	MicroRNA 30a	RNA Gene		22	GC06M071403	62.4009	https://www.genecards.org/cgi-bin/carddisp.pl?gene=MIR30A
FGFR1	Fibroblast Growth Factor Receptor 1	Protein Coding	P11362	62	GC08M038400	62.2592	https://www.genecards.org/cgi-bin/carddisp.pl?gene=FGFR1
XIST	X Inactive Specific Transcript	RNA Gene		26	GC0XM073820	62.0467	https://www.genecards.org/cgi-bin/carddisp.pl?gene=XIST
MIR451A	MicroRNA 451a	RNA Gene		20	GC17M028861	61.9929	https://www.genecards.org/cgi-bin/carddisp.pl?gene=MIR451A
TGFB1	Transforming Growth Factor Beta 1	Protein Coding	P01137	60	GC19M041301	61.6476	https://www.genecards.org/cgi-bin/carddisp.pl?gene=TGFB1
GATA2	GATA Binding Protein 2	Protein Coding	P23769	56	GC03M128479	61.5066	https://www.genecards.org/cgi-bin/carddisp.pl?gene=GATA2
HOTAIR	HOX Transcript Antisense RNA	RNA Gene		27	GC12M053962	61.3771	https://www.genecards.org/cgi-bin/carddisp.pl?gene=HOTAIR
NLRP3	NLR Family Pyrin Domain Containing 3	Protein Coding	Q96P20	55	GC01P247415	61.2951	https://www.genecards.org/cgi-bin/carddisp.pl?gene=NLRP3
B2M	Beta-2-Microglobulin	Protein Coding	P61769	56	GC15P044711	60.8899	https://www.genecards.org/cgi-bin/carddisp.pl?gene=B2M
MIRLET7B	MicroRNA Let-7b	RNA Gene		23	GC22P052689	60.6487	https://www.genecards.org/cgi-bin/carddisp.pl?gene=MIRLET7B
MIR128-2	MicroRNA 128-2	RNA Gene		23	GC03P035754	60.6061	https://www.genecards.org/cgi-bin/carddisp.pl?gene=MIR128-2
CRP	C-Reactive Protein	Protein Coding	P02741	52	GC01M159732	60.5686	https://www.genecards.org/cgi-bin/carddisp.pl?gene=CRP
MIR22	MicroRNA 22	RNA Gene		24	GC17M001713	59.9257	https://www.genecards.org/cgi-bin/carddisp.pl?gene=MIR22
MIR335	MicroRNA 335	RNA Gene		22	GC07P130496	59.8408	https://www.genecards.org/cgi-bin/carddisp.pl?gene=MIR335
JAK2	Janus Kinase 2	Protein Coding	O60674	60	GC09P004985	59.6372	https://www.genecards.org/cgi-bin/carddisp.pl?gene=JAK2
MIR146A	MicroRNA 146a	RNA Gene		25	GC05P160485	59.6155	https://www.genecards.org/cgi-bin/carddisp.pl?gene=MIR146A
GAS5	Growth Arrest Specific 5	RNA Gene		26	GC01M173947	59.405	https://www.genecards.org/cgi-bin/carddisp.pl?gene=GAS5
ATM	ATM Serine/Threonine Kinase	Protein Coding	Q13315	60	GC11P108222	58.8945	https://www.genecards.org/cgi-bin/carddisp.pl?gene=ATM
IL1B	Interleukin 1 Beta	Protein Coding	P01584	54	GC02M112829	58.8493	https://www.genecards.org/cgi-bin/carddisp.pl?gene=IL1B
MUC4	Mucin 4, Cell Surface Associated	Protein Coding	Q99102	47	GC03M195746	58.5623	https://www.genecards.org/cgi-bin/carddisp.pl?gene=MUC4
MIR34C	MicroRNA 34c	RNA Gene		24	GC11P112126	58.428	https://www.genecards.org/cgi-bin/carddisp.pl?gene=MIR34C
NBN	Nibrin	Protein Coding	O60934	55	GC08M089933	58.3849	https://www.genecards.org/cgi-bin/carddisp.pl?gene=NBN
CASP8	Caspase 8	Protein Coding	Q14790	59	GC02P201233	57.9909	https://www.genecards.org/cgi-bin/carddisp.pl?gene=CASP8
CDKN2B-AS1	CDKN2B Antisense RNA 1	RNA Gene		26	GC09P021994	57.8672	https://www.genecards.org/cgi-bin/carddisp.pl?gene=CDKN2B-AS1
MAP2K1	Mitogen-Activated Protein Kinase Kinase 1	Protein Coding	Q02750	61	GC15P066386	57.7239	https://www.genecards.org/cgi-bin/carddisp.pl?gene=MAP2K1
MIR223	MicroRNA 223	RNA Gene		24	GC0XP066018	57.4706	https://www.genecards.org/cgi-bin/carddisp.pl?gene=MIR223
TUG1	Taurine Up-Regulated 1	Protein Coding	A0A6I8PU40	26	GC22P030969	57.1997	https://www.genecards.org/cgi-bin/carddisp.pl?gene=TUG1
FAS	Fas Cell Surface Death Receptor	Protein Coding	P25445	57	GC10P098532	57.0953	https://www.genecards.org/cgi-bin/carddisp.pl?gene=FAS
CCAT1	Colon Cancer Associated Transcript 1	RNA Gene		17	GC08M127207	56.6233	https://www.genecards.org/cgi-bin/carddisp.pl?gene=CCAT1
FBXW7	F-Box And WD Repeat Domain Containing 7	Protein Coding	Q969H0	52	GC04M152321	56.0175	https://www.genecards.org/cgi-bin/carddisp.pl?gene=FBXW7
MIR199B	MicroRNA 199b	RNA Gene		22	GC09M128244	55.908	https://www.genecards.org/cgi-bin/carddisp.pl?gene=MIR199B
NKX2-1	NK2 Homeobox 1	Protein Coding	P43699	54	GC14M036516	55.878	https://www.genecards.org/cgi-bin/carddisp.pl?gene=NKX2-1
CDK4	Cyclin Dependent Kinase 4	Protein Coding	P11802	61	GC12M058711	55.8707	https://www.genecards.org/cgi-bin/carddisp.pl?gene=CDK4
MIR222	MicroRNA 222	RNA Gene		23	GC0XM045747	55.8082	https://www.genecards.org/cgi-bin/carddisp.pl?gene=MIR222
MIR15A	MicroRNA 15a	RNA Gene		18	GC13M050049	55.4678	https://www.genecards.org/cgi-bin/carddisp.pl?gene=MIR15A
MIR130A	MicroRNA 130a	RNA Gene		24	GC11P057641	55.1005	https://www.genecards.org/cgi-bin/carddisp.pl?gene=MIR130A
KMT2A	Lysine Methyltransferase 2A	Protein Coding	Q03164	54	GC11P118436	55.0659	https://www.genecards.org/cgi-bin/carddisp.pl?gene=KMT2A
HMOX1	Heme Oxygenase 1	Protein Coding	P09601	59	GC22P035380	55.061	https://www.genecards.org/cgi-bin/carddisp.pl?gene=HMOX1
ETV6	ETS Variant Transcription Factor 6	Protein Coding	P41212	53	GC12P011649	54.8202	https://www.genecards.org/cgi-bin/carddisp.pl?gene=ETV6
STK11	Serine/Threonine Kinase 11	Protein Coding	Q15831	57	GC19P001177	54.6692	https://www.genecards.org/cgi-bin/carddisp.pl?gene=STK11
FASLG	Fas Ligand	Protein Coding	P48023	55	GC01P172659	54.5845	https://www.genecards.org/cgi-bin/carddisp.pl?gene=FASLG
MPO	Myeloperoxidase	Protein Coding	P05164	60	GC17M058269	54.3902	https://www.genecards.org/cgi-bin/carddisp.pl?gene=MPO
MIR15B	MicroRNA 15b	RNA Gene		22	GC03P160404	54.3412	https://www.genecards.org/cgi-bin/carddisp.pl?gene=MIR15B
CREBBP	CREB Binding Protein	Protein Coding	Q92793	61	GC16M010660	54.3227	https://www.genecards.org/cgi-bin/carddisp.pl?gene=CREBBP
MIR195	MicroRNA 195	RNA Gene		22	GC17M013477	54.2555	https://www.genecards.org/cgi-bin/carddisp.pl?gene=MIR195
TLR4	Toll Like Receptor 4	Protein Coding	O00206	58	GC09P117704	54.107	https://www.genecards.org/cgi-bin/carddisp.pl?gene=TLR4
COPA	COPI Coat Complex Subunit Alpha	Protein Coding	P53621	50	GC01M160288	53.7378	https://www.genecards.org/cgi-bin/carddisp.pl?gene=COPA
MIRLET7E	MicroRNA Let-7e	RNA Gene		22	GC19P083772	53.6437	https://www.genecards.org/cgi-bin/carddisp.pl?gene=MIRLET7E
MIR27B	MicroRNA 27b	RNA Gene		24	GC09P095533	53.5915	https://www.genecards.org/cgi-bin/carddisp.pl?gene=MIR27B
NEAT1	Nuclear Paraspeckle Assembly Transcript 1	RNA Gene		28	GC11P072900	53.4265	https://www.genecards.org/cgi-bin/carddisp.pl?gene=NEAT1
CFTR	CF Transmembrane Conductance Regulator	Protein Coding	P13569	58	GC07P117287	53.3971	https://www.genecards.org/cgi-bin/carddisp.pl?gene=CFTR
SFTPA1	Surfactant Protein A1	Protein Coding	Q8IWL2	51	GC10P100785	53.1167	https://www.genecards.org/cgi-bin/carddisp.pl?gene=SFTPA1
WT1	WT1 Transcription Factor	Protein Coding	P19544	55	GC11M032365	52.6965	https://www.genecards.org/cgi-bin/carddisp.pl?gene=WT1
MIR182	MicroRNA 182	RNA Gene		24	GC07M129770	52.4293	https://www.genecards.org/cgi-bin/carddisp.pl?gene=MIR182
MEFV	MEFV Innate Immunity Regulator, Pyrin	Protein Coding	O15553	50	GC16M010625	51.6446	https://www.genecards.org/cgi-bin/carddisp.pl?gene=MEFV
MMP9	Matrix Metallopeptidase 9	Protein Coding	P14780	60	GC20P046008	51.4955	https://www.genecards.org/cgi-bin/carddisp.pl?gene=MMP9
SMAD4	SMAD Family Member 4	Protein Coding	Q13485	60	GC18P051028	51.43	https://www.genecards.org/cgi-bin/carddisp.pl?gene=SMAD4
FGFR2	Fibroblast Growth Factor Receptor 2	Protein Coding	P21802	62	GC10M121478	51.3296	https://www.genecards.org/cgi-bin/carddisp.pl?gene=FGFR2
CHEK2	Checkpoint Kinase 2	Protein Coding	O96017	61	GC22M028687	51.3166	https://www.genecards.org/cgi-bin/carddisp.pl?gene=CHEK2
MIR30D	MicroRNA 30d	RNA Gene		21	GC08M134804	51.269	https://www.genecards.org/cgi-bin/carddisp.pl?gene=MIR30D
RTEL1	Regulator Of Telomere Elongation Helicase 1	Protein Coding	Q9NZ71	48	GC20P063833	51.2685	https://www.genecards.org/cgi-bin/carddisp.pl?gene=RTEL1
IDH2	Isocitrate Dehydrogenase (NADP(+)) 2	Protein Coding	P48735	59	GC15M090083	51.1149	https://www.genecards.org/cgi-bin/carddisp.pl?gene=IDH2
MET	MET Proto-Oncogene, Receptor Tyrosine Kinase	Protein Coding	P08581	61	GC07P116672	50.9267	https://www.genecards.org/cgi-bin/carddisp.pl?gene=MET
ERCC6	ERCC Excision Repair 6, Chromatin Remodeling Factor	Protein Coding	Q03468	53	GC10M049454	50.8742	https://www.genecards.org/cgi-bin/carddisp.pl?gene=ERCC6
MIR204	MicroRNA 204	RNA Gene		25	GC09M070809	50.8724	https://www.genecards.org/cgi-bin/carddisp.pl?gene=MIR204
PRKN	Parkin RBR E3 Ubiquitin Protein Ligase	Protein Coding	O60260	56	GC06M161348	50.7386	https://www.genecards.org/cgi-bin/carddisp.pl?gene=PRKN
FGF10	Fibroblast Growth Factor 10	Protein Coding	O15520	53	GC05M044500	50.6759	https://www.genecards.org/cgi-bin/carddisp.pl?gene=FGF10
MIRLET7D	MicroRNA Let-7d	RNA Gene		25	GC09P094178	50.3566	https://www.genecards.org/cgi-bin/carddisp.pl?gene=MIRLET7D
UCA1	Urothelial Cancer Associated 1	RNA Gene		26	GC19P015828	50.2561	https://www.genecards.org/cgi-bin/carddisp.pl?gene=UCA1
RARA	Retinoic Acid Receptor Alpha	Protein Coding	P10276	57	GC17P040309	50.0716	https://www.genecards.org/cgi-bin/carddisp.pl?gene=RARA
MIR324	MicroRNA 324	RNA Gene		23	GC17M007223	49.8326	https://www.genecards.org/cgi-bin/carddisp.pl?gene=MIR324
VEGFA	Vascular Endothelial Growth Factor A	Protein Coding	P15692	56	GC06P043770	49.7915	https://www.genecards.org/cgi-bin/carddisp.pl?gene=VEGFA
PIK3CG	Phosphatidylinositol-4,5-Bisphosphate 3-Kinase Catalytic Subunit Gamma	Protein Coding	P48736	56	GC07P106865	49.6884	https://www.genecards.org/cgi-bin/carddisp.pl?gene=PIK3CG
TLR3	Toll Like Receptor 3	Protein Coding	O15455	58	GC04P186059	49.414	https://www.genecards.org/cgi-bin/carddisp.pl?gene=TLR3
MIR17	MicroRNA 17	RNA Gene		22	GC13P091350	49.4021	https://www.genecards.org/cgi-bin/carddisp.pl?gene=MIR17
RHOA	Ras Homolog Family Member A	Protein Coding	P61586	57	GC03M049359	49.3984	https://www.genecards.org/cgi-bin/carddisp.pl?gene=RHOA
JAK1	Janus Kinase 1	Protein Coding	P23458	61	GC01M064833	49.2461	https://www.genecards.org/cgi-bin/carddisp.pl?gene=JAK1
CASP3	Caspase 3	Protein Coding	P42574	56	GC04M184627	49.1021	https://www.genecards.org/cgi-bin/carddisp.pl?gene=CASP3
ALB	Albumin	Protein Coding	P02768	56	GC04P073397	49.0776	https://www.genecards.org/cgi-bin/carddisp.pl?gene=ALB
SERPINA1	Serpin Family A Member 1	Protein Coding	P01009	56	GC14M094376	49.0504	https://www.genecards.org/cgi-bin/carddisp.pl?gene=SERPINA1
ACE	Angiotensin I Converting Enzyme	Protein Coding	P12821	58	GC17P063477	48.9811	https://www.genecards.org/cgi-bin/carddisp.pl?gene=ACE
ROS1	ROS Proto-Oncogene 1, Receptor Tyrosine Kinase	Protein Coding	P08922	53	GC06M117287	48.8391	https://www.genecards.org/cgi-bin/carddisp.pl?gene=ROS1
MUC5B	Mucin 5B, Oligomeric Mucus/Gel-Forming	Protein Coding	Q9HC84	49	GC11P002911	48.7792	https://www.genecards.org/cgi-bin/carddisp.pl?gene=MUC5B
MIR203A	MicroRNA 203a	RNA Gene		24	GC14P112094	48.0484	https://www.genecards.org/cgi-bin/carddisp.pl?gene=MIR203A
KMT2C	Lysine Methyltransferase 2C	Protein Coding	Q8NEZ4	51	GC07M152134	47.9906	https://www.genecards.org/cgi-bin/carddisp.pl?gene=KMT2C
ELANE	Elastase, Neutrophil Expressed	Protein Coding	P08246	58	GC19P005575	47.8702	https://www.genecards.org/cgi-bin/carddisp.pl?gene=ELANE
BAX	BCL2 Associated X, Apoptosis Regulator	Protein Coding	Q07812	57	GC19P048954	47.3744	https://www.genecards.org/cgi-bin/carddisp.pl?gene=BAX
FGFR3	Fibroblast Growth Factor Receptor 3	Protein Coding	P22607	62	GC04P001900	47.2579	https://www.genecards.org/cgi-bin/carddisp.pl?gene=FGFR3
KMT2D	Lysine Methyltransferase 2D	Protein Coding	O14686	50	GC12M049018	47.1237	https://www.genecards.org/cgi-bin/carddisp.pl?gene=KMT2D
RAF1	Raf-1 Proto-Oncogene, Serine/Threonine Kinase	Protein Coding	P04049	61	GC03M012583	46.7609	https://www.genecards.org/cgi-bin/carddisp.pl?gene=RAF1
CSF3	Colony Stimulating Factor 3	Protein Coding	P09919	47	GC17P040015	46.7366	https://www.genecards.org/cgi-bin/carddisp.pl?gene=CSF3
ICAM1	Intercellular Adhesion Molecule 1	Protein Coding	P05362	57	GC19P011104	46.7197	https://www.genecards.org/cgi-bin/carddisp.pl?gene=ICAM1
CCL2	C-C Motif Chemokine Ligand 2	Protein Coding	P13500	55	GC17P034255	46.512	https://www.genecards.org/cgi-bin/carddisp.pl?gene=CCL2
NSD1	Nuclear Receptor Binding SET Domain Protein 1	Protein Coding	Q96L73	51	GC05P179183	46.4766	https://www.genecards.org/cgi-bin/carddisp.pl?gene=NSD1
LOC110806263	TERT 5' Regulatory Region	Functional Element		4	GC05P001294	46.4625	https://www.genecards.org/cgi-bin/carddisp.pl?gene=LOC110806263
BCL2	BCL2 Apoptosis Regulator	Protein Coding	P10415	58	GC18M063123	46.2781	https://www.genecards.org/cgi-bin/carddisp.pl?gene=BCL2
NUP214	Nucleoporin 214	Protein Coding	P35658	52	GC09P131125	46.1466	https://www.genecards.org/cgi-bin/carddisp.pl?gene=NUP214
MIR34A	MicroRNA 34a	RNA Gene		25	GC01M010148	46.0322	https://www.genecards.org/cgi-bin/carddisp.pl?gene=MIR34A
MIR140	MicroRNA 140	RNA Gene		26	GC16P069934	45.9718	https://www.genecards.org/cgi-bin/carddisp.pl?gene=MIR140
MIR34B	MicroRNA 34b	RNA Gene		24	GC11P112123	45.8355	https://www.genecards.org/cgi-bin/carddisp.pl?gene=MIR34B
IL4	Interleukin 4	Protein Coding	P05112	53	GC05P132673	45.7973	https://www.genecards.org/cgi-bin/carddisp.pl?gene=IL4
BRCA1	BRCA1 DNA Repair Associated	Protein Coding	P38398	57	GC17M043044	45.7725	https://www.genecards.org/cgi-bin/carddisp.pl?gene=BRCA1
MIR181C	MicroRNA 181c	RNA Gene		22	GC19P082713	45.4772	https://www.genecards.org/cgi-bin/carddisp.pl?gene=MIR181C
MIR146B	MicroRNA 146b	RNA Gene		24	GC10P102436	45.2022	https://www.genecards.org/cgi-bin/carddisp.pl?gene=MIR146B
MUC16	Mucin 16, Cell Surface Associated	Protein Coding	Q8WXI7	44	GC19M008848	44.95	https://www.genecards.org/cgi-bin/carddisp.pl?gene=MUC16
MIR199A1	MicroRNA 199a-1	RNA Gene		22	GC19M010817	44.9322	https://www.genecards.org/cgi-bin/carddisp.pl?gene=MIR199A1
SFTPA2	Surfactant Protein A2	Protein Coding	Q8IWL1	45	GC10M082777	44.7208	https://www.genecards.org/cgi-bin/carddisp.pl?gene=SFTPA2
NOS2	Nitric Oxide Synthase 2	Protein Coding	P35228	56	GC17M027756	44.624	https://www.genecards.org/cgi-bin/carddisp.pl?gene=NOS2
NOTCH1	Notch Receptor 1	Protein Coding	P46531	58	GC09M138170	44.5082	https://www.genecards.org/cgi-bin/carddisp.pl?gene=NOTCH1
MIR27A	MicroRNA 27a	RNA Gene		25	GC19M015530	44.4845	https://www.genecards.org/cgi-bin/carddisp.pl?gene=MIR27A
MLH1	MutL Homolog 1	Protein Coding	P40692	56	GC03P036993	44.4679	https://www.genecards.org/cgi-bin/carddisp.pl?gene=MLH1
APC	APC Regulator Of WNT Signaling Pathway	Protein Coding	P25054	56	GC05P112707	44.2868	https://www.genecards.org/cgi-bin/carddisp.pl?gene=APC
MIR29A	MicroRNA 29a	RNA Gene		24	GC07M130876	44.1539	https://www.genecards.org/cgi-bin/carddisp.pl?gene=MIR29A
MIR143	MicroRNA 143	RNA Gene		26	GC05P149417	44.0075	https://www.genecards.org/cgi-bin/carddisp.pl?gene=MIR143
MIRLET7A3	MicroRNA Let-7a-3	RNA Gene		22	GC22P046112	44.0035	https://www.genecards.org/cgi-bin/carddisp.pl?gene=MIRLET7A3
ABCB1	ATP Binding Cassette Subfamily B Member 1	Protein Coding	P08183	58	GC07M087504	43.9593	https://www.genecards.org/cgi-bin/carddisp.pl?gene=ABCB1
GATA1	GATA Binding Protein 1	Protein Coding	P15976	53	GC0XP048786	43.9436	https://www.genecards.org/cgi-bin/carddisp.pl?gene=GATA1
TRAF3	TNF Receptor Associated Factor 3	Protein Coding	Q13114	54	GC14P112076	43.6222	https://www.genecards.org/cgi-bin/carddisp.pl?gene=TRAF3
MIR142	MicroRNA 142	RNA Gene		24	GC17M058331	43.5835	https://www.genecards.org/cgi-bin/carddisp.pl?gene=MIR142
KCNQ1OT1	KCNQ1 Opposite Strand/Antisense Transcript 1	RNA Gene		30	GC11M008063	43.5307	https://www.genecards.org/cgi-bin/carddisp.pl?gene=KCNQ1OT1
MIR486-1	MicroRNA 486-1	RNA Gene		21	GC08M041660	43.5219	https://www.genecards.org/cgi-bin/carddisp.pl?gene=MIR486-1
BDNF-AS	BDNF Antisense RNA	RNA Gene		24	GC11P027619	43.4385	https://www.genecards.org/cgi-bin/carddisp.pl?gene=BDNF-AS
LCN2	Lipocalin 2	Protein Coding	P80188	52	GC09P128149	43.3799	https://www.genecards.org/cgi-bin/carddisp.pl?gene=LCN2
MIR150	MicroRNA 150	RNA Gene		24	GC19M049500	43.2735	https://www.genecards.org/cgi-bin/carddisp.pl?gene=MIR150
SMARCA4	SWI/SNF Related, Matrix Associated, Actin Dependent Regulator Of Chromatin, Subfamily A, Member 4	Protein Coding	P51532	58	GC19P011131	43.0411	https://www.genecards.org/cgi-bin/carddisp.pl?gene=SMARCA4
TERC	Telomerase RNA Component	RNA Gene		31	GC03M169765	42.806	https://www.genecards.org/cgi-bin/carddisp.pl?gene=TERC
IRF1	Interferon Regulatory Factor 1	Protein Coding	P10914	53	GC05M132440	42.6793	https://www.genecards.org/cgi-bin/carddisp.pl?gene=IRF1
CSF2	Colony Stimulating Factor 2	Protein Coding	P04141	52	GC05P132073	42.6016	https://www.genecards.org/cgi-bin/carddisp.pl?gene=CSF2
TP73	Tumor Protein P73	Protein Coding	O15350	52	GC01P003652	42.5439	https://www.genecards.org/cgi-bin/carddisp.pl?gene=TP73
BRCA2	BRCA2 DNA Repair Associated	Protein Coding	P51587	54	GC13P032315	42.4611	https://www.genecards.org/cgi-bin/carddisp.pl?gene=BRCA2
JAK3	Janus Kinase 3	Protein Coding	P52333	58	GC19M017824	42.4181	https://www.genecards.org/cgi-bin/carddisp.pl?gene=JAK3
CCND1	Cyclin D1	Protein Coding	P24385	60	GC11P069641	42.4028	https://www.genecards.org/cgi-bin/carddisp.pl?gene=CCND1
RTEL1-TNFRSF6B	RTEL1-TNFRSF6B Readthrough (NMD Candidate)	RNA Gene		21	GC20P063657	42.4006	https://www.genecards.org/cgi-bin/carddisp.pl?gene=RTEL1-TNFRSF6B
MUC3A	Mucin 3A, Cell Surface Associated	Protein Coding	Q02505	41	GC07P100949	42.2453	https://www.genecards.org/cgi-bin/carddisp.pl?gene=MUC3A
IL2	Interleukin 2	Protein Coding	P60568	52	GC04M122451	42.2149	https://www.genecards.org/cgi-bin/carddisp.pl?gene=IL2
MIR372	MicroRNA 372	RNA Gene		18	GC19P083881	42.163	https://www.genecards.org/cgi-bin/carddisp.pl?gene=MIR372
MIR145	MicroRNA 145	RNA Gene		26	GC05P149430	42.1353	https://www.genecards.org/cgi-bin/carddisp.pl?gene=MIR145
MIR133B	MicroRNA 133b	RNA Gene		24	GC06P052148	42.0445	https://www.genecards.org/cgi-bin/carddisp.pl?gene=MIR133B
MUC6	Mucin 6, Oligomeric Mucus/Gel-Forming	Protein Coding	Q6W4X9	46	GC11M001012	42.0166	https://www.genecards.org/cgi-bin/carddisp.pl?gene=MUC6
AKT2	AKT Serine/Threonine Kinase 2	Protein Coding	P31751	61	GC19M040230	41.8332	https://www.genecards.org/cgi-bin/carddisp.pl?gene=AKT2
TUSC7	Tumor Suppressor Candidate 7	RNA Gene		20	GC03P116647	41.7755	https://www.genecards.org/cgi-bin/carddisp.pl?gene=TUSC7
MARS1	Methionyl-TRNA Synthetase 1	Protein Coding	P56192	52	GC12P058194	41.7327	https://www.genecards.org/cgi-bin/carddisp.pl?gene=MARS1
MIAT	Myocardial Infarction Associated Transcript	RNA Gene		27	GC22P026646	41.6745	https://www.genecards.org/cgi-bin/carddisp.pl?gene=MIAT
DHFR	Dihydrofolate Reductase	Protein Coding	P00374	55	GC05M080626	41.4847	https://www.genecards.org/cgi-bin/carddisp.pl?gene=DHFR
KEAP1	Kelch Like ECH Associated Protein 1	Protein Coding	Q14145	56	GC19M010486	41.436	https://www.genecards.org/cgi-bin/carddisp.pl?gene=KEAP1
ACTA2	Actin Alpha 2, Smooth Muscle	Protein Coding	P62736	53	GC10M088935	41.3624	https://www.genecards.org/cgi-bin/carddisp.pl?gene=ACTA2
MIR23A	MicroRNA 23a	RNA Gene		24	GC19M015531	41.3372	https://www.genecards.org/cgi-bin/carddisp.pl?gene=MIR23A
EP300	E1A Binding Protein P300	Protein Coding	Q09472	60	GC22P052546	41.2166	https://www.genecards.org/cgi-bin/carddisp.pl?gene=EP300
HLA-B	Major Histocompatibility Complex, Class I, B	Protein Coding	P01889	53	GC06M080881	41.2018	https://www.genecards.org/cgi-bin/carddisp.pl?gene=HLA-B
VEGFC	Vascular Endothelial Growth Factor C	Protein Coding	P49767	54	GC04M176683	41.1021	https://www.genecards.org/cgi-bin/carddisp.pl?gene=VEGFC
PAX5	Paired Box 5	Protein Coding	Q02548	53	GC09M036941	41.0452	https://www.genecards.org/cgi-bin/carddisp.pl?gene=PAX5
GSTM1	Glutathione S-Transferase Mu 1	Protein Coding	P09488	49	GC01P109687	40.975	https://www.genecards.org/cgi-bin/carddisp.pl?gene=GSTM1
PML	PML Nuclear Body Scaffold	Protein Coding	P29590	53	GC15P073994	40.916	https://www.genecards.org/cgi-bin/carddisp.pl?gene=PML
F2	Coagulation Factor II, Thrombin	Protein Coding	P00734	57	GC11P046851	40.8249	https://www.genecards.org/cgi-bin/carddisp.pl?gene=F2
CEACAM5	CEA Cell Adhesion Molecule 5	Protein Coding	P06731	50	GC19P083353	40.7649	https://www.genecards.org/cgi-bin/carddisp.pl?gene=CEACAM5
MIR93	MicroRNA 93	RNA Gene		24	GC07M103953	40.6803	https://www.genecards.org/cgi-bin/carddisp.pl?gene=MIR93
CASC8	Cancer Susceptibility 8	RNA Gene		18	GC08M133872	40.6691	https://www.genecards.org/cgi-bin/carddisp.pl?gene=CASC8
LOC126806658	BRD4-Independent Group 4 Enhancer GRCh37_chr3:41265899-41267098	Functional Element		4	GC03P041224	40.5783	https://www.genecards.org/cgi-bin/carddisp.pl?gene=LOC126806658
DSPP	Dentin Sialophosphoprotein	Protein Coding	Q9NZW4	46	GC04P087608	40.4411	https://www.genecards.org/cgi-bin/carddisp.pl?gene=DSPP
MKI67	Marker Of Proliferation Ki-67	Protein Coding	P46013	51	GC10M128096	40.3709	https://www.genecards.org/cgi-bin/carddisp.pl?gene=MKI67
MIR214	MicroRNA 214	RNA Gene		25	GC01M172234	40.3382	https://www.genecards.org/cgi-bin/carddisp.pl?gene=MIR214
MIR130B	MicroRNA 130b	RNA Gene		22	GC22P055405	40.3006	https://www.genecards.org/cgi-bin/carddisp.pl?gene=MIR130B
SFTPD	Surfactant Protein D	Protein Coding	P35247	50	GC10M079937	40.133	https://www.genecards.org/cgi-bin/carddisp.pl?gene=SFTPD
SERPINE1	Serpin Family E Member 1	Protein Coding	P05121	57	GC07P101127	40.0624	https://www.genecards.org/cgi-bin/carddisp.pl?gene=SERPINE1
LINC-ROR	Long Intergenic Non-Protein Coding RNA, Regulator Of Reprogramming	RNA Gene		19	GC18M057054	39.882	https://www.genecards.org/cgi-bin/carddisp.pl?gene=LINC-ROR
LUCAT1	Lung Cancer Associated Transcript 1	RNA Gene		19	GC05M091054	39.8714	https://www.genecards.org/cgi-bin/carddisp.pl?gene=LUCAT1
HLA-DRB1	Major Histocompatibility Complex, Class II, DR Beta 1	Protein Coding	P01911	54	GC06M080969	39.8591	https://www.genecards.org/cgi-bin/carddisp.pl?gene=HLA-DRB1
GNAS	GNAS Complex Locus	Protein Coding	P84996	57	GC20P058839	39.7478	https://www.genecards.org/cgi-bin/carddisp.pl?gene=GNAS
MTHFR	Methylenetetrahydrofolate Reductase	Protein Coding	P42898	54	GC01M011785	39.5904	https://www.genecards.org/cgi-bin/carddisp.pl?gene=MTHFR
SOS1	SOS Ras/Rac Guanine Nucleotide Exchange Factor 1	Protein Coding	Q07889	57	GC02M039125	39.5854	https://www.genecards.org/cgi-bin/carddisp.pl?gene=SOS1
CPT2	Carnitine Palmitoyltransferase 2	Protein Coding	P23786	56	GC01P053196	39.5741	https://www.genecards.org/cgi-bin/carddisp.pl?gene=CPT2
PTGS2	Prostaglandin-Endoperoxide Synthase 2	Protein Coding	P35354	56	GC01M186671	39.4743	https://www.genecards.org/cgi-bin/carddisp.pl?gene=PTGS2
MIR98	MicroRNA 98	RNA Gene		21	GC0XM053666	39.2412	https://www.genecards.org/cgi-bin/carddisp.pl?gene=MIR98
HGF	Hepatocyte Growth Factor	Protein Coding	P14210	58	GC07M081699	39.1161	https://www.genecards.org/cgi-bin/carddisp.pl?gene=HGF
MIR23B	MicroRNA 23b	RNA Gene		22	GC09P095085	38.8609	https://www.genecards.org/cgi-bin/carddisp.pl?gene=MIR23B
IL18	Interleukin 18	Protein Coding	Q14116	50	GC11M112143	38.6981	https://www.genecards.org/cgi-bin/carddisp.pl?gene=IL18
CYP2A6	Cytochrome P450 Family 2 Subfamily A Member 6	Protein Coding	P11509	53	GC19M040843	38.5252	https://www.genecards.org/cgi-bin/carddisp.pl?gene=CYP2A6
SF3B1	Splicing Factor 3b Subunit 1	Protein Coding	O75533	52	GC02M197453	38.3724	https://www.genecards.org/cgi-bin/carddisp.pl?gene=SF3B1
IL17A	Interleukin 17A	Protein Coding	Q16552	49	GC06P052186	38.3546	https://www.genecards.org/cgi-bin/carddisp.pl?gene=IL17A
MIR200B	MicroRNA 200b	RNA Gene		24	GC01P001167	38.3118	https://www.genecards.org/cgi-bin/carddisp.pl?gene=MIR200B
MIR499A	MicroRNA 499a	RNA Gene		24	GC20P034990	38.2601	https://www.genecards.org/cgi-bin/carddisp.pl?gene=MIR499A
ITGA3	Integrin Subunit Alpha 3	Protein Coding	P26006	55	GC17P050055	38.2463	https://www.genecards.org/cgi-bin/carddisp.pl?gene=ITGA3
MIR106A	MicroRNA 106a	RNA Gene		21	GC0XM134379	38.1134	https://www.genecards.org/cgi-bin/carddisp.pl?gene=MIR106A
STAT5B	Signal Transducer And Activator Of Transcription 5B	Protein Coding	P51692	57	GC17M042199	37.7454	https://www.genecards.org/cgi-bin/carddisp.pl?gene=STAT5B
MUC2	Mucin 2, Oligomeric Mucus/Gel-Forming	Protein Coding	Q02817	44	GC11P001074	37.5902	https://www.genecards.org/cgi-bin/carddisp.pl?gene=MUC2
SETD2	SET Domain Containing 2, Histone Lysine Methyltransferase	Protein Coding	Q9BYW2	54	GC03M047033	37.5549	https://www.genecards.org/cgi-bin/carddisp.pl?gene=SETD2
SNHG1	Small Nucleolar RNA Host Gene 1	RNA Gene		23	GC11M109107	37.4677	https://www.genecards.org/cgi-bin/carddisp.pl?gene=SNHG1
MIF	Macrophage Migration Inhibitory Factor	Protein Coding	P14174	54	GC22P023894	37.4389	https://www.genecards.org/cgi-bin/carddisp.pl?gene=MIF
ZBTB16	Zinc Finger And BTB Domain Containing 16	Protein Coding	Q05516	50	GC11P114059	37.3519	https://www.genecards.org/cgi-bin/carddisp.pl?gene=ZBTB16
MIR18A	MicroRNA 18a	RNA Gene		21	GC13P091622	37.2132	https://www.genecards.org/cgi-bin/carddisp.pl?gene=MIR18A
MIR128-1	MicroRNA 128-1	RNA Gene		21	GC02P135665	37.1481	https://www.genecards.org/cgi-bin/carddisp.pl?gene=MIR128-1
TET2	Tet Methylcytosine Dioxygenase 2	Protein Coding	Q6N021	53	GC04P105145	37.1295	https://www.genecards.org/cgi-bin/carddisp.pl?gene=TET2
CYP1A1	Cytochrome P450 Family 1 Subfamily A Member 1	Protein Coding	P04798	54	GC15M074719	37.1184	https://www.genecards.org/cgi-bin/carddisp.pl?gene=CYP1A1
BCOR	BCL6 Corepressor	Protein Coding	Q6W2J9	50	GC0XM040049	37.0826	https://www.genecards.org/cgi-bin/carddisp.pl?gene=BCOR
MIR139	MicroRNA 139	RNA Gene		24	GC11M072615	37.0054	https://www.genecards.org/cgi-bin/carddisp.pl?gene=MIR139
MIR338	MicroRNA 338	RNA Gene		20	GC17M081185	36.9797	https://www.genecards.org/cgi-bin/carddisp.pl?gene=MIR338
CSF3R	Colony Stimulating Factor 3 Receptor	Protein Coding	Q99062	54	GC01M036466	36.879	https://www.genecards.org/cgi-bin/carddisp.pl?gene=CSF3R
EDN1	Endothelin 1	Protein Coding	P05305	56	GC06P012236	36.8389	https://www.genecards.org/cgi-bin/carddisp.pl?gene=EDN1
IL13	Interleukin 13	Protein Coding	P35225	49	GC05P132656	36.8309	https://www.genecards.org/cgi-bin/carddisp.pl?gene=IL13
SETBP1	SET Binding Protein 1	Protein Coding	Q9Y6X0	47	GC18P044680	36.8209	https://www.genecards.org/cgi-bin/carddisp.pl?gene=SETBP1
IL1RN	Interleukin 1 Receptor Antagonist	Protein Coding	P18510	57	GC02P125995	36.7723	https://www.genecards.org/cgi-bin/carddisp.pl?gene=IL1RN
MIR124-1	MicroRNA 124-1	RNA Gene		22	GC08M009903	36.7407	https://www.genecards.org/cgi-bin/carddisp.pl?gene=MIR124-1
CTLA4	Cytotoxic T-Lymphocyte Associated Protein 4	Protein Coding	P16410	54	GC02P203854	36.7126	https://www.genecards.org/cgi-bin/carddisp.pl?gene=CTLA4
MIR424	MicroRNA 424	RNA Gene		21	GC0XM134728	36.7045	https://www.genecards.org/cgi-bin/carddisp.pl?gene=MIR424
THBD	Thrombomodulin	Protein Coding	P07204	53	GC20M023026	36.6862	https://www.genecards.org/cgi-bin/carddisp.pl?gene=THBD
ERBB4	Erb-B2 Receptor Tyrosine Kinase 4	Protein Coding	Q15303	61	GC02M211375	36.622	https://www.genecards.org/cgi-bin/carddisp.pl?gene=ERBB4
ARID1A	AT-Rich Interaction Domain 1A	Protein Coding	O14497	52	GC01P026693	36.5053	https://www.genecards.org/cgi-bin/carddisp.pl?gene=ARID1A
MIR99A	MicroRNA 99a	RNA Gene		24	GC21P016539	36.4747	https://www.genecards.org/cgi-bin/carddisp.pl?gene=MIR99A
MIR200C	MicroRNA 200c	RNA Gene		25	GC12P028324	36.4516	https://www.genecards.org/cgi-bin/carddisp.pl?gene=MIR200C
HOTTIP	HOXA Distal Transcript Antisense RNA	RNA Gene		25	GC07P027198	36.4344	https://www.genecards.org/cgi-bin/carddisp.pl?gene=HOTTIP
SOD1	Superoxide Dismutase 1	Protein Coding	P00441	60	GC21P031659	36.3673	https://www.genecards.org/cgi-bin/carddisp.pl?gene=SOD1
NRG1	Neuregulin 1	Protein Coding	Q02297	55	GC08P031639	36.3325	https://www.genecards.org/cgi-bin/carddisp.pl?gene=NRG1
MIR31	MicroRNA 31	RNA Gene		22	GC09M021951	36.2484	https://www.genecards.org/cgi-bin/carddisp.pl?gene=MIR31
SF3B2	Splicing Factor 3b Subunit 2	Protein Coding	Q13435	48	GC11P066050	36.0345	https://www.genecards.org/cgi-bin/carddisp.pl?gene=SF3B2
MIR26A1	MicroRNA 26a-1	RNA Gene		24	GC03P037969	36.014	https://www.genecards.org/cgi-bin/carddisp.pl?gene=MIR26A1
IL1A	Interleukin 1 Alpha	Protein Coding	P01583	52	GC02M112773	35.9785	https://www.genecards.org/cgi-bin/carddisp.pl?gene=IL1A
CDC27	Cell Division Cycle 27	Protein Coding	P30260	49	GC17M047117	35.7723	https://www.genecards.org/cgi-bin/carddisp.pl?gene=CDC27
LINC02605	Long Intergenic Non-Protein Coding RNA 2605	RNA Gene		14	GC08P078838	35.7143	https://www.genecards.org/cgi-bin/carddisp.pl?gene=LINC02605
SLC25A5	Solute Carrier Family 25 Member 5	Protein Coding	P05141	50	GC0XP119468	35.7079	https://www.genecards.org/cgi-bin/carddisp.pl?gene=SLC25A5
TEK	TEK Receptor Tyrosine Kinase	Protein Coding	Q02763	58	GC09P027109	35.6727	https://www.genecards.org/cgi-bin/carddisp.pl?gene=TEK
LPIN1	Lipin 1	Protein Coding	Q14693	54	GC02P011677	35.5377	https://www.genecards.org/cgi-bin/carddisp.pl?gene=LPIN1
NALT1	NOTCH1 Associated LncRNA In T Cell Acute Lymphoblastic Leukemia 1	RNA Gene		18	GC09P136547	35.5307	https://www.genecards.org/cgi-bin/carddisp.pl?gene=NALT1
PALB2	Partner And Localizer Of BRCA2	Protein Coding	Q86YC2	51	GC16M023603	35.4518	https://www.genecards.org/cgi-bin/carddisp.pl?gene=PALB2
FLT1	Fms Related Receptor Tyrosine Kinase 1	Protein Coding	P17948	58	GC13M028300	35.4123	https://www.genecards.org/cgi-bin/carddisp.pl?gene=FLT1
DDX41	DEAD-Box Helicase 41	Protein Coding	Q9UJV9	51	GC05M177511	35.3965	https://www.genecards.org/cgi-bin/carddisp.pl?gene=DDX41
CFH	Complement Factor H	Protein Coding	P08603	54	GC01P196621	35.3744	https://www.genecards.org/cgi-bin/carddisp.pl?gene=CFH
MIR125B2	MicroRNA 125b-2	RNA Gene		24	GC21P016590	35.3722	https://www.genecards.org/cgi-bin/carddisp.pl?gene=MIR125B2
ARAF	A-Raf Proto-Oncogene, Serine/Threonine Kinase	Protein Coding	P10398	53	GC0XP047921	35.371	https://www.genecards.org/cgi-bin/carddisp.pl?gene=ARAF
CDKN1A	Cyclin Dependent Kinase Inhibitor 1A	Protein Coding	P38936	56	GC06P104241	35.3286	https://www.genecards.org/cgi-bin/carddisp.pl?gene=CDKN1A
BCR	BCR Activator Of RhoGEF And GTPase	Protein Coding	P11274	58	GC22P023179	35.1236	https://www.genecards.org/cgi-bin/carddisp.pl?gene=BCR
IKZF1	IKAROS Family Zinc Finger 1	Protein Coding	Q13422	56	GC07P050303	35.0125	https://www.genecards.org/cgi-bin/carddisp.pl?gene=IKZF1
MIR30E	MicroRNA 30e	RNA Gene		25	GC01P040754	34.9987	https://www.genecards.org/cgi-bin/carddisp.pl?gene=MIR30E
MIR148A	MicroRNA 148a	RNA Gene		22	GC07M025950	34.9305	https://www.genecards.org/cgi-bin/carddisp.pl?gene=MIR148A
HIF1A	Hypoxia Inducible Factor 1 Subunit Alpha	Protein Coding	Q16665	55	GC14P061695	34.9261	https://www.genecards.org/cgi-bin/carddisp.pl?gene=HIF1A
MIR20A	MicroRNA 20a	RNA Gene		22	GC13P091621	34.8905	https://www.genecards.org/cgi-bin/carddisp.pl?gene=MIR20A
MIR342	MicroRNA 342	RNA Gene		22	GC14P100109	34.8786	https://www.genecards.org/cgi-bin/carddisp.pl?gene=MIR342
CD274	CD274 Molecule	Protein Coding	Q9NZQ7	52	GC09P005450	34.876	https://www.genecards.org/cgi-bin/carddisp.pl?gene=CD274
GSTP1	Glutathione S-Transferase Pi 1	Protein Coding	P09211	57	GC11P067583	34.8295	https://www.genecards.org/cgi-bin/carddisp.pl?gene=GSTP1
FENDRR	FOXF1 Adjacent Non-Coding Developmental Regulatory RNA	RNA Gene		22	GC16M086511	34.813	https://www.genecards.org/cgi-bin/carddisp.pl?gene=FENDRR
MIR197	MicroRNA 197	RNA Gene		21	GC01P109598	34.7784	https://www.genecards.org/cgi-bin/carddisp.pl?gene=MIR197
PLG	Plasminogen	Protein Coding	P00747	56	GC06P160702	34.7586	https://www.genecards.org/cgi-bin/carddisp.pl?gene=PLG
CD4	CD4 Molecule	Protein Coding	P01730	56	GC12P006786	34.7536	https://www.genecards.org/cgi-bin/carddisp.pl?gene=CD4
TSC2	TSC Complex Subunit 2	Protein Coding	P49815	57	GC16P045943	34.7367	https://www.genecards.org/cgi-bin/carddisp.pl?gene=TSC2
TICAM1	TIR Domain Containing Adaptor Molecule 1	Protein Coding	Q8IUC6	49	GC19M004815	34.6591	https://www.genecards.org/cgi-bin/carddisp.pl?gene=TICAM1
RMRP	RNA Component Of Mitochondrial RNA Processing Endoribonuclease	RNA Gene		26	GC09M035655	34.602	https://www.genecards.org/cgi-bin/carddisp.pl?gene=RMRP
LRP1B	LDL Receptor Related Protein 1B	Protein Coding	Q9NZR2	48	GC02M140231	34.5871	https://www.genecards.org/cgi-bin/carddisp.pl?gene=LRP1B
F3	Coagulation Factor III, Tissue Factor	Protein Coding	P13726	52	GC01M094703	34.5131	https://www.genecards.org/cgi-bin/carddisp.pl?gene=F3
MTOR	Mechanistic Target Of Rapamycin Kinase	Protein Coding	P42345	62	GC01M011106	34.4654	https://www.genecards.org/cgi-bin/carddisp.pl?gene=MTOR
MIR328	MicroRNA 328	RNA Gene		22	GC16M067203	34.4491	https://www.genecards.org/cgi-bin/carddisp.pl?gene=MIR328
HOTAIRM1	HOXA Transcript Antisense RNA, Myeloid-Specific 1	RNA Gene		22	GC07P027095	34.4223	https://www.genecards.org/cgi-bin/carddisp.pl?gene=HOTAIRM1
ENO2	Enolase 2	Protein Coding	P09104	54	GC12P006913	34.4106	https://www.genecards.org/cgi-bin/carddisp.pl?gene=ENO2
MDM2	MDM2 Proto-Oncogene	Protein Coding	Q00987	60	GC12P068808	34.3837	https://www.genecards.org/cgi-bin/carddisp.pl?gene=MDM2
ACE2	Angiotensin Converting Enzyme 2	Protein Coding	Q9BYF1	56	GC0XM015494	34.3762	https://www.genecards.org/cgi-bin/carddisp.pl?gene=ACE2
JUN	Jun Proto-Oncogene, AP-1 Transcription Factor Subunit	Protein Coding	P05412	56	GC01M058780	34.3521	https://www.genecards.org/cgi-bin/carddisp.pl?gene=JUN
ZEB2	Zinc Finger E-Box Binding Homeobox 2	Protein Coding	O60315	54	GC02M144384	34.3161	https://www.genecards.org/cgi-bin/carddisp.pl?gene=ZEB2
CERNA3	Competing Endogenous LncRNA 3 For MiR-645	RNA Gene		14	GC08P056088	34.2986	https://www.genecards.org/cgi-bin/carddisp.pl?gene=CERNA3
HMGB1	High Mobility Group Box 1	Protein Coding	P09429	55	GC13M030456	34.1558	https://www.genecards.org/cgi-bin/carddisp.pl?gene=HMGB1
MIR497	MicroRNA 497	RNA Gene		22	GC17M013478	34.1404	https://www.genecards.org/cgi-bin/carddisp.pl?gene=MIR497
CAV1	Caveolin 1	Protein Coding	Q03135	55	GC07P116524	34.0781	https://www.genecards.org/cgi-bin/carddisp.pl?gene=CAV1
DICER1	Dicer 1, Ribonuclease III	Protein Coding	Q9UPY3	55	GC14M095086	34.0198	https://www.genecards.org/cgi-bin/carddisp.pl?gene=DICER1
MIR29C	MicroRNA 29c	RNA Gene		21	GC01M207820	33.9849	https://www.genecards.org/cgi-bin/carddisp.pl?gene=MIR29C
CASC2	Cancer Susceptibility 2	RNA Gene	Q8IU53	29	GC10P118046	33.9769	https://www.genecards.org/cgi-bin/carddisp.pl?gene=CASC2
PPP2R1A	Protein Phosphatase 2 Scaffold Subunit Aalpha	Protein Coding	P30153	55	GC19P083787	33.9235	https://www.genecards.org/cgi-bin/carddisp.pl?gene=PPP2R1A
SKP2	S-Phase Kinase Associated Protein 2	Protein Coding	Q13309	51	GC05P036151	33.8863	https://www.genecards.org/cgi-bin/carddisp.pl?gene=SKP2
IL3	Interleukin 3	Protein Coding	P08700	52	GC05P132060	33.8538	https://www.genecards.org/cgi-bin/carddisp.pl?gene=IL3
MIR151A	MicroRNA 151a	RNA Gene		22	GC08M140839	33.8501	https://www.genecards.org/cgi-bin/carddisp.pl?gene=MIR151A
UNC93B1	Unc-93 Homolog B1, TLR Signaling Regulator	Protein Coding	Q9H1C4	46	GC11M067991	33.7864	https://www.genecards.org/cgi-bin/carddisp.pl?gene=UNC93B1
MIR19A	MicroRNA 19a	RNA Gene		22	GC13P091617	33.7325	https://www.genecards.org/cgi-bin/carddisp.pl?gene=MIR19A
FAT1	FAT Atypical Cadherin 1	Protein Coding	Q14517	46	GC04M186587	33.726	https://www.genecards.org/cgi-bin/carddisp.pl?gene=FAT1
APOE	Apolipoprotein E	Protein Coding	P02649	57	GC19P083472	33.7	https://www.genecards.org/cgi-bin/carddisp.pl?gene=APOE
MIR185	MicroRNA 185	RNA Gene		25	GC22P051788	33.6681	https://www.genecards.org/cgi-bin/carddisp.pl?gene=MIR185
NFKB1	Nuclear Factor Kappa B Subunit 1	Protein Coding	P19838	60	GC04P102501	33.6165	https://www.genecards.org/cgi-bin/carddisp.pl?gene=NFKB1
PGR-AS1	PGR Antisense RNA 1	RNA Gene		13	GC11P101131	33.5411	https://www.genecards.org/cgi-bin/carddisp.pl?gene=PGR-AS1
MIR212	MicroRNA 212	RNA Gene		23	GC17M002050	33.534	https://www.genecards.org/cgi-bin/carddisp.pl?gene=MIR212
PCAT1	Prostate Cancer Associated Transcript 1	RNA Gene		20	GC08P126553	33.5155	https://www.genecards.org/cgi-bin/carddisp.pl?gene=PCAT1
HFE	Homeostatic Iron Regulator	Protein Coding	Q30201	52	GC06P026087	33.4491	https://www.genecards.org/cgi-bin/carddisp.pl?gene=HFE
HNF1A-AS1	HNF1A Antisense RNA 1	RNA Gene		22	GC12M122829	33.4065	https://www.genecards.org/cgi-bin/carddisp.pl?gene=HNF1A-AS1
ZFAS1	ZNFX1 Antisense RNA 1	RNA Gene		23	GC20P049276	33.3024	https://www.genecards.org/cgi-bin/carddisp.pl?gene=ZFAS1
LINC00511	Long Intergenic Non-Protein Coding RNA 511	RNA Gene		20	GC17M072323	33.2717	https://www.genecards.org/cgi-bin/carddisp.pl?gene=LINC00511
MIR205	MicroRNA 205	RNA Gene		22	GC01P209432	33.2675	https://www.genecards.org/cgi-bin/carddisp.pl?gene=MIR205
CXCR4	C-X-C Motif Chemokine Receptor 4	Protein Coding	P61073	59	GC02M136114	33.2473	https://www.genecards.org/cgi-bin/carddisp.pl?gene=CXCR4
MIR192	MicroRNA 192	RNA Gene		24	GC11M064891	33.1895	https://www.genecards.org/cgi-bin/carddisp.pl?gene=MIR192
MIR16-1	MicroRNA 16-1	RNA Gene		22	GC13M050048	33.1877	https://www.genecards.org/cgi-bin/carddisp.pl?gene=MIR16-1
MIR183	MicroRNA 183	RNA Gene		21	GC07M129861	33.1437	https://www.genecards.org/cgi-bin/carddisp.pl?gene=MIR183
MIR339	MicroRNA 339	RNA Gene		23	GC07M001022	33.127	https://www.genecards.org/cgi-bin/carddisp.pl?gene=MIR339
IL7R	Interleukin 7 Receptor	Protein Coding	P16871	53	GC05P035852	33.1061	https://www.genecards.org/cgi-bin/carddisp.pl?gene=IL7R
MIR320A	MicroRNA 320a	RNA Gene		24	GC08M022288	32.9087	https://www.genecards.org/cgi-bin/carddisp.pl?gene=MIR320A
ALAD	Aminolevulinate Dehydratase	Protein Coding	P13716	53	GC09M113386	32.8784	https://www.genecards.org/cgi-bin/carddisp.pl?gene=ALAD
STAT1	Signal Transducer And Activator Of Transcription 1	Protein Coding	P42224	60	GC02M190908	32.8364	https://www.genecards.org/cgi-bin/carddisp.pl?gene=STAT1
MIR200A	MicroRNA 200a	RNA Gene		23	GC01P005251	32.8054	https://www.genecards.org/cgi-bin/carddisp.pl?gene=MIR200A
DANCR	Differentiation Antagonizing Non-Protein Coding RNA	RNA Gene	P0C864	26	GC04P052712	32.7973	https://www.genecards.org/cgi-bin/carddisp.pl?gene=DANCR
VWF	Von Willebrand Factor	Protein Coding	P04275	54	GC12M006031	32.7799	https://www.genecards.org/cgi-bin/carddisp.pl?gene=VWF
MBL2	Mannose Binding Lectin 2	Protein Coding	P11226	53	GC10M052760	32.7735	https://www.genecards.org/cgi-bin/carddisp.pl?gene=MBL2
MIR141	MicroRNA 141	RNA Gene		24	GC12P028325	32.7717	https://www.genecards.org/cgi-bin/carddisp.pl?gene=MIR141
MMP2	Matrix Metallopeptidase 2	Protein Coding	P08253	60	GC16P055390	32.7548	https://www.genecards.org/cgi-bin/carddisp.pl?gene=MMP2
TLR2	Toll Like Receptor 2	Protein Coding	O60603	58	GC04P153684	32.6758	https://www.genecards.org/cgi-bin/carddisp.pl?gene=TLR2
EGF	Epidermal Growth Factor	Protein Coding	P01133	58	GC04P109912	32.667	https://www.genecards.org/cgi-bin/carddisp.pl?gene=EGF
TRMU	TRNA Mitochondrial 2-Thiouridylase	Protein Coding	O75648	46	GC22P046330	32.563	https://www.genecards.org/cgi-bin/carddisp.pl?gene=TRMU
SPP1	Secreted Phosphoprotein 1	Protein Coding	P10451	52	GC04P087975	32.538	https://www.genecards.org/cgi-bin/carddisp.pl?gene=SPP1
DGCR5	DiGeorge Syndrome Critical Region Gene 5	RNA Gene		24	GC22P051756	32.49	https://www.genecards.org/cgi-bin/carddisp.pl?gene=DGCR5
SOX2-OT	SOX2 Overlapping Transcript	RNA Gene		29	GC03P180989	32.4344	https://www.genecards.org/cgi-bin/carddisp.pl?gene=SOX2-OT
CDK12	Cyclin Dependent Kinase 12	Protein Coding	Q9NYV4	53	GC17P039461	32.4301	https://www.genecards.org/cgi-bin/carddisp.pl?gene=CDK12
HP	Haptoglobin	Protein Coding	P00738	52	GC16P073300	32.4242	https://www.genecards.org/cgi-bin/carddisp.pl?gene=HP
SOD2-OT1	SOD2 Overlapping Transcript 1	RNA Gene		14	GC06M159772	32.3673	https://www.genecards.org/cgi-bin/carddisp.pl?gene=SOD2-OT1
SNHG16	Small Nucleolar RNA Host Gene 16	RNA Gene		22	GC17P076544	32.3449	https://www.genecards.org/cgi-bin/carddisp.pl?gene=SNHG16
CDKN2B	Cyclin Dependent Kinase Inhibitor 2B	Protein Coding	P42772	53	GC09M022002	32.2785	https://www.genecards.org/cgi-bin/carddisp.pl?gene=CDKN2B
FAM13A	Family With Sequence Similarity 13 Member A	Protein Coding	O94988	46	GC04M088725	32.2599	https://www.genecards.org/cgi-bin/carddisp.pl?gene=FAM13A
DRD4	Dopamine Receptor D4	Protein Coding	P21917	52	GC11P002861	32.235	https://www.genecards.org/cgi-bin/carddisp.pl?gene=DRD4
ROCK1	Rho Associated Coiled-Coil Containing Protein Kinase 1	Protein Coding	Q13464	56	GC18M020946	32.1752	https://www.genecards.org/cgi-bin/carddisp.pl?gene=ROCK1
LPP	LIM Domain Containing Preferred Translocation Partner In Lipoma	Protein Coding	Q93052	51	GC03P188153	32.1528	https://www.genecards.org/cgi-bin/carddisp.pl?gene=LPP
SFTA3	Surfactant Associated 3	RNA Gene	P0C7M3	36	GC14M036474	32.1124	https://www.genecards.org/cgi-bin/carddisp.pl?gene=SFTA3
SNHG12	Small Nucleolar RNA Host Gene 12	RNA Gene	Q9BXW3	26	GC01M029456	32.0895	https://www.genecards.org/cgi-bin/carddisp.pl?gene=SNHG12
MIR216A	MicroRNA 216a	RNA Gene		23	GC02M055988	32.0673	https://www.genecards.org/cgi-bin/carddisp.pl?gene=MIR216A
HLA-A	Major Histocompatibility Complex, Class I, A	Protein Coding	P04439	53	GC06P104057	32.0238	https://www.genecards.org/cgi-bin/carddisp.pl?gene=HLA-A
LINC01672	Long Intergenic Non-Protein Coding RNA 1672	RNA Gene		14	GC01P007077	32.0217	https://www.genecards.org/cgi-bin/carddisp.pl?gene=LINC01672
MIR101-1	MicroRNA 101-1	RNA Gene		22	GC01M065058	32.0178	https://www.genecards.org/cgi-bin/carddisp.pl?gene=MIR101-1
NQO1	NAD(P)H Quinone Dehydrogenase 1	Protein Coding	P15559	54	GC16M069706	32.0055	https://www.genecards.org/cgi-bin/carddisp.pl?gene=NQO1
ABCC1	ATP Binding Cassette Subfamily C Member 1	Protein Coding	P33527	55	GC16P015949	31.9948	https://www.genecards.org/cgi-bin/carddisp.pl?gene=ABCC1
NOS3	Nitric Oxide Synthase 3	Protein Coding	P29474	56	GC07P152342	31.9739	https://www.genecards.org/cgi-bin/carddisp.pl?gene=NOS3
CTNND2	Catenin Delta 2	Protein Coding	Q9UQB3	49	GC05M010971	31.9202	https://www.genecards.org/cgi-bin/carddisp.pl?gene=CTNND2
GPT	Glutamic--Pyruvic Transaminase	Protein Coding	P24298	48	GC08P144502	31.9004	https://www.genecards.org/cgi-bin/carddisp.pl?gene=GPT
BCL2L1	BCL2 Like 1	Protein Coding	Q07817	54	GC20M031664	31.754	https://www.genecards.org/cgi-bin/carddisp.pl?gene=BCL2L1
MIR511	MicroRNA 511	RNA Gene		18	GC10P017845	31.7258	https://www.genecards.org/cgi-bin/carddisp.pl?gene=MIR511
MIR32	MicroRNA 32	RNA Gene		25	GC09M109046	31.7118	https://www.genecards.org/cgi-bin/carddisp.pl?gene=MIR32
EPO	Erythropoietin	Protein Coding	P01588	49	GC07P100720	31.7029	https://www.genecards.org/cgi-bin/carddisp.pl?gene=EPO
LEP	Leptin	Protein Coding	P41159	53	GC07P128241	31.6045	https://www.genecards.org/cgi-bin/carddisp.pl?gene=LEP
IL2RA	Interleukin 2 Receptor Subunit Alpha	Protein Coding	P01589	57	GC10M006010	31.5941	https://www.genecards.org/cgi-bin/carddisp.pl?gene=IL2RA
MIR191	MicroRNA 191	RNA Gene		24	GC03M052400	31.5471	https://www.genecards.org/cgi-bin/carddisp.pl?gene=MIR191
INSL6	Insulin Like 6	Protein Coding	Q9Y581	41	GC09M004991	31.5367	https://www.genecards.org/cgi-bin/carddisp.pl?gene=INSL6
CCL5	C-C Motif Chemokine Ligand 5	Protein Coding	P13501	50	GC17M035871	31.5166	https://www.genecards.org/cgi-bin/carddisp.pl?gene=CCL5
IRF3	Interferon Regulatory Factor 3	Protein Coding	Q14653	51	GC19M049659	31.5077	https://www.genecards.org/cgi-bin/carddisp.pl?gene=IRF3
STAR	Steroidogenic Acute Regulatory Protein	Protein Coding	P49675	51	GC08M038153	31.4486	https://www.genecards.org/cgi-bin/carddisp.pl?gene=STAR
ITGAM	Integrin Subunit Alpha M	Protein Coding	P11215	54	GC16P047820	31.4343	https://www.genecards.org/cgi-bin/carddisp.pl?gene=ITGAM
PARP1	Poly(ADP-Ribose) Polymerase 1	Protein Coding	P09874	57	GC01M226360	31.4005	https://www.genecards.org/cgi-bin/carddisp.pl?gene=PARP1
ELN	Elastin	Protein Coding	P15502	50	GC07P074027	31.3815	https://www.genecards.org/cgi-bin/carddisp.pl?gene=ELN
MIR96	MicroRNA 96	RNA Gene		23	GC07M129774	31.3678	https://www.genecards.org/cgi-bin/carddisp.pl?gene=MIR96
SNHG7	Small Nucleolar RNA Host Gene 7	RNA Gene		24	GC09M138183	31.3624	https://www.genecards.org/cgi-bin/carddisp.pl?gene=SNHG7
CD36	CD36 Molecule	Protein Coding	P16671	56	GC07P080369	31.3624	https://www.genecards.org/cgi-bin/carddisp.pl?gene=CD36
CDKN1B	Cyclin Dependent Kinase Inhibitor 1B	Protein Coding	P46527	56	GC12P028528	31.3075	https://www.genecards.org/cgi-bin/carddisp.pl?gene=CDKN1B
DSP	Desmoplakin	Protein Coding	P15924	57	GC06P007541	31.274	https://www.genecards.org/cgi-bin/carddisp.pl?gene=DSP
SELP	Selectin P	Protein Coding	P16109	52	GC01M169558	31.2693	https://www.genecards.org/cgi-bin/carddisp.pl?gene=SELP
IGF1	Insulin Like Growth Factor 1	Protein Coding	P05019	55	GC12M102395	31.2617	https://www.genecards.org/cgi-bin/carddisp.pl?gene=IGF1
MIR31HG	MIR31 Host Gene	RNA Gene		22	GC09M021947	31.2557	https://www.genecards.org/cgi-bin/carddisp.pl?gene=MIR31HG
RELN	Reelin	Protein Coding	P78509	51	GC07M103471	31.2506	https://www.genecards.org/cgi-bin/carddisp.pl?gene=RELN
MIR107	MicroRNA 107	RNA Gene		22	GC10M089604	31.2309	https://www.genecards.org/cgi-bin/carddisp.pl?gene=MIR107
FGF2	Fibroblast Growth Factor 2	Protein Coding	P09038	52	GC04P122826	31.1859	https://www.genecards.org/cgi-bin/carddisp.pl?gene=FGF2
CDH1	Cadherin 1	Protein Coding	P12830	56	GC16P068737	31.1848	https://www.genecards.org/cgi-bin/carddisp.pl?gene=CDH1
MYH11	Myosin Heavy Chain 11	Protein Coding	P35749	53	GC16M016248	31.182	https://www.genecards.org/cgi-bin/carddisp.pl?gene=MYH11
CCR6	C-C Motif Chemokine Receptor 6	Protein Coding	P51684	50	GC06P167111	31.1793	https://www.genecards.org/cgi-bin/carddisp.pl?gene=CCR6
MAPK8	Mitogen-Activated Protein Kinase 8	Protein Coding	P45983	56	GC10P048306	31.1678	https://www.genecards.org/cgi-bin/carddisp.pl?gene=MAPK8
RARB	Retinoic Acid Receptor Beta	Protein Coding	P10826	56	GC03P024689	31.1172	https://www.genecards.org/cgi-bin/carddisp.pl?gene=RARB
MUC1	Mucin 1, Cell Surface Associated	Protein Coding	P15941	55	GC01M155185	31.1102	https://www.genecards.org/cgi-bin/carddisp.pl?gene=MUC1
PPARG	Peroxisome Proliferator Activated Receptor Gamma	Protein Coding	P37231	60	GC03P012287	31.0678	https://www.genecards.org/cgi-bin/carddisp.pl?gene=PPARG
SERPINA3	Serpin Family A Member 3	Protein Coding	P01011	50	GC14P094612	31.0641	https://www.genecards.org/cgi-bin/carddisp.pl?gene=SERPINA3
FCGR2A	Fc Gamma Receptor IIa	Protein Coding	P12318	54	GC01P161505	31.0431	https://www.genecards.org/cgi-bin/carddisp.pl?gene=FCGR2A
PDGFRB	Platelet Derived Growth Factor Receptor Beta	Protein Coding	P09619	60	GC05M150113	31.0117	https://www.genecards.org/cgi-bin/carddisp.pl?gene=PDGFRB
VHL	Von Hippel-Lindau Tumor Suppressor	Protein Coding	P40337	54	GC03P014626	30.9726	https://www.genecards.org/cgi-bin/carddisp.pl?gene=VHL
MIR152	MicroRNA 152	RNA Gene		24	GC17M048037	30.8999	https://www.genecards.org/cgi-bin/carddisp.pl?gene=MIR152
TNFRSF1A	TNF Receptor Superfamily Member 1A	Protein Coding	P19438	57	GC12M006328	30.8771	https://www.genecards.org/cgi-bin/carddisp.pl?gene=TNFRSF1A
CXCL10	C-X-C Motif Chemokine Ligand 10	Protein Coding	P02778	51	GC04M076021	30.8177	https://www.genecards.org/cgi-bin/carddisp.pl?gene=CXCL10
XRCC1	X-Ray Repair Cross Complementing 1	Protein Coding	P18887	51	GC19M043543	30.7549	https://www.genecards.org/cgi-bin/carddisp.pl?gene=XRCC1
MYB	MYB Proto-Oncogene, Transcription Factor	Protein Coding	P10242	56	GC06P135180	30.7473	https://www.genecards.org/cgi-bin/carddisp.pl?gene=MYB
CASC9	Cancer Susceptibility 9	RNA Gene		18	GC08M075132	30.6258	https://www.genecards.org/cgi-bin/carddisp.pl?gene=CASC9
LINC00673	Long Intergenic Non-Protein Coding RNA 673	RNA Gene		17	GC17M072290	30.6236	https://www.genecards.org/cgi-bin/carddisp.pl?gene=LINC00673
CYCS	Cytochrome C, Somatic	Protein Coding	P99999	55	GC07M025118	30.5795	https://www.genecards.org/cgi-bin/carddisp.pl?gene=CYCS
GNAQ	G Protein Subunit Alpha Q	Protein Coding	P50148	56	GC09M077716	30.4653	https://www.genecards.org/cgi-bin/carddisp.pl?gene=GNAQ
PICALM	Phosphatidylinositol Binding Clathrin Assembly Protein	Protein Coding	Q13492	51	GC11M085957	30.4429	https://www.genecards.org/cgi-bin/carddisp.pl?gene=PICALM
MIR100	MicroRNA 100	RNA Gene		24	GC11M122152	30.4192	https://www.genecards.org/cgi-bin/carddisp.pl?gene=MIR100
RUNX1T1	RUNX1 Partner Transcriptional Co-Repressor 1	Protein Coding	Q06455	48	GC08M091954	30.3402	https://www.genecards.org/cgi-bin/carddisp.pl?gene=RUNX1T1
TIMP1	TIMP Metallopeptidase Inhibitor 1	Protein Coding	P01033	52	GC0XP047922	30.3401	https://www.genecards.org/cgi-bin/carddisp.pl?gene=TIMP1
ENG	Endoglin	Protein Coding	P17813	55	GC09M127815	30.3235	https://www.genecards.org/cgi-bin/carddisp.pl?gene=ENG
NTRK1	Neurotrophic Receptor Tyrosine Kinase 1	Protein Coding	P04629	56	GC01P156815	30.2709	https://www.genecards.org/cgi-bin/carddisp.pl?gene=NTRK1
CCL11	C-C Motif Chemokine Ligand 11	Protein Coding	P51671	52	GC17P034285	30.0817	https://www.genecards.org/cgi-bin/carddisp.pl?gene=CCL11
PARN	Poly(A)-Specific Ribonuclease	Protein Coding	O95453	51	GC16M014435	30.0789	https://www.genecards.org/cgi-bin/carddisp.pl?gene=PARN
KDR	Kinase Insert Domain Receptor	Protein Coding	P35968	60	GC04M055078	30.068	https://www.genecards.org/cgi-bin/carddisp.pl?gene=KDR
ERCC2	ERCC Excision Repair 2, TFIIH Core Complex Helicase Subunit	Protein Coding	P18074	54	GC19M045349	29.9699	https://www.genecards.org/cgi-bin/carddisp.pl?gene=ERCC2
MUC5AC	Mucin 5AC, Oligomeric Mucus/Gel-Forming	Protein Coding	P98088	45	GC11P002909	29.9058	https://www.genecards.org/cgi-bin/carddisp.pl?gene=MUC5AC
MIRLET7F1	MicroRNA Let-7f-1	RNA Gene		21	GC09P095057	29.9001	https://www.genecards.org/cgi-bin/carddisp.pl?gene=MIRLET7F1
MGAT3-AS1	MGAT3 Antisense RNA 1	RNA Gene		18	GC22M068198	29.8932	https://www.genecards.org/cgi-bin/carddisp.pl?gene=MGAT3-AS1
MIR429	MicroRNA 429	RNA Gene		23	GC01P005252	29.8715	https://www.genecards.org/cgi-bin/carddisp.pl?gene=MIR429
MIR124-3	MicroRNA 124-3	RNA Gene		20	GC20P063802	29.842	https://www.genecards.org/cgi-bin/carddisp.pl?gene=MIR124-3
HOXA11-AS	HOXA11 Antisense RNA	RNA Gene		24	GC07P027184	29.8133	https://www.genecards.org/cgi-bin/carddisp.pl?gene=HOXA11-AS
MIR137	MicroRNA 137	RNA Gene		21	GC01M098046	29.7827	https://www.genecards.org/cgi-bin/carddisp.pl?gene=MIR137
SCGB1A1	Secretoglobin Family 1A Member 1	Protein Coding	P11684	48	GC11P062405	29.722	https://www.genecards.org/cgi-bin/carddisp.pl?gene=SCGB1A1
ALOX5	Arachidonate 5-Lipoxygenase	Protein Coding	P09917	54	GC10P045374	29.7012	https://www.genecards.org/cgi-bin/carddisp.pl?gene=ALOX5
CASP9	Caspase 9	Protein Coding	P55211	54	GC01M015491	29.6921	https://www.genecards.org/cgi-bin/carddisp.pl?gene=CASP9
ARID2	AT-Rich Interaction Domain 2	Protein Coding	Q68CP9	48	GC12P045729	29.6809	https://www.genecards.org/cgi-bin/carddisp.pl?gene=ARID2
GNB1	G Protein Subunit Beta 1	Protein Coding	P62873	52	GC01M001785	29.5825	https://www.genecards.org/cgi-bin/carddisp.pl?gene=GNB1
TP73-AS1	TP73 Antisense RNA 1	RNA Gene		25	GC01M009965	29.5301	https://www.genecards.org/cgi-bin/carddisp.pl?gene=TP73-AS1
MIR374A	MicroRNA 374a	RNA Gene		20	GC0XM074300	29.5178	https://www.genecards.org/cgi-bin/carddisp.pl?gene=MIR374A
ALDH2	Aldehyde Dehydrogenase 2 Family Member	Protein Coding	P05091	57	GC12P111766	29.5164	https://www.genecards.org/cgi-bin/carddisp.pl?gene=ALDH2
MIR198	MicroRNA 198	RNA Gene		17	GC03M120395	29.4593	https://www.genecards.org/cgi-bin/carddisp.pl?gene=MIR198
DNAJC21	DnaJ Heat Shock Protein Family (Hsp40) Member C21	Protein Coding	Q5F1R6	42	GC05P034929	29.4013	https://www.genecards.org/cgi-bin/carddisp.pl?gene=DNAJC21
MIR24-2	MicroRNA 24-2	RNA Gene		22	GC19M015529	29.3559	https://www.genecards.org/cgi-bin/carddisp.pl?gene=MIR24-2
HBB	Hemoglobin Subunit Beta	Protein Coding	P68871	52	GC11M008309	29.3354	https://www.genecards.org/cgi-bin/carddisp.pl?gene=HBB
MIR134	MicroRNA 134	RNA Gene		21	GC14P112725	29.2894	https://www.genecards.org/cgi-bin/carddisp.pl?gene=MIR134
SBF2-AS1	SBF2 Antisense RNA 1	RNA Gene		20	GC11P009758	29.2285	https://www.genecards.org/cgi-bin/carddisp.pl?gene=SBF2-AS1
MIR224	MicroRNA 224	RNA Gene		19	GC0XM151958	29.1784	https://www.genecards.org/cgi-bin/carddisp.pl?gene=MIR224
NPPB	Natriuretic Peptide B	Protein Coding	P16860	50	GC01M011858	29.1138	https://www.genecards.org/cgi-bin/carddisp.pl?gene=NPPB
KITLG	KIT Ligand	Protein Coding	P21583	53	GC12M088492	29.0708	https://www.genecards.org/cgi-bin/carddisp.pl?gene=KITLG
MAP3K8	Mitogen-Activated Protein Kinase Kinase Kinase 8	Protein Coding	P41279	53	GC10P030575	28.9984	https://www.genecards.org/cgi-bin/carddisp.pl?gene=MAP3K8
MAPK3	Mitogen-Activated Protein Kinase 3	Protein Coding	P27361	56	GC16M040839	28.9889	https://www.genecards.org/cgi-bin/carddisp.pl?gene=MAPK3
MXRA5	Matrix Remodeling Associated 5	Protein Coding	Q9NR99	39	GC0XM003308	28.9271	https://www.genecards.org/cgi-bin/carddisp.pl?gene=MXRA5
MAPK14	Mitogen-Activated Protein Kinase 14	Protein Coding	Q16539	57	GC06P104232	28.8901	https://www.genecards.org/cgi-bin/carddisp.pl?gene=MAPK14
LINC01133	Long Intergenic Non-Protein Coding RNA 1133	RNA Gene		18	GC01P159959	28.8322	https://www.genecards.org/cgi-bin/carddisp.pl?gene=LINC01133
IGF2-AS	IGF2 Antisense RNA	RNA Gene	Q6U949	31	GC11P002140	28.8228	https://www.genecards.org/cgi-bin/carddisp.pl?gene=IGF2-AS
BANCR	BRAF-Activated Non-Protein Coding RNA	RNA Gene		17	GC09M069296	28.781	https://www.genecards.org/cgi-bin/carddisp.pl?gene=BANCR
MIR22HG	MIR22 Host Gene	RNA Gene	Q0VDD5	31	GC17M013197	28.7419	https://www.genecards.org/cgi-bin/carddisp.pl?gene=MIR22HG
RNY3	RNA, Ro60-Associated Y3	RNA Gene		18	GC07P152245	28.638	https://www.genecards.org/cgi-bin/carddisp.pl?gene=RNY3
MIR425	MicroRNA 425	RNA Gene		22	GC03M052399	28.6291	https://www.genecards.org/cgi-bin/carddisp.pl?gene=MIR425
IL5	Interleukin 5	Protein Coding	P05113	52	GC05M132541	28.6259	https://www.genecards.org/cgi-bin/carddisp.pl?gene=IL5
C3	Complement C3	Protein Coding	P01024	56	GC19M006677	28.5949	https://www.genecards.org/cgi-bin/carddisp.pl?gene=C3
BCYRN1	Brain Cytoplasmic RNA 1	RNA Gene		22	GC02P047253	28.5481	https://www.genecards.org/cgi-bin/carddisp.pl?gene=BCYRN1
MIR377	MicroRNA 377	RNA Gene		21	GC14P112740	28.4802	https://www.genecards.org/cgi-bin/carddisp.pl?gene=MIR377
RYR1	Ryanodine Receptor 1	Protein Coding	P21817	54	GC19P083224	28.4609	https://www.genecards.org/cgi-bin/carddisp.pl?gene=RYR1
THPO	Thrombopoietin	Protein Coding	P40225	50	GC03M184371	28.4109	https://www.genecards.org/cgi-bin/carddisp.pl?gene=THPO
F5	Coagulation Factor V	Protein Coding	P12259	54	GC01M169511	28.3863	https://www.genecards.org/cgi-bin/carddisp.pl?gene=F5
MIR708	MicroRNA 708	RNA Gene		20	GC11M079402	28.2734	https://www.genecards.org/cgi-bin/carddisp.pl?gene=MIR708
CXCL12	C-X-C Motif Chemokine Ligand 12	Protein Coding	P48061	52	GC10M044370	28.198	https://www.genecards.org/cgi-bin/carddisp.pl?gene=CXCL12
MIRLET7A2	MicroRNA Let-7a-2	RNA Gene		22	GC11M122146	28.1932	https://www.genecards.org/cgi-bin/carddisp.pl?gene=MIRLET7A2
ADAM12	ADAM Metallopeptidase Domain 12	Protein Coding	O43184	52	GC10M126012	28.1871	https://www.genecards.org/cgi-bin/carddisp.pl?gene=ADAM12
MVP	Major Vault Protein	Protein Coding	Q14764	47	GC16P047695	28.1754	https://www.genecards.org/cgi-bin/carddisp.pl?gene=MVP
BDNF	Brain Derived Neurotrophic Factor	Protein Coding	P23560	56	GC11M027654	28.1665	https://www.genecards.org/cgi-bin/carddisp.pl?gene=BDNF
MIR331	MicroRNA 331	RNA Gene		22	GC12P095308	28.0838	https://www.genecards.org/cgi-bin/carddisp.pl?gene=MIR331
PLAG1	PLAG1 Zinc Finger	Protein Coding	Q6DJT9	48	GC08M056470	28.0686	https://www.genecards.org/cgi-bin/carddisp.pl?gene=PLAG1
MB	Myoglobin	Protein Coding	P02144	51	GC22M035606	28.0684	https://www.genecards.org/cgi-bin/carddisp.pl?gene=MB
MIRLET7G	MicroRNA Let-7g	RNA Gene		22	GC03M052268	28.0584	https://www.genecards.org/cgi-bin/carddisp.pl?gene=MIRLET7G
STK4	Serine/Threonine Kinase 4	Protein Coding	Q13043	56	GC20P044966	28.0335	https://www.genecards.org/cgi-bin/carddisp.pl?gene=STK4
FOS	Fos Proto-Oncogene, AP-1 Transcription Factor Subunit	Protein Coding	P01100	58	GC14P075278	27.9872	https://www.genecards.org/cgi-bin/carddisp.pl?gene=FOS
CP	Ceruloplasmin	Protein Coding	P00450	55	GC03M149162	27.9636	https://www.genecards.org/cgi-bin/carddisp.pl?gene=CP
TCF7	Transcription Factor 7	Protein Coding	P36402	49	GC05P134115	27.9383	https://www.genecards.org/cgi-bin/carddisp.pl?gene=TCF7
IL1R1	Interleukin 1 Receptor Type 1	Protein Coding	P14778	53	GC02P102136	27.9007	https://www.genecards.org/cgi-bin/carddisp.pl?gene=IL1R1
IL7	Interleukin 7	Protein Coding	P13232	50	GC08M078689	27.8913	https://www.genecards.org/cgi-bin/carddisp.pl?gene=IL7
MIR340	MicroRNA 340	RNA Gene		21	GC05M180015	27.8461	https://www.genecards.org/cgi-bin/carddisp.pl?gene=MIR340
CD14	CD14 Molecule	Protein Coding	P08571	53	GC05M140631	27.8033	https://www.genecards.org/cgi-bin/carddisp.pl?gene=CD14
NF1	Neurofibromin 1	Protein Coding	P21359	54	GC17P031094	27.7956	https://www.genecards.org/cgi-bin/carddisp.pl?gene=NF1
TGFBR2	Transforming Growth Factor Beta Receptor 2	Protein Coding	P37173	59	GC03P030623	27.7414	https://www.genecards.org/cgi-bin/carddisp.pl?gene=TGFBR2
TBK1	TANK Binding Kinase 1	Protein Coding	Q9UHD2	56	GC12P064451	27.7337	https://www.genecards.org/cgi-bin/carddisp.pl?gene=TBK1
CCN2	Cellular Communication Network Factor 2	Protein Coding	P29279	53	GC06M131948	27.7277	https://www.genecards.org/cgi-bin/carddisp.pl?gene=CCN2
MIR33A	MicroRNA 33a	RNA Gene		22	GC22P041900	27.6806	https://www.genecards.org/cgi-bin/carddisp.pl?gene=MIR33A
INS	Insulin	Protein Coding	P01308	54	GC11M002159	27.6325	https://www.genecards.org/cgi-bin/carddisp.pl?gene=INS
FOXP3	Forkhead Box P3	Protein Coding	Q9BZS1	54	GC0XM049250	27.6234	https://www.genecards.org/cgi-bin/carddisp.pl?gene=FOXP3
PRTN3	Proteinase 3	Protein Coding	P24158	52	GC19P000840	27.5952	https://www.genecards.org/cgi-bin/carddisp.pl?gene=PRTN3
SAA1	Serum Amyloid A1	Protein Coding	P0DJI8	45	GC11P018810	27.5835	https://www.genecards.org/cgi-bin/carddisp.pl?gene=SAA1
MIR4435-2HG	MIR4435-2 Host Gene	RNA Gene		21	GC02M112060	27.5822	https://www.genecards.org/cgi-bin/carddisp.pl?gene=MIR4435-2HG
ESR1	Estrogen Receptor 1	Protein Coding	P03372	61	GC06P151656	27.5589	https://www.genecards.org/cgi-bin/carddisp.pl?gene=ESR1
ASXL1	ASXL Transcriptional Regulator 1	Protein Coding	Q8IXJ9	50	GC20P033478	27.544	https://www.genecards.org/cgi-bin/carddisp.pl?gene=ASXL1
AGAP2-AS1	AGAP2 Antisense RNA 1	RNA Gene		17	GC12P057726	27.5051	https://www.genecards.org/cgi-bin/carddisp.pl?gene=AGAP2-AS1
MIR181A2	MicroRNA 181a-2	RNA Gene		23	GC09P124692	27.4786	https://www.genecards.org/cgi-bin/carddisp.pl?gene=MIR181A2
ERBB3	Erb-B2 Receptor Tyrosine Kinase 3	Protein Coding	P21860	61	GC12P058086	27.4539	https://www.genecards.org/cgi-bin/carddisp.pl?gene=ERBB3
SOD2	Superoxide Dismutase 2	Protein Coding	P04179	54	GC06M159669	27.4306	https://www.genecards.org/cgi-bin/carddisp.pl?gene=SOD2
CBFB	Core-Binding Factor Subunit Beta	Protein Coding	Q13951	53	GC16P067034	27.4214	https://www.genecards.org/cgi-bin/carddisp.pl?gene=CBFB
SERPINC1	Serpin Family C Member 1	Protein Coding	P01008	57	GC01M174774	27.4196	https://www.genecards.org/cgi-bin/carddisp.pl?gene=SERPINC1
ADAMTS13	ADAM Metallopeptidase With Thrombospondin Type 1 Motif 13	Protein Coding	Q76LX8	54	GC09P133414	27.3889	https://www.genecards.org/cgi-bin/carddisp.pl?gene=ADAMTS13
HIF1A-AS1	HIF1A Antisense RNA 1	RNA Gene		19	GC14M061681	27.3727	https://www.genecards.org/cgi-bin/carddisp.pl?gene=HIF1A-AS1
LINC00473	Long Intergenic Non-Protein Coding RNA 473	RNA Gene	A8K010	25	GC06M165328	27.3588	https://www.genecards.org/cgi-bin/carddisp.pl?gene=LINC00473
TMX2-CTNND1	TMX2-CTNND1 Readthrough (NMD Candidate)	RNA Gene		18	GC11P057712	27.3525	https://www.genecards.org/cgi-bin/carddisp.pl?gene=TMX2-CTNND1
EPHX1	Epoxide Hydrolase 1	Protein Coding	P07099	52	GC01P225810	27.3321	https://www.genecards.org/cgi-bin/carddisp.pl?gene=EPHX1
PLAT	Plasminogen Activator, Tissue Type	Protein Coding	P00750	56	GC08M042174	27.3293	https://www.genecards.org/cgi-bin/carddisp.pl?gene=PLAT
CCL3	C-C Motif Chemokine Ligand 3	Protein Coding	P10147	46	GC17M036088	27.3133	https://www.genecards.org/cgi-bin/carddisp.pl?gene=CCL3
PRKAR1A	Protein Kinase CAMP-Dependent Type I Regulatory Subunit Alpha	Protein Coding	P10644	58	GC17P079119	27.3114	https://www.genecards.org/cgi-bin/carddisp.pl?gene=PRKAR1A
MIR29B2	MicroRNA 29b-2	RNA Gene		21	GC01M207821	27.3047	https://www.genecards.org/cgi-bin/carddisp.pl?gene=MIR29B2
TTR	Transthyretin	Protein Coding	P02766	55	GC18P031557	27.2827	https://www.genecards.org/cgi-bin/carddisp.pl?gene=TTR
TYMS	Thymidylate Synthetase	Protein Coding	P04818	57	GC18P000657	27.242	https://www.genecards.org/cgi-bin/carddisp.pl?gene=TYMS
NUMA1	Nuclear Mitotic Apparatus Protein 1	Protein Coding	Q14980	50	GC11M072002	27.2209	https://www.genecards.org/cgi-bin/carddisp.pl?gene=NUMA1
ZEB2-AS1	ZEB2 Antisense RNA 1	RNA Gene		23	GC02P144519	27.2168	https://www.genecards.org/cgi-bin/carddisp.pl?gene=ZEB2-AS1
IL6R	Interleukin 6 Receptor	Protein Coding	P08887	57	GC01P154405	27.2095	https://www.genecards.org/cgi-bin/carddisp.pl?gene=IL6R
CAT	Catalase	Protein Coding	P04040	58	GC11P034460	27.1824	https://www.genecards.org/cgi-bin/carddisp.pl?gene=CAT
G6PD	Glucose-6-Phosphate Dehydrogenase	Protein Coding	P11413	57	GC0XM154578	27.1684	https://www.genecards.org/cgi-bin/carddisp.pl?gene=G6PD
SMAD5-AS1	SMAD5 Antisense RNA 1	RNA Gene	Q9Y6J3	25	GC05M136129	27.159	https://www.genecards.org/cgi-bin/carddisp.pl?gene=SMAD5-AS1
MIR218-2	MicroRNA 218-2	RNA Gene		22	GC05M168768	27.1209	https://www.genecards.org/cgi-bin/carddisp.pl?gene=MIR218-2
SMAD3	SMAD Family Member 3	Protein Coding	P84022	60	GC15P067063	27.0869	https://www.genecards.org/cgi-bin/carddisp.pl?gene=SMAD3
ITGB1	Integrin Subunit Beta 1	Protein Coding	P05556	57	GC10M034478	27.0752	https://www.genecards.org/cgi-bin/carddisp.pl?gene=ITGB1
IFNA1	Interferon Alpha 1	Protein Coding	P01562	46	GC09P021647	27.063	https://www.genecards.org/cgi-bin/carddisp.pl?gene=IFNA1
CCDC26	CCDC26 Long Non-Coding RNA	RNA Gene	Q8TAB7	31	GC08M133892	27.0504	https://www.genecards.org/cgi-bin/carddisp.pl?gene=CCDC26
SELE	Selectin E	Protein Coding	P16581	50	GC01M169722	27.0471	https://www.genecards.org/cgi-bin/carddisp.pl?gene=SELE
MMP1	Matrix Metallopeptidase 1	Protein Coding	P03956	57	GC11M109978	27.0235	https://www.genecards.org/cgi-bin/carddisp.pl?gene=MMP1
MIR326	MicroRNA 326	RNA Gene		24	GC11M075335	26.9989	https://www.genecards.org/cgi-bin/carddisp.pl?gene=MIR326
SOCS1	Suppressor Of Cytokine Signaling 1	Protein Coding	O15524	52	GC16M013141	26.9895	https://www.genecards.org/cgi-bin/carddisp.pl?gene=SOCS1
CD40LG	CD40 Ligand	Protein Coding	P29965	57	GC0XP136649	26.9405	https://www.genecards.org/cgi-bin/carddisp.pl?gene=CD40LG
CALCA	Calcitonin Related Polypeptide Alpha	Protein Coding	P06881	49	GC11M014966	26.9217	https://www.genecards.org/cgi-bin/carddisp.pl?gene=CALCA
GAS6-AS1	GAS6 Antisense RNA 1	RNA Gene		21	GC13P113815	26.9201	https://www.genecards.org/cgi-bin/carddisp.pl?gene=GAS6-AS1
LINC00968	Long Intergenic Non-Protein Coding RNA 968	RNA Gene		17	GC08M056499	26.9127	https://www.genecards.org/cgi-bin/carddisp.pl?gene=LINC00968
FARSB	Phenylalanyl-TRNA Synthetase Subunit Beta	Protein Coding	Q9NSD9	51	GC02M222570	26.8912	https://www.genecards.org/cgi-bin/carddisp.pl?gene=FARSB
COTL1	Coactosin Like F-Actin Binding Protein 1	Protein Coding	Q14019	46	GC16M084566	26.8756	https://www.genecards.org/cgi-bin/carddisp.pl?gene=COTL1
FN1	Fibronectin 1	Protein Coding	P02751	57	GC02M215360	26.8742	https://www.genecards.org/cgi-bin/carddisp.pl?gene=FN1
MIR147A	MicroRNA 147a	RNA Gene		18	GC09M120244	26.8613	https://www.genecards.org/cgi-bin/carddisp.pl?gene=MIR147A
CSF1	Colony Stimulating Factor 1	Protein Coding	P09603	51	GC01P109911	26.8348	https://www.genecards.org/cgi-bin/carddisp.pl?gene=CSF1
KNG1	Kininogen 1	Protein Coding	P01042	54	GC03P186717	26.8276	https://www.genecards.org/cgi-bin/carddisp.pl?gene=KNG1
SPRY4-IT1	SPRY4 Intronic Transcript 1	RNA Gene		17	GC05M142318	26.8247	https://www.genecards.org/cgi-bin/carddisp.pl?gene=SPRY4-IT1
BIRC5	Baculoviral IAP Repeat Containing 5	Protein Coding	O15392	52	GC17P078214	26.7872	https://www.genecards.org/cgi-bin/carddisp.pl?gene=BIRC5
MIR144	MicroRNA 144	RNA Gene		21	GC17M059917	26.7704	https://www.genecards.org/cgi-bin/carddisp.pl?gene=MIR144
MIR345	MicroRNA 345	RNA Gene		22	GC14P100307	26.7626	https://www.genecards.org/cgi-bin/carddisp.pl?gene=MIR345
ADRB2	Adrenoceptor Beta 2	Protein Coding	P07550	55	GC05P148825	26.7442	https://www.genecards.org/cgi-bin/carddisp.pl?gene=ADRB2
TSC1	TSC Complex Subunit 1	Protein Coding	Q92574	54	GC09M132891	26.7381	https://www.genecards.org/cgi-bin/carddisp.pl?gene=TSC1
HPRT1	Hypoxanthine Phosphoribosyltransferase 1	Protein Coding	P00492	55	GC0XP134460	26.7245	https://www.genecards.org/cgi-bin/carddisp.pl?gene=HPRT1
NOTCH3	Notch Receptor 3	Protein Coding	Q9UM47	58	GC19M015159	26.7187	https://www.genecards.org/cgi-bin/carddisp.pl?gene=NOTCH3
ADAMTS9-AS2	ADAMTS9 Antisense RNA 2	RNA Gene		21	GC03P064671	26.6945	https://www.genecards.org/cgi-bin/carddisp.pl?gene=ADAMTS9-AS2
MIR219A1	MicroRNA 219a-1	RNA Gene		24	GC06P033207	26.6732	https://www.genecards.org/cgi-bin/carddisp.pl?gene=MIR219A1
IKBKG	Inhibitor Of Nuclear Factor Kappa B Kinase Regulatory Subunit Gamma	Protein Coding	Q9Y6K9	54	GC0XP154541	26.6411	https://www.genecards.org/cgi-bin/carddisp.pl?gene=IKBKG
CCR5	C-C Motif Chemokine Receptor 5	Protein Coding	P51681	53	GC03P051153	26.6344	https://www.genecards.org/cgi-bin/carddisp.pl?gene=CCR5
SPAAR	Small Regulatory Polypeptide Of Amino Acid Response	Protein Coding	A0A1B0GVQ0	22	GC09P052021	26.6044	https://www.genecards.org/cgi-bin/carddisp.pl?gene=SPAAR
CD46	CD46 Molecule	Protein Coding	P15529	54	GC01P207752	26.5738	https://www.genecards.org/cgi-bin/carddisp.pl?gene=CD46
PDCD1	Programmed Cell Death 1	Protein Coding	Q15116	54	GC02M241849	26.5734	https://www.genecards.org/cgi-bin/carddisp.pl?gene=PDCD1
NCAM1	Neural Cell Adhesion Molecule 1	Protein Coding	P13591	55	GC11P112961	26.5473	https://www.genecards.org/cgi-bin/carddisp.pl?gene=NCAM1
FGF7	Fibroblast Growth Factor 7	Protein Coding	P21781	50	GC15P049423	26.4302	https://www.genecards.org/cgi-bin/carddisp.pl?gene=FGF7
MPL	MPL Proto-Oncogene, Thrombopoietin Receptor	Protein Coding	P40238	54	GC01P043337	26.3837	https://www.genecards.org/cgi-bin/carddisp.pl?gene=MPL
LINC01116	Long Intergenic Non-Protein Coding RNA 1116	RNA Gene		20	GC02M176400	26.367	https://www.genecards.org/cgi-bin/carddisp.pl?gene=LINC01116
CD8A	CD8 Subunit Alpha	Protein Coding	P01732	54	GC02M086784	26.361	https://www.genecards.org/cgi-bin/carddisp.pl?gene=CD8A
RELA	RELA Proto-Oncogene, NF-KB Subunit	Protein Coding	Q04206	58	GC11M065653	26.3468	https://www.genecards.org/cgi-bin/carddisp.pl?gene=RELA
CREB1	CAMP Responsive Element Binding Protein 1	Protein Coding	P16220	57	GC02P207529	26.3015	https://www.genecards.org/cgi-bin/carddisp.pl?gene=CREB1
SNHG15	Small Nucleolar RNA Host Gene 15	RNA Gene		24	GC07M044983	26.2675	https://www.genecards.org/cgi-bin/carddisp.pl?gene=SNHG15
TCF3	Transcription Factor 3	Protein Coding	P15923	53	GC19M001609	26.2634	https://www.genecards.org/cgi-bin/carddisp.pl?gene=TCF3
FBN1	Fibrillin 1	Protein Coding	P35555	54	GC15M048408	26.2022	https://www.genecards.org/cgi-bin/carddisp.pl?gene=FBN1
CD34	CD34 Molecule	Protein Coding	P28906	52	GC01M207880	26.1854	https://www.genecards.org/cgi-bin/carddisp.pl?gene=CD34
SERPINB3	Serpin Family B Member 3	Protein Coding	P29508	47	GC18M063655	26.136	https://www.genecards.org/cgi-bin/carddisp.pl?gene=SERPINB3
FHIT	Fragile Histidine Triad Diadenosine Triphosphatase	Protein Coding	P49789	50	GC03M059747	26.0864	https://www.genecards.org/cgi-bin/carddisp.pl?gene=FHIT
SHH	Sonic Hedgehog Signaling Molecule	Protein Coding	Q15465	57	GC07M155799	26.0816	https://www.genecards.org/cgi-bin/carddisp.pl?gene=SHH
MCL1	MCL1 Apoptosis Regulator, BCL2 Family Member	Protein Coding	Q07820	54	GC01M155854	26.0262	https://www.genecards.org/cgi-bin/carddisp.pl?gene=MCL1
ANPEP	Alanyl Aminopeptidase, Membrane	Protein Coding	P15144	56	GC15M089784	26.0225	https://www.genecards.org/cgi-bin/carddisp.pl?gene=ANPEP
FIP1L1	Factor Interacting With PAPOLA And CPSF1	Protein Coding	Q6UN15	46	GC04P053447	26.0206	https://www.genecards.org/cgi-bin/carddisp.pl?gene=FIP1L1
GNAS-AS1	GNAS Antisense RNA 1	RNA Gene		27	GC20M058811	25.9377	https://www.genecards.org/cgi-bin/carddisp.pl?gene=GNAS-AS1
ABCG2	ATP Binding Cassette Subfamily G Member 2 (Junior Blood Group)	Protein Coding	Q9UNQ0	56	GC04M088090	25.9345	https://www.genecards.org/cgi-bin/carddisp.pl?gene=ABCG2
CYP2E1	Cytochrome P450 Family 2 Subfamily E Member 1	Protein Coding	P05181	53	GC10P133520	25.924	https://www.genecards.org/cgi-bin/carddisp.pl?gene=CYP2E1
IGF1R	Insulin Like Growth Factor 1 Receptor	Protein Coding	P08069	61	GC15P098648	25.9235	https://www.genecards.org/cgi-bin/carddisp.pl?gene=IGF1R
LINC00261	Long Intergenic Non-Protein Coding RNA 261	RNA Gene		24	GC20M022529	25.8792	https://www.genecards.org/cgi-bin/carddisp.pl?gene=LINC00261
SIRT1	Sirtuin 1	Protein Coding	Q96EB6	56	GC10P067884	25.8768	https://www.genecards.org/cgi-bin/carddisp.pl?gene=SIRT1
PCBP2-OT1	PCBP2 Overlapping Transcript 1	RNA Gene		12	GC12P053464	25.8521	https://www.genecards.org/cgi-bin/carddisp.pl?gene=PCBP2-OT1
DLGAP2	DLG Associated Protein 2	Protein Coding	Q9P1A6	44	GC08P000739	25.8384	https://www.genecards.org/cgi-bin/carddisp.pl?gene=DLGAP2
XIAP	X-Linked Inhibitor Of Apoptosis	Protein Coding	P98170	58	GC0XP123859	25.8292	https://www.genecards.org/cgi-bin/carddisp.pl?gene=XIAP
PDGFRA	Platelet Derived Growth Factor Receptor Alpha	Protein Coding	P16234	60	GC04P054229	25.805	https://www.genecards.org/cgi-bin/carddisp.pl?gene=PDGFRA
LOC126862264	CDK7 Strongly-Dependent Group 2 Enhancer GRCh37_chr16:3293322-3294521	Functional Element		4	GC16P049099	25.7938	https://www.genecards.org/cgi-bin/carddisp.pl?gene=LOC126862264
CACNA1G-AS1	CACNA1G Antisense RNA 1	RNA Gene		20	GC17M061347	25.7005	https://www.genecards.org/cgi-bin/carddisp.pl?gene=CACNA1G-AS1
RET	Ret Proto-Oncogene	Protein Coding	P07949	61	GC10P043402	25.6821	https://www.genecards.org/cgi-bin/carddisp.pl?gene=RET
CD40	CD40 Molecule	Protein Coding	P25942	57	GC20P046118	25.6568	https://www.genecards.org/cgi-bin/carddisp.pl?gene=CD40
BCAR4	Breast Cancer Anti-Estrogen Resistance 4	RNA Gene		20	GC16M013167	25.6486	https://www.genecards.org/cgi-bin/carddisp.pl?gene=BCAR4
EZH2	Enhancer Of Zeste 2 Polycomb Repressive Complex 2 Subunit	Protein Coding	Q15910	60	GC07M148807	25.6339	https://www.genecards.org/cgi-bin/carddisp.pl?gene=EZH2
BMP6	Bone Morphogenetic Protein 6	Protein Coding	P22004	52	GC06P007726	25.6091	https://www.genecards.org/cgi-bin/carddisp.pl?gene=BMP6
CD44	CD44 Molecule (Indian Blood Group)	Protein Coding	P16070	55	GC11P035139	25.6084	https://www.genecards.org/cgi-bin/carddisp.pl?gene=CD44
SST	Somatostatin	Protein Coding	P61278	47	GC03M187668	25.5016	https://www.genecards.org/cgi-bin/carddisp.pl?gene=SST
MIR95	MicroRNA 95	RNA Gene		20	GC04M008007	25.4772	https://www.genecards.org/cgi-bin/carddisp.pl?gene=MIR95
TP53TG1	TP53 Target 1	RNA Gene		26	GC07M087325	25.4764	https://www.genecards.org/cgi-bin/carddisp.pl?gene=TP53TG1
MME	Membrane Metalloendopeptidase	Protein Coding	P08473	57	GC03P155024	25.4473	https://www.genecards.org/cgi-bin/carddisp.pl?gene=MME
MIR184	MicroRNA 184	RNA Gene		25	GC15P079209	25.4046	https://www.genecards.org/cgi-bin/carddisp.pl?gene=MIR184
TF	Transferrin	Protein Coding	P02787	57	GC03P136239	25.3766	https://www.genecards.org/cgi-bin/carddisp.pl?gene=TF
NOD2	Nucleotide Binding Oligomerization Domain Containing 2	Protein Coding	Q9HC29	54	GC16P050693	25.3622	https://www.genecards.org/cgi-bin/carddisp.pl?gene=NOD2
CST3	Cystatin C	Protein Coding	P01034	50	GC20M023781	25.3598	https://www.genecards.org/cgi-bin/carddisp.pl?gene=CST3
CDK2	Cyclin Dependent Kinase 2	Protein Coding	P24941	58	GC12P055966	25.3574	https://www.genecards.org/cgi-bin/carddisp.pl?gene=CDK2
ANXA5	Annexin A5	Protein Coding	P08758	53	GC04M121667	25.3514	https://www.genecards.org/cgi-bin/carddisp.pl?gene=ANXA5
NR3C1	Nuclear Receptor Subfamily 3 Group C Member 1	Protein Coding	P04150	56	GC05M143277	25.3096	https://www.genecards.org/cgi-bin/carddisp.pl?gene=NR3C1
MIR196B	MicroRNA 196b	RNA Gene		24	GC07M027796	25.3079	https://www.genecards.org/cgi-bin/carddisp.pl?gene=MIR196B
MIR367	MicroRNA 367	RNA Gene		21	GC04M112647	25.3065	https://www.genecards.org/cgi-bin/carddisp.pl?gene=MIR367
SRC	SRC Proto-Oncogene, Non-Receptor Tyrosine Kinase	Protein Coding	P12931	58	GC20P037344	25.2937	https://www.genecards.org/cgi-bin/carddisp.pl?gene=SRC
TP53COR1	Tumor Protein P53 Pathway Corepressor 1	RNA Gene		9	GC06U903133	25.2368	https://www.genecards.org/cgi-bin/carddisp.pl?gene=TP53COR1
DPP9	Dipeptidyl Peptidase 9	Protein Coding	Q86TI2	49	GC19M009342	25.2093	https://www.genecards.org/cgi-bin/carddisp.pl?gene=DPP9
TGFB2	Transforming Growth Factor Beta 2	Protein Coding	P61812	58	GC01P218345	25.1303	https://www.genecards.org/cgi-bin/carddisp.pl?gene=TGFB2
REN	Renin	Protein Coding	P00797	56	GC01M204154	25.0694	https://www.genecards.org/cgi-bin/carddisp.pl?gene=REN
BCL10	BCL10 Immune Signaling Adaptor	Protein Coding	O95999	51	GC01M085265	25.0681	https://www.genecards.org/cgi-bin/carddisp.pl?gene=BCL10
ITGB2	Integrin Subunit Beta 2	Protein Coding	P05107	57	GC21M044885	25.006	https://www.genecards.org/cgi-bin/carddisp.pl?gene=ITGB2
TNFSF10	TNF Superfamily Member 10	Protein Coding	P50591	51	GC03M172505	25.002	https://www.genecards.org/cgi-bin/carddisp.pl?gene=TNFSF10
DNMT1	DNA Methyltransferase 1	Protein Coding	P26358	59	GC19M010133	24.9618	https://www.genecards.org/cgi-bin/carddisp.pl?gene=DNMT1
NUP98	Nucleoporin 98 And 96 Precursor	Protein Coding	P52948	52	GC11M003671	24.9569	https://www.genecards.org/cgi-bin/carddisp.pl?gene=NUP98
ANGPT2	Angiopoietin 2	Protein Coding	O15123	56	GC08M006499	24.9054	https://www.genecards.org/cgi-bin/carddisp.pl?gene=ANGPT2
IL15	Interleukin 15	Protein Coding	P40933	49	GC04P141636	24.8819	https://www.genecards.org/cgi-bin/carddisp.pl?gene=IL15
PTCH1	Patched 1	Protein Coding	Q13635	58	GC09M095442	24.873	https://www.genecards.org/cgi-bin/carddisp.pl?gene=PTCH1
CFI	Complement Factor I	Protein Coding	P05156	54	GC04M109732	24.8313	https://www.genecards.org/cgi-bin/carddisp.pl?gene=CFI
LINC00342	Long Intergenic Non-Protein Coding RNA 342	RNA Gene		20	GC02M095807	24.8035	https://www.genecards.org/cgi-bin/carddisp.pl?gene=LINC00342
NBAS	NBAS Subunit Of NRZ Tethering Complex	Protein Coding	A2RRP1	47	GC02M014794	24.7537	https://www.genecards.org/cgi-bin/carddisp.pl?gene=NBAS
NKILA	NF-KappaB Interacting LncRNA	RNA Gene		15	GC20P057711	24.7425	https://www.genecards.org/cgi-bin/carddisp.pl?gene=NKILA
ATP11A	ATPase Phospholipid Transporting 11A	Protein Coding	P98196	49	GC13P112690	24.7408	https://www.genecards.org/cgi-bin/carddisp.pl?gene=ATP11A
CHUK	Component Of Inhibitor Of Nuclear Factor Kappa B Kinase Complex	Protein Coding	O15111	57	GC10M100296	24.725	https://www.genecards.org/cgi-bin/carddisp.pl?gene=CHUK
GSTT1	Glutathione S-Transferase Theta 1	Protein Coding	P30711	38	GC22Mi00270	24.7051	https://www.genecards.org/cgi-bin/carddisp.pl?gene=GSTT1
RNY1	RNA, Ro60-Associated Y1	RNA Gene		19	GC07M148987	24.6809	https://www.genecards.org/cgi-bin/carddisp.pl?gene=RNY1
STN1	STN1 Subunit Of CST Complex	Protein Coding	Q9H668	46	GC10M104028	24.6364	https://www.genecards.org/cgi-bin/carddisp.pl?gene=STN1
STIL	STIL Centriolar Assembly Protein	Protein Coding	Q15468	47	GC01M047250	24.6189	https://www.genecards.org/cgi-bin/carddisp.pl?gene=STIL
HLA-DQB1	Major Histocompatibility Complex, Class II, DQ Beta 1	Protein Coding	P01920	49	GC06M080978	24.6085	https://www.genecards.org/cgi-bin/carddisp.pl?gene=HLA-DQB1
MSH2	MutS Homolog 2	Protein Coding	P43246	56	GC02P047403	24.5926	https://www.genecards.org/cgi-bin/carddisp.pl?gene=MSH2
IRF2BP2	Interferon Regulatory Factor 2 Binding Protein 2	Protein Coding	Q7Z5L9	44	GC01M234604	24.5589	https://www.genecards.org/cgi-bin/carddisp.pl?gene=IRF2BP2
MYCN	MYCN Proto-Oncogene, BHLH Transcription Factor	Protein Coding	P04198	54	GC02P015951	24.5505	https://www.genecards.org/cgi-bin/carddisp.pl?gene=MYCN
HAVCR1	Hepatitis A Virus Cellular Receptor 1	Protein Coding	Q96D42	49	GC05M157028	24.4531	https://www.genecards.org/cgi-bin/carddisp.pl?gene=HAVCR1
VCAM1	Vascular Cell Adhesion Molecule 1	Protein Coding	P19320	53	GC01P100719	24.4298	https://www.genecards.org/cgi-bin/carddisp.pl?gene=VCAM1
TOP1	DNA Topoisomerase I	Protein Coding	P11387	56	GC20P041028	24.3241	https://www.genecards.org/cgi-bin/carddisp.pl?gene=TOP1
NPPA	Natriuretic Peptide A	Protein Coding	P01160	52	GC01M011846	24.2813	https://www.genecards.org/cgi-bin/carddisp.pl?gene=NPPA
TFRC	Transferrin Receptor	Protein Coding	P02786	57	GC03M196144	24.2721	https://www.genecards.org/cgi-bin/carddisp.pl?gene=TFRC
MMP3	Matrix Metallopeptidase 3	Protein Coding	P08254	56	GC11M102835	24.2583	https://www.genecards.org/cgi-bin/carddisp.pl?gene=MMP3
AGER	Advanced Glycosylation End-Product Specific Receptor	Protein Coding	Q15109	53	GC06M032180	24.2207	https://www.genecards.org/cgi-bin/carddisp.pl?gene=AGER
TBX4	T-Box Transcription Factor 4	Protein Coding	P57082	48	GC17P078860	24.2086	https://www.genecards.org/cgi-bin/carddisp.pl?gene=TBX4
IL6ST	Interleukin 6 Cytokine Family Signal Transducer	Protein Coding	P40189	56	GC05M055935	24.2048	https://www.genecards.org/cgi-bin/carddisp.pl?gene=IL6ST
FLCN	Folliculin	Protein Coding	Q8NFG4	49	GC17M017212	24.1965	https://www.genecards.org/cgi-bin/carddisp.pl?gene=FLCN
ITGB3	Integrin Subunit Beta 3	Protein Coding	P05106	59	GC17P078453	24.1756	https://www.genecards.org/cgi-bin/carddisp.pl?gene=ITGB3
LOC110806306	Telomerase RNA Component (TERC) Promoter	Functional Element		4	GC03P169764	24.1693	https://www.genecards.org/cgi-bin/carddisp.pl?gene=LOC110806306
WT1-AS	WT1 Antisense RNA	RNA Gene	Q06250	32	GC11P032434	24.1558	https://www.genecards.org/cgi-bin/carddisp.pl?gene=WT1-AS
GBA1	Glucosylceramidase Beta 1	Protein Coding	P04062	56	GC01M156443	24.1208	https://www.genecards.org/cgi-bin/carddisp.pl?gene=GBA1
MYEF2	Myelin Expression Factor 2	Protein Coding	Q9P2K5	44	GC15M048134	24.112	https://www.genecards.org/cgi-bin/carddisp.pl?gene=MYEF2
MIR193A	MicroRNA 193a	RNA Gene		22	GC17P031559	24.0868	https://www.genecards.org/cgi-bin/carddisp.pl?gene=MIR193A
CBL	Cbl Proto-Oncogene	Protein Coding	P22681	58	GC11P119206	23.9486	https://www.genecards.org/cgi-bin/carddisp.pl?gene=CBL
LPL	Lipoprotein Lipase	Protein Coding	P06858	56	GC08P019901	23.9457	https://www.genecards.org/cgi-bin/carddisp.pl?gene=LPL
DYNC2H1	Dynein Cytoplasmic 2 Heavy Chain 1	Protein Coding	Q8NCM8	45	GC11P103109	23.9288	https://www.genecards.org/cgi-bin/carddisp.pl?gene=DYNC2H1
FAT4	FAT Atypical Cadherin 4	Protein Coding	Q6V0I7	46	GC04P125315	23.7795	https://www.genecards.org/cgi-bin/carddisp.pl?gene=FAT4
THBS1	Thrombospondin 1	Protein Coding	P07996	52	GC15P039581	23.7611	https://www.genecards.org/cgi-bin/carddisp.pl?gene=THBS1
ERCC1	ERCC Excision Repair 1, Endonuclease Non-Catalytic Subunit	Protein Coding	P07992	53	GC19M079717	23.7499	https://www.genecards.org/cgi-bin/carddisp.pl?gene=ERCC1
MMP12	Matrix Metallopeptidase 12	Protein Coding	P39900	52	GC11M102862	23.7382	https://www.genecards.org/cgi-bin/carddisp.pl?gene=MMP12
LGALS3	Galectin 3	Protein Coding	P17931	52	GC14P055124	23.7369	https://www.genecards.org/cgi-bin/carddisp.pl?gene=LGALS3
CTSB	Cathepsin B	Protein Coding	P07858	58	GC08M011842	23.727	https://www.genecards.org/cgi-bin/carddisp.pl?gene=CTSB
CYP3A4	Cytochrome P450 Family 3 Subfamily A Member 4	Protein Coding	P08684	55	GC07M099773	23.7187	https://www.genecards.org/cgi-bin/carddisp.pl?gene=CYP3A4
COMT	Catechol-O-Methyltransferase	Protein Coding	P21964	58	GC22P019941	23.7093	https://www.genecards.org/cgi-bin/carddisp.pl?gene=COMT
HLA-G	Major Histocompatibility Complex, Class I, G	Protein Coding	P17693	50	GC06P104048	23.6895	https://www.genecards.org/cgi-bin/carddisp.pl?gene=HLA-G
RTN4R	Reticulon 4 Receptor	Protein Coding	Q9BZR6	52	GC22M020241	23.6554	https://www.genecards.org/cgi-bin/carddisp.pl?gene=RTN4R
NGF	Nerve Growth Factor	Protein Coding	P01138	58	GC01M115285	23.6328	https://www.genecards.org/cgi-bin/carddisp.pl?gene=NGF
CEBPB	CCAAT Enhancer Binding Protein Beta	Protein Coding	P17676	50	GC20P050190	23.6327	https://www.genecards.org/cgi-bin/carddisp.pl?gene=CEBPB
CEACAM6	CEA Cell Adhesion Molecule 6	Protein Coding	P40199	48	GC19P041750	23.6041	https://www.genecards.org/cgi-bin/carddisp.pl?gene=CEACAM6
INPP5E	Inositol Polyphosphate-5-Phosphatase E	Protein Coding	Q9NRR6	48	GC09M136428	23.5196	https://www.genecards.org/cgi-bin/carddisp.pl?gene=INPP5E
TBL1XR1	TBL1X/Y Related 1	Protein Coding	Q9BZK7	52	GC03M177019	23.501	https://www.genecards.org/cgi-bin/carddisp.pl?gene=TBL1XR1
KRT18	Keratin 18	Protein Coding	P05783	57	GC12P052948	23.49	https://www.genecards.org/cgi-bin/carddisp.pl?gene=KRT18
CTCF	CCCTC-Binding Factor	Protein Coding	P49711	54	GC16P067563	23.4772	https://www.genecards.org/cgi-bin/carddisp.pl?gene=CTCF
PLAU	Plasminogen Activator, Urokinase	Protein Coding	P00749	58	GC10P073909	23.4438	https://www.genecards.org/cgi-bin/carddisp.pl?gene=PLAU
MECOM	MDS1 And EVI1 Complex Locus	Protein Coding	Q03112	54	GC03M169083	23.3871	https://www.genecards.org/cgi-bin/carddisp.pl?gene=MECOM
FGA	Fibrinogen Alpha Chain	Protein Coding	P02671	56	GC04M154583	23.331	https://www.genecards.org/cgi-bin/carddisp.pl?gene=FGA
SLC2A1	Solute Carrier Family 2 Member 1	Protein Coding	P11166	60	GC01M042925	23.3269	https://www.genecards.org/cgi-bin/carddisp.pl?gene=SLC2A1
CD79A	CD79a Molecule	Protein Coding	P11912	54	GC19P041877	23.299	https://www.genecards.org/cgi-bin/carddisp.pl?gene=CD79A
SYK	Spleen Associated Tyrosine Kinase	Protein Coding	P43405	57	GC09P094897	23.2496	https://www.genecards.org/cgi-bin/carddisp.pl?gene=SYK
PWAR1	Prader Willi/Angelman Region RNA 1	RNA Gene		17	GC15P025135	23.2038	https://www.genecards.org/cgi-bin/carddisp.pl?gene=PWAR1
ANGPT1	Angiopoietin 1	Protein Coding	Q15389	53	GC08M107246	23.1964	https://www.genecards.org/cgi-bin/carddisp.pl?gene=ANGPT1
CXCR3	C-X-C Motif Chemokine Receptor 3	Protein Coding	P49682	50	GC0XM071615	23.189	https://www.genecards.org/cgi-bin/carddisp.pl?gene=CXCR3
SOX9	SRY-Box Transcription Factor 9	Protein Coding	P48436	52	GC17P072121	23.1359	https://www.genecards.org/cgi-bin/carddisp.pl?gene=SOX9
GZMB	Granzyme B	Protein Coding	P10144	54	GC14M024630	23.1026	https://www.genecards.org/cgi-bin/carddisp.pl?gene=GZMB
ADA	Adenosine Deaminase	Protein Coding	P00813	58	GC20M044620	23.0843	https://www.genecards.org/cgi-bin/carddisp.pl?gene=ADA
MIR494	MicroRNA 494	RNA Gene		19	GC14P112755	23.0412	https://www.genecards.org/cgi-bin/carddisp.pl?gene=MIR494
VIM	Vimentin	Protein Coding	P08670	58	GC10P017227	23.0398	https://www.genecards.org/cgi-bin/carddisp.pl?gene=VIM
LOX	Lysyl Oxidase	Protein Coding	P28300	54	GC05M122063	23.0378	https://www.genecards.org/cgi-bin/carddisp.pl?gene=LOX
SMPD1	Sphingomyelin Phosphodiesterase 1	Protein Coding	P17405	56	GC11P006390	23.0279	https://www.genecards.org/cgi-bin/carddisp.pl?gene=SMPD1
PIK3R1	Phosphoinositide-3-Kinase Regulatory Subunit 1	Protein Coding	P27986	58	GC05P068215	22.9316	https://www.genecards.org/cgi-bin/carddisp.pl?gene=PIK3R1
GFAP	Glial Fibrillary Acidic Protein	Protein Coding	P14136	55	GC17M061018	22.8484	https://www.genecards.org/cgi-bin/carddisp.pl?gene=GFAP
NFKBIA	NFKB Inhibitor Alpha	Protein Coding	P25963	57	GC14M035401	22.8403	https://www.genecards.org/cgi-bin/carddisp.pl?gene=NFKBIA
PMP22	Peripheral Myelin Protein 22	Protein Coding	Q01453	50	GC17M015229	22.8307	https://www.genecards.org/cgi-bin/carddisp.pl?gene=PMP22
TGFBR1	Transforming Growth Factor Beta Receptor 1	Protein Coding	P36897	61	GC09P099104	22.8224	https://www.genecards.org/cgi-bin/carddisp.pl?gene=TGFBR1
NAT2	N-Acetyltransferase 2	Protein Coding	P11245	48	GC08P018391	22.7629	https://www.genecards.org/cgi-bin/carddisp.pl?gene=NAT2
LBP	Lipopolysaccharide Binding Protein	Protein Coding	P18428	50	GC20P038346	22.7576	https://www.genecards.org/cgi-bin/carddisp.pl?gene=LBP
AGT	Angiotensinogen	Protein Coding	P01019	56	GC01M230690	22.7284	https://www.genecards.org/cgi-bin/carddisp.pl?gene=AGT
PIK3C2A	Phosphatidylinositol-4-Phosphate 3-Kinase Catalytic Subunit Type 2 Alpha	Protein Coding	O00443	54	GC11M017772	22.7164	https://www.genecards.org/cgi-bin/carddisp.pl?gene=PIK3C2A
EPOR	Erythropoietin Receptor	Protein Coding	P19235	55	GC19M011377	22.6322	https://www.genecards.org/cgi-bin/carddisp.pl?gene=EPOR
SEPTIN9	Septin 9	Protein Coding	Q9UHD8	47	GC17P080069	22.6233	https://www.genecards.org/cgi-bin/carddisp.pl?gene=SEPTIN9
MIR122	MicroRNA 122	RNA Gene		24	GC18P058451	22.6227	https://www.genecards.org/cgi-bin/carddisp.pl?gene=MIR122
CDK1	Cyclin Dependent Kinase 1	Protein Coding	P06493	55	GC10P060772	22.6172	https://www.genecards.org/cgi-bin/carddisp.pl?gene=CDK1
FOXO3	Forkhead Box O3	Protein Coding	O43524	54	GC06P108559	22.6151	https://www.genecards.org/cgi-bin/carddisp.pl?gene=FOXO3
CHRNA3	Cholinergic Receptor Nicotinic Alpha 3 Subunit	Protein Coding	P32297	52	GC15M133529	22.6012	https://www.genecards.org/cgi-bin/carddisp.pl?gene=CHRNA3
TXN	Thioredoxin	Protein Coding	P10599	52	GC09M110243	22.5836	https://www.genecards.org/cgi-bin/carddisp.pl?gene=TXN
PLAUR	Plasminogen Activator, Urokinase Receptor	Protein Coding	Q03405	52	GC19M043646	22.5068	https://www.genecards.org/cgi-bin/carddisp.pl?gene=PLAUR
GRP	Gastrin Releasing Peptide	Protein Coding	P07492	47	GC18P059220	22.4538	https://www.genecards.org/cgi-bin/carddisp.pl?gene=GRP
IFIH1	Interferon Induced With Helicase C Domain 1	Protein Coding	Q9BYX4	54	GC02M162267	22.4417	https://www.genecards.org/cgi-bin/carddisp.pl?gene=IFIH1
MIR9-1	MicroRNA 9-1	RNA Gene		23	GC01M156420	22.4223	https://www.genecards.org/cgi-bin/carddisp.pl?gene=MIR9-1
GAPDH	Glyceraldehyde-3-Phosphate Dehydrogenase	Protein Coding	P04406	57	GC12P028185	22.3828	https://www.genecards.org/cgi-bin/carddisp.pl?gene=GAPDH
SP1	Sp1 Transcription Factor	Protein Coding	P08047	52	GC12P053380	22.3533	https://www.genecards.org/cgi-bin/carddisp.pl?gene=SP1
LOC126860438	MED14-Independent Group 3 Enhancer GRCh37_chr8:90959982-90961181	Functional Element		4	GC08P089947	22.3245	https://www.genecards.org/cgi-bin/carddisp.pl?gene=LOC126860438
AGTR1	Angiotensin II Receptor Type 1	Protein Coding	P30556	58	GC03P148697	22.3018	https://www.genecards.org/cgi-bin/carddisp.pl?gene=AGTR1
ACTB	Actin Beta	Protein Coding	P60709	56	GC07M005527	22.29	https://www.genecards.org/cgi-bin/carddisp.pl?gene=ACTB
CYP2C19	Cytochrome P450 Family 2 Subfamily C Member 19	Protein Coding	P33261	50	GC10P094762	22.2619	https://www.genecards.org/cgi-bin/carddisp.pl?gene=CYP2C19
BCL6	BCL6 Transcription Repressor	Protein Coding	P41182	53	GC03M187721	22.2154	https://www.genecards.org/cgi-bin/carddisp.pl?gene=BCL6
COL1A1	Collagen Type I Alpha 1 Chain	Protein Coding	P02452	56	GC17M061318	22.1976	https://www.genecards.org/cgi-bin/carddisp.pl?gene=COL1A1
HAVCR2	Hepatitis A Virus Cellular Receptor 2	Protein Coding	Q8TDQ0	52	GC05M157063	22.1962	https://www.genecards.org/cgi-bin/carddisp.pl?gene=HAVCR2
TP63	Tumor Protein P63	Protein Coding	Q9H3D4	53	GC03P189598	22.1817	https://www.genecards.org/cgi-bin/carddisp.pl?gene=TP63
BMP2	Bone Morphogenetic Protein 2	Protein Coding	P12643	53	GC20P006767	22.1036	https://www.genecards.org/cgi-bin/carddisp.pl?gene=BMP2
PDGFB	Platelet Derived Growth Factor Subunit B	Protein Coding	P01127	58	GC22M069031	22.0902	https://www.genecards.org/cgi-bin/carddisp.pl?gene=PDGFB
GJA1	Gap Junction Protein Alpha 1	Protein Coding	P17302	57	GC06P121436	22.0573	https://www.genecards.org/cgi-bin/carddisp.pl?gene=GJA1
CALR	Calreticulin	Protein Coding	P27797	58	GC19P012938	22.0083	https://www.genecards.org/cgi-bin/carddisp.pl?gene=CALR
TGM6	Transglutaminase 6	Protein Coding	O95932	45	GC20P002380	21.9937	https://www.genecards.org/cgi-bin/carddisp.pl?gene=TGM6
HSP90AA1	Heat Shock Protein 90 Alpha Family Class A Member 1	Protein Coding	P07900	58	GC14M102080	21.9775	https://www.genecards.org/cgi-bin/carddisp.pl?gene=HSP90AA1
MYLK	Myosin Light Chain Kinase	Protein Coding	Q15746	58	GC03M123610	21.9721	https://www.genecards.org/cgi-bin/carddisp.pl?gene=MYLK
HADHA	Hydroxyacyl-CoA Dehydrogenase Trifunctional Multienzyme Complex Subunit Alpha	Protein Coding	P40939	53	GC02M026190	21.9694	https://www.genecards.org/cgi-bin/carddisp.pl?gene=HADHA
KRT19	Keratin 19	Protein Coding	P08727	50	GC17M041523	21.9377	https://www.genecards.org/cgi-bin/carddisp.pl?gene=KRT19
CYP3A5	Cytochrome P450 Family 3 Subfamily A Member 5	Protein Coding	P20815	51	GC07M099648	21.9354	https://www.genecards.org/cgi-bin/carddisp.pl?gene=CYP3A5
CXCL2	C-X-C Motif Chemokine Ligand 2	Protein Coding	P19875	46	GC04M074097	21.9086	https://www.genecards.org/cgi-bin/carddisp.pl?gene=CXCL2
RINT1	RAD50 Interactor 1	Protein Coding	Q6NUQ1	45	GC07P105532	21.9001	https://www.genecards.org/cgi-bin/carddisp.pl?gene=RINT1
EDNRA	Endothelin Receptor Type A	Protein Coding	P25101	56	GC04P147480	21.8603	https://www.genecards.org/cgi-bin/carddisp.pl?gene=EDNRA
MIR181A1	MicroRNA 181a-1	RNA Gene		21	GC01M198860	21.826	https://www.genecards.org/cgi-bin/carddisp.pl?gene=MIR181A1
TNFRSF1B	TNF Receptor Superfamily Member 1B	Protein Coding	P20333	56	GC01P012401	21.8058	https://www.genecards.org/cgi-bin/carddisp.pl?gene=TNFRSF1B
AQP4	Aquaporin 4	Protein Coding	P55087	53	GC18M026852	21.8031	https://www.genecards.org/cgi-bin/carddisp.pl?gene=AQP4
MYD88	MYD88 Innate Immune Signal Transduction Adaptor	Protein Coding	Q99836	56	GC03P038185	21.7639	https://www.genecards.org/cgi-bin/carddisp.pl?gene=MYD88
PTX3	Pentraxin 3	Protein Coding	P26022	49	GC03P157436	21.7506	https://www.genecards.org/cgi-bin/carddisp.pl?gene=PTX3
EGR1	Early Growth Response 1	Protein Coding	P18146	51	GC05P138465	21.7388	https://www.genecards.org/cgi-bin/carddisp.pl?gene=EGR1
CDK6	Cyclin Dependent Kinase 6	Protein Coding	Q00534	58	GC07M092604	21.7236	https://www.genecards.org/cgi-bin/carddisp.pl?gene=CDK6
SLC22A12	Solute Carrier Family 22 Member 12	Protein Coding	Q96S37	51	GC11P064679	21.7232	https://www.genecards.org/cgi-bin/carddisp.pl?gene=SLC22A12
MIR25	MicroRNA 25	RNA Gene		22	GC07M100093	21.7083	https://www.genecards.org/cgi-bin/carddisp.pl?gene=MIR25
TIMP2	TIMP Metallopeptidase Inhibitor 2	Protein Coding	P16035	48	GC17M078852	21.7019	https://www.genecards.org/cgi-bin/carddisp.pl?gene=TIMP2
CEACAM3	CEA Cell Adhesion Molecule 3	Protein Coding	P40198	49	GC19P041796	21.6706	https://www.genecards.org/cgi-bin/carddisp.pl?gene=CEACAM3
CYP2D6	Cytochrome P450 Family 2 Subfamily D Member 6	Protein Coding	P10635	52	GC22M042126	21.6699	https://www.genecards.org/cgi-bin/carddisp.pl?gene=CYP2D6
SRSF2	Serine And Arginine Rich Splicing Factor 2	Protein Coding	Q01130	48	GC17M076734	21.6479	https://www.genecards.org/cgi-bin/carddisp.pl?gene=SRSF2
HSPA4	Heat Shock Protein Family A (Hsp70) Member 4	Protein Coding	P34932	49	GC05P133062	21.6223	https://www.genecards.org/cgi-bin/carddisp.pl?gene=HSPA4
MIR325	MicroRNA 325	RNA Gene		16	GC0XM077005	21.5381	https://www.genecards.org/cgi-bin/carddisp.pl?gene=MIR325
MRTFA	Myocardin Related Transcription Factor A	Protein Coding	Q969V6	48	GC22M069024	21.5125	https://www.genecards.org/cgi-bin/carddisp.pl?gene=MRTFA
EPHA2	EPH Receptor A2	Protein Coding	P29317	60	GC01M016124	21.4949	https://www.genecards.org/cgi-bin/carddisp.pl?gene=EPHA2
IL11	Interleukin 11	Protein Coding	P20809	47	GC19M055364	21.4806	https://www.genecards.org/cgi-bin/carddisp.pl?gene=IL11
HDAC9	Histone Deacetylase 9	Protein Coding	Q9UKV0	56	GC07P018086	21.4789	https://www.genecards.org/cgi-bin/carddisp.pl?gene=HDAC9
MIR106B	MicroRNA 106b	RNA Gene		24	GC07M103958	21.4774	https://www.genecards.org/cgi-bin/carddisp.pl?gene=MIR106B
LTA	Lymphotoxin Alpha	Protein Coding	P01374	49	GC06P104096	21.4685	https://www.genecards.org/cgi-bin/carddisp.pl?gene=LTA
SLC9A3	Solute Carrier Family 9 Member A3	Protein Coding	P48764	55	GC05M000472	21.4683	https://www.genecards.org/cgi-bin/carddisp.pl?gene=SLC9A3
MIR302D	MicroRNA 302d	RNA Gene		22	GC04M112648	21.4528	https://www.genecards.org/cgi-bin/carddisp.pl?gene=MIR302D
CHGA	Chromogranin A	Protein Coding	P10645	50	GC14P092962	21.4362	https://www.genecards.org/cgi-bin/carddisp.pl?gene=CHGA
CXCR1	C-X-C Motif Chemokine Receptor 1	Protein Coding	P25024	50	GC02M218162	21.3865	https://www.genecards.org/cgi-bin/carddisp.pl?gene=CXCR1
HOXA-AS2	HOXA Cluster Antisense RNA 2	RNA Gene		21	GC07P027107	21.3608	https://www.genecards.org/cgi-bin/carddisp.pl?gene=HOXA-AS2
SMAD2	SMAD Family Member 2	Protein Coding	Q15796	59	GC18M047809	21.3142	https://www.genecards.org/cgi-bin/carddisp.pl?gene=SMAD2
KAT6A	Lysine Acetyltransferase 6A	Protein Coding	Q92794	53	GC08M041929	21.2945	https://www.genecards.org/cgi-bin/carddisp.pl?gene=KAT6A
MIR10A	MicroRNA 10a	RNA Gene		24	GC17M048579	21.2917	https://www.genecards.org/cgi-bin/carddisp.pl?gene=MIR10A
SOX2	SRY-Box Transcription Factor 2	Protein Coding	P48431	52	GC03P181711	21.2815	https://www.genecards.org/cgi-bin/carddisp.pl?gene=SOX2
CHI3L1	Chitinase 3 Like 1	Protein Coding	P36222	51	GC01M203148	21.2787	https://www.genecards.org/cgi-bin/carddisp.pl?gene=CHI3L1
SELL	Selectin L	Protein Coding	P14151	49	GC01M169690	21.2714	https://www.genecards.org/cgi-bin/carddisp.pl?gene=SELL
GSTM3	Glutathione S-Transferase Mu 3	Protein Coding	P21266	53	GC01M109733	21.2524	https://www.genecards.org/cgi-bin/carddisp.pl?gene=GSTM3
RAC1	Rac Family Small GTPase 1	Protein Coding	P63000	56	GC07P006378	21.2065	https://www.genecards.org/cgi-bin/carddisp.pl?gene=RAC1
TNFRSF10B	TNF Receptor Superfamily Member 10b	Protein Coding	O14763	57	GC08M023020	21.1766	https://www.genecards.org/cgi-bin/carddisp.pl?gene=TNFRSF10B
RNASE3	Ribonuclease A Family Member 3	Protein Coding	P12724	46	GC14P020891	21.1648	https://www.genecards.org/cgi-bin/carddisp.pl?gene=RNASE3
CXCL1	C-X-C Motif Chemokine Ligand 1	Protein Coding	P09341	49	GC04P073869	21.1643	https://www.genecards.org/cgi-bin/carddisp.pl?gene=CXCL1
IL33	Interleukin 33	Protein Coding	O95760	45	GC09P008195	21.1544	https://www.genecards.org/cgi-bin/carddisp.pl?gene=IL33
RAD51	RAD51 Recombinase	Protein Coding	Q06609	57	GC15P040694	21.1281	https://www.genecards.org/cgi-bin/carddisp.pl?gene=RAD51
RXRA	Retinoid X Receptor Alpha	Protein Coding	P19793	56	GC09P134317	21.124	https://www.genecards.org/cgi-bin/carddisp.pl?gene=RXRA
PTK2	Protein Tyrosine Kinase 2	Protein Coding	Q05397	54	GC08M140657	21.0985	https://www.genecards.org/cgi-bin/carddisp.pl?gene=PTK2
CASP1	Caspase 1	Protein Coding	P29466	56	GC11M105025	21.0027	https://www.genecards.org/cgi-bin/carddisp.pl?gene=CASP1
MUSK	Muscle Associated Receptor Tyrosine Kinase	Protein Coding	O15146	55	GC09P110668	20.994	https://www.genecards.org/cgi-bin/carddisp.pl?gene=MUSK
LAMC2	Laminin Subunit Gamma 2	Protein Coding	Q13753	54	GC01P183186	20.9761	https://www.genecards.org/cgi-bin/carddisp.pl?gene=LAMC2
CXCR2	C-X-C Motif Chemokine Receptor 2	Protein Coding	P25025	58	GC02P218125	20.9292	https://www.genecards.org/cgi-bin/carddisp.pl?gene=CXCR2
CSF1R	Colony Stimulating Factor 1 Receptor	Protein Coding	P07333	59	GC05M150053	20.927	https://www.genecards.org/cgi-bin/carddisp.pl?gene=CSF1R
BMPR2	Bone Morphogenetic Protein Receptor Type 2	Protein Coding	Q13873	57	GC02P202376	20.9267	https://www.genecards.org/cgi-bin/carddisp.pl?gene=BMPR2
SLC17A5	Solute Carrier Family 17 Member 5	Protein Coding	Q9NRA2	51	GC06M073593	20.9258	https://www.genecards.org/cgi-bin/carddisp.pl?gene=SLC17A5
ARG1	Arginase 1	Protein Coding	P05089	56	GC06P131473	20.8828	https://www.genecards.org/cgi-bin/carddisp.pl?gene=ARG1
TKT	Transketolase	Protein Coding	P29401	52	GC03M053224	20.8218	https://www.genecards.org/cgi-bin/carddisp.pl?gene=TKT
CDKN1C	Cyclin Dependent Kinase Inhibitor 1C	Protein Coding	P49918	52	GC11M008066	20.8012	https://www.genecards.org/cgi-bin/carddisp.pl?gene=CDKN1C
PLA2G2A	Phospholipase A2 Group IIA	Protein Coding	P14555	53	GC01M019975	20.7819	https://www.genecards.org/cgi-bin/carddisp.pl?gene=PLA2G2A
PTPRC	Protein Tyrosine Phosphatase Receptor Type C	Protein Coding	P08575	59	GC01P198607	20.7588	https://www.genecards.org/cgi-bin/carddisp.pl?gene=PTPRC
XDH	Xanthine Dehydrogenase	Protein Coding	P47989	54	GC02M031334	20.7449	https://www.genecards.org/cgi-bin/carddisp.pl?gene=XDH
KRT5	Keratin 5	Protein Coding	P13647	53	GC12M052514	20.742	https://www.genecards.org/cgi-bin/carddisp.pl?gene=KRT5
FOXM1	Forkhead Box M1	Protein Coding	Q08050	50	GC12M002857	20.7308	https://www.genecards.org/cgi-bin/carddisp.pl?gene=FOXM1
SLPI	Secretory Leukocyte Peptidase Inhibitor	Protein Coding	P03973	47	GC20M045252	20.7237	https://www.genecards.org/cgi-bin/carddisp.pl?gene=SLPI
CCR2	C-C Motif Chemokine Receptor 2	Protein Coding	P41597	51	GC03P051152	20.7169	https://www.genecards.org/cgi-bin/carddisp.pl?gene=CCR2
PECAM1	Platelet And Endothelial Cell Adhesion Molecule 1	Protein Coding	P16284	48	GC17M064319	20.6948	https://www.genecards.org/cgi-bin/carddisp.pl?gene=PECAM1
IKBKB	Inhibitor Of Nuclear Factor Kappa B Kinase Subunit Beta	Protein Coding	O14920	61	GC08P042271	20.6517	https://www.genecards.org/cgi-bin/carddisp.pl?gene=IKBKB
VDR	Vitamin D Receptor	Protein Coding	P11473	57	GC12M047841	20.6515	https://www.genecards.org/cgi-bin/carddisp.pl?gene=VDR
PCNA	Proliferating Cell Nuclear Antigen	Protein Coding	P12004	57	GC20M005114	20.6487	https://www.genecards.org/cgi-bin/carddisp.pl?gene=PCNA
STAT5A	Signal Transducer And Activator Of Transcription 5A	Protein Coding	P42229	54	GC17P042287	20.5872	https://www.genecards.org/cgi-bin/carddisp.pl?gene=STAT5A
GLI1	GLI Family Zinc Finger 1	Protein Coding	P08151	56	GC12P058191	20.5858	https://www.genecards.org/cgi-bin/carddisp.pl?gene=GLI1
IGF2	Insulin Like Growth Factor 2	Protein Coding	P01344	56	GC11M008042	20.5746	https://www.genecards.org/cgi-bin/carddisp.pl?gene=IGF2
LIG4	DNA Ligase 4	Protein Coding	P49917	54	GC13M108207	20.5395	https://www.genecards.org/cgi-bin/carddisp.pl?gene=LIG4
PDPN	Podoplanin	Protein Coding	Q86YL7	48	GC01P013583	20.5121	https://www.genecards.org/cgi-bin/carddisp.pl?gene=PDPN
MIR493HG	MIR493 Cluster Host Gene	RNA Gene		14	GC14P112754	20.5003	https://www.genecards.org/cgi-bin/carddisp.pl?gene=MIR493HG
BSG	Basigin (Ok Blood Group)	Protein Coding	P35613	51	GC19P000571	20.4933	https://www.genecards.org/cgi-bin/carddisp.pl?gene=BSG
DNMT3B	DNA Methyltransferase 3 Beta	Protein Coding	Q9UBC3	57	GC20P032762	20.4881	https://www.genecards.org/cgi-bin/carddisp.pl?gene=DNMT3B
HDAC1	Histone Deacetylase 1	Protein Coding	Q13547	57	GC01P032292	20.4768	https://www.genecards.org/cgi-bin/carddisp.pl?gene=HDAC1
MMP8	Matrix Metallopeptidase 8	Protein Coding	P22894	54	GC11M109975	20.4759	https://www.genecards.org/cgi-bin/carddisp.pl?gene=MMP8
H2AC18	H2A Clustered Histone 18	Protein Coding	Q6FI13	36	GC01M155818	20.4744	https://www.genecards.org/cgi-bin/carddisp.pl?gene=H2AC18
HSPA1A	Heat Shock Protein Family A (Hsp70) Member 1A	Protein Coding	P0DMV8	53	GC06P104117	20.4583	https://www.genecards.org/cgi-bin/carddisp.pl?gene=HSPA1A
PRKCA	Protein Kinase C Alpha	Protein Coding	P17252	57	GC17P066302	20.4215	https://www.genecards.org/cgi-bin/carddisp.pl?gene=PRKCA
ENSG00000276919		RNA Gene		10	GC14P112169	20.4104	https://www.genecards.org/cgi-bin/carddisp.pl?gene=ENSG00000276919
FLNA	Filamin A	Protein Coding	P21333	55	GC0XM154348	20.3724	https://www.genecards.org/cgi-bin/carddisp.pl?gene=FLNA
GDF15	Growth Differentiation Factor 15	Protein Coding	Q99988	49	GC19P082847	20.3684	https://www.genecards.org/cgi-bin/carddisp.pl?gene=GDF15
PIK3CD	Phosphatidylinositol-4,5-Bisphosphate 3-Kinase Catalytic Subunit Delta	Protein Coding	O00329	60	GC01P009628	20.3629	https://www.genecards.org/cgi-bin/carddisp.pl?gene=PIK3CD
THY1	Thy-1 Cell Surface Antigen	Protein Coding	P04216	49	GC11M119424	20.3362	https://www.genecards.org/cgi-bin/carddisp.pl?gene=THY1
SPINK1	Serine Peptidase Inhibitor Kazal Type 1	Protein Coding	P00995	48	GC05M147825	20.2901	https://www.genecards.org/cgi-bin/carddisp.pl?gene=SPINK1
HLA-C	Major Histocompatibility Complex, Class I, C	Protein Coding	P10321	50	GC06M080880	20.2762	https://www.genecards.org/cgi-bin/carddisp.pl?gene=HLA-C
IGFBP7	Insulin Like Growth Factor Binding Protein 7	Protein Coding	Q16270	53	GC04M057030	20.2743	https://www.genecards.org/cgi-bin/carddisp.pl?gene=IGFBP7
TGFA	Transforming Growth Factor Alpha	Protein Coding	P01135	53	GC02M070447	20.2059	https://www.genecards.org/cgi-bin/carddisp.pl?gene=TGFA
MIR7-3HG	MIR7-3 Host Gene	RNA Gene	Q8N6C7	29	GC19P006171	20.1909	https://www.genecards.org/cgi-bin/carddisp.pl?gene=MIR7-3HG
HSPB1	Heat Shock Protein Family B (Small) Member 1	Protein Coding	P04792	58	GC07P076302	20.1884	https://www.genecards.org/cgi-bin/carddisp.pl?gene=HSPB1
MBP	Myelin Basic Protein	Protein Coding	P02686	51	GC18M076978	20.1843	https://www.genecards.org/cgi-bin/carddisp.pl?gene=MBP
ITGA2B	Integrin Subunit Alpha 2b	Protein Coding	P08514	58	GC17M060995	20.1686	https://www.genecards.org/cgi-bin/carddisp.pl?gene=ITGA2B
ICOSLG	Inducible T Cell Costimulator Ligand	Protein Coding	O75144	48	GC21M044222	20.1594	https://www.genecards.org/cgi-bin/carddisp.pl?gene=ICOSLG
PTK2B	Protein Tyrosine Kinase 2 Beta	Protein Coding	Q14289	56	GC08P027311	20.1372	https://www.genecards.org/cgi-bin/carddisp.pl?gene=PTK2B
S100B	S100 Calcium Binding Protein B	Protein Coding	P04271	51	GC21M052331	20.1104	https://www.genecards.org/cgi-bin/carddisp.pl?gene=S100B
POMC	Proopiomelanocortin	Protein Coding	P01189	54	GC02M025160	20.0899	https://www.genecards.org/cgi-bin/carddisp.pl?gene=POMC
CHKA	Choline Kinase Alpha	Protein Coding	P35790	50	GC11M068052	20.0359	https://www.genecards.org/cgi-bin/carddisp.pl?gene=CHKA
NOS1	Nitric Oxide Synthase 1	Protein Coding	P29475	56	GC12M117208	20.0196	https://www.genecards.org/cgi-bin/carddisp.pl?gene=NOS1
PMS2	PMS1 Homolog 2, Mismatch Repair System Component	Protein Coding	P54278	56	GC07M005973	20.0161	https://www.genecards.org/cgi-bin/carddisp.pl?gene=PMS2
AURKA	Aurora Kinase A	Protein Coding	O14965	58	GC20M056370	20.0134	https://www.genecards.org/cgi-bin/carddisp.pl?gene=AURKA
BIRC3	Baculoviral IAP Repeat Containing 3	Protein Coding	Q13489	53	GC11P102317	20.007	https://www.genecards.org/cgi-bin/carddisp.pl?gene=BIRC3
ABCC2	ATP Binding Cassette Subfamily C Member 2	Protein Coding	Q92887	54	GC10P099782	20.0063	https://www.genecards.org/cgi-bin/carddisp.pl?gene=ABCC2
CCNA2	Cyclin A2	Protein Coding	P20248	52	GC04M121816	19.9981	https://www.genecards.org/cgi-bin/carddisp.pl?gene=CCNA2
GCLC	Glutamate-Cysteine Ligase Catalytic Subunit	Protein Coding	P48506	52	GC06M053497	19.9722	https://www.genecards.org/cgi-bin/carddisp.pl?gene=GCLC
E2F1	E2F Transcription Factor 1	Protein Coding	Q01094	50	GC20M033675	19.9689	https://www.genecards.org/cgi-bin/carddisp.pl?gene=E2F1
ENSG00000277577		RNA Gene		6	GC0XM073831	19.9497	https://www.genecards.org/cgi-bin/carddisp.pl?gene=ENSG00000277577
PROM1	Prominin 1	Protein Coding	O43490	53	GC04M015965	19.9306	https://www.genecards.org/cgi-bin/carddisp.pl?gene=PROM1
COL3A1	Collagen Type III Alpha 1 Chain	Protein Coding	P02461	54	GC02P188974	19.9287	https://www.genecards.org/cgi-bin/carddisp.pl?gene=COL3A1
RUNX3	RUNX Family Transcription Factor 3	Protein Coding	Q13761	50	GC01M024899	19.8961	https://www.genecards.org/cgi-bin/carddisp.pl?gene=RUNX3
MIR483	MicroRNA 483	RNA Gene		22	GC11M008045	19.8908	https://www.genecards.org/cgi-bin/carddisp.pl?gene=MIR483
MGMT	O-6-Methylguanine-DNA Methyltransferase	Protein Coding	P16455	56	GC10P129467	19.8796	https://www.genecards.org/cgi-bin/carddisp.pl?gene=MGMT
CR1	Complement C3b/C4b Receptor 1 (Knops Blood Group)	Protein Coding	P17927	51	GC01P207496	19.8771	https://www.genecards.org/cgi-bin/carddisp.pl?gene=CR1
NABP1	Nucleic Acid Binding Protein 1	Protein Coding	Q96AH0	40	GC02P191678	19.8764	https://www.genecards.org/cgi-bin/carddisp.pl?gene=NABP1
PLA2G6	Phospholipase A2 Group VI	Protein Coding	O60733	54	GC22M069811	19.8467	https://www.genecards.org/cgi-bin/carddisp.pl?gene=PLA2G6
IFNB1	Interferon Beta 1	Protein Coding	P01574	49	GC09M021077	19.8371	https://www.genecards.org/cgi-bin/carddisp.pl?gene=IFNB1
TLR5	Toll Like Receptor 5	Protein Coding	O60602	53	GC01M223109	19.7986	https://www.genecards.org/cgi-bin/carddisp.pl?gene=TLR5
IGFBP3	Insulin Like Growth Factor Binding Protein 3	Protein Coding	P17936	53	GC07M045912	19.7891	https://www.genecards.org/cgi-bin/carddisp.pl?gene=IGFBP3
IGFBP2	Insulin Like Growth Factor Binding Protein 2	Protein Coding	P18065	50	GC02P216632	19.7884	https://www.genecards.org/cgi-bin/carddisp.pl?gene=IGFBP2
MIR125B1	MicroRNA 125b-1	RNA Gene		24	GC11M122100	19.7678	https://www.genecards.org/cgi-bin/carddisp.pl?gene=MIR125B1
LMNA	Lamin A/C	Protein Coding	P02545	57	GC01P156082	19.7547	https://www.genecards.org/cgi-bin/carddisp.pl?gene=LMNA
TNNI3	Troponin I3, Cardiac Type	Protein Coding	P19429	55	GC19M055151	19.7499	https://www.genecards.org/cgi-bin/carddisp.pl?gene=TNNI3
AXL	AXL Receptor Tyrosine Kinase	Protein Coding	P30530	58	GC19P041219	19.7302	https://www.genecards.org/cgi-bin/carddisp.pl?gene=AXL
LARS1	Leucyl-TRNA Synthetase 1	Protein Coding	Q9P2J5	52	GC05M146114	19.6772	https://www.genecards.org/cgi-bin/carddisp.pl?gene=LARS1
SLC11A1	Solute Carrier Family 11 Member 1	Protein Coding	P49279	53	GC02P218382	19.6669	https://www.genecards.org/cgi-bin/carddisp.pl?gene=SLC11A1
MIR127	MicroRNA 127	RNA Gene		24	GC14P112022	19.6661	https://www.genecards.org/cgi-bin/carddisp.pl?gene=MIR127
CLU	Clusterin	Protein Coding	P10909	54	GC08M027596	19.6618	https://www.genecards.org/cgi-bin/carddisp.pl?gene=CLU
GDNF	Glial Cell Derived Neurotrophic Factor	Protein Coding	P39905	56	GC05M037812	19.6473	https://www.genecards.org/cgi-bin/carddisp.pl?gene=GDNF
MIR452	MicroRNA 452	RNA Gene		18	GC0XM151959	19.6442	https://www.genecards.org/cgi-bin/carddisp.pl?gene=MIR452
PIK3CB	Phosphatidylinositol-4,5-Bisphosphate 3-Kinase Catalytic Subunit Beta	Protein Coding	P42338	54	GC03M138652	19.6433	https://www.genecards.org/cgi-bin/carddisp.pl?gene=PIK3CB
CRLF2	Cytokine Receptor Like Factor 2	Protein Coding	Q9HC73	45	GC0XM001190	19.6269	https://www.genecards.org/cgi-bin/carddisp.pl?gene=CRLF2
CCR3	C-C Motif Chemokine Receptor 3	Protein Coding	P51677	52	GC03P051148	19.6244	https://www.genecards.org/cgi-bin/carddisp.pl?gene=CCR3
TLR9	Toll Like Receptor 9	Protein Coding	Q9NR96	52	GC03M052595	19.6231	https://www.genecards.org/cgi-bin/carddisp.pl?gene=TLR9
NME1	NME/NM23 Nucleoside Diphosphate Kinase 1	Protein Coding	P15531	52	GC17P078654	19.6144	https://www.genecards.org/cgi-bin/carddisp.pl?gene=NME1
ADA2	Adenosine Deaminase 2	Protein Coding	Q9NZK5	48	GC22M017262	19.5761	https://www.genecards.org/cgi-bin/carddisp.pl?gene=ADA2
ADORA2A	Adenosine A2a Receptor	Protein Coding	P29274	53	GC22P024417	19.5738	https://www.genecards.org/cgi-bin/carddisp.pl?gene=ADORA2A
ANXA2	Annexin A2	Protein Coding	P07355	54	GC15M060347	19.563	https://www.genecards.org/cgi-bin/carddisp.pl?gene=ANXA2
CADM1	Cell Adhesion Molecule 1	Protein Coding	Q9BY67	51	GC11M115169	19.5517	https://www.genecards.org/cgi-bin/carddisp.pl?gene=CADM1
APEX1	Apurinic/Apyrimidinic Endodeoxyribonuclease 1	Protein Coding	P27695	52	GC14P020455	19.548	https://www.genecards.org/cgi-bin/carddisp.pl?gene=APEX1
OGG1	8-Oxoguanine DNA Glycosylase	Protein Coding	O15527	54	GC03P014579	19.5369	https://www.genecards.org/cgi-bin/carddisp.pl?gene=OGG1
APOA1	Apolipoprotein A1	Protein Coding	P02647	57	GC11M116835	19.4814	https://www.genecards.org/cgi-bin/carddisp.pl?gene=APOA1
CPOX	Coproporphyrinogen Oxidase	Protein Coding	P36551	50	GC03M098576	19.4709	https://www.genecards.org/cgi-bin/carddisp.pl?gene=CPOX
MLLT3	MLLT3 Super Elongation Complex Subunit	Protein Coding	P42568	46	GC09M020341	19.4337	https://www.genecards.org/cgi-bin/carddisp.pl?gene=MLLT3
GHRL	Ghrelin And Obestatin Prepropeptide	Protein Coding	Q9UBU3	48	GC03M010285	19.4323	https://www.genecards.org/cgi-bin/carddisp.pl?gene=GHRL
SLC2A9	Solute Carrier Family 2 Member 9	Protein Coding	Q9NRM0	52	GC04M009772	19.4305	https://www.genecards.org/cgi-bin/carddisp.pl?gene=SLC2A9
GSK3B	Glycogen Synthase Kinase 3 Beta	Protein Coding	P49841	57	GC03M119821	19.4304	https://www.genecards.org/cgi-bin/carddisp.pl?gene=GSK3B
BAD	BCL2 Associated Agonist Of Cell Death	Protein Coding	Q92934	50	GC11M109178	19.4185	https://www.genecards.org/cgi-bin/carddisp.pl?gene=BAD
FOXF1	Forkhead Box F1	Protein Coding	Q12946	48	GC16P086510	19.4144	https://www.genecards.org/cgi-bin/carddisp.pl?gene=FOXF1
TRB	T Cell Receptor Beta Locus	Protein Coding	P0DSE2	24	GC07P153238	19.3986	https://www.genecards.org/cgi-bin/carddisp.pl?gene=TRB
MIR149	MicroRNA 149	RNA Gene		25	GC02P240456	19.3974	https://www.genecards.org/cgi-bin/carddisp.pl?gene=MIR149
IL2RB	Interleukin 2 Receptor Subunit Beta	Protein Coding	P14784	57	GC22M068173	19.3792	https://www.genecards.org/cgi-bin/carddisp.pl?gene=IL2RB
HSPG2	Heparan Sulfate Proteoglycan 2	Protein Coding	P98160	54	GC01M021822	19.3609	https://www.genecards.org/cgi-bin/carddisp.pl?gene=HSPG2
MEN1	Menin 1	Protein Coding	O00255	51	GC11M064803	19.352	https://www.genecards.org/cgi-bin/carddisp.pl?gene=MEN1
ADIPOQ	Adiponectin, C1Q And Collagen Domain Containing	Protein Coding	Q15848	52	GC03P186842	19.3411	https://www.genecards.org/cgi-bin/carddisp.pl?gene=ADIPOQ
CDH2	Cadherin 2	Protein Coding	P19022	58	GC18M030290	19.3072	https://www.genecards.org/cgi-bin/carddisp.pl?gene=CDH2
STING1	Stimulator Of Interferon Response CGAMP Interactor 1	Protein Coding	Q86WV6	48	GC05M139483	19.3043	https://www.genecards.org/cgi-bin/carddisp.pl?gene=STING1
MIR378A	MicroRNA 378a	RNA Gene		24	GC05P149732	19.2803	https://www.genecards.org/cgi-bin/carddisp.pl?gene=MIR378A
MIR30B	MicroRNA 30b	RNA Gene		24	GC08M134800	19.2638	https://www.genecards.org/cgi-bin/carddisp.pl?gene=MIR30B
TNNT2	Troponin T2, Cardiac Type	Protein Coding	P45379	54	GC01M201359	19.2593	https://www.genecards.org/cgi-bin/carddisp.pl?gene=TNNT2
DGKE	Diacylglycerol Kinase Epsilon	Protein Coding	P52429	53	GC17P056834	19.2445	https://www.genecards.org/cgi-bin/carddisp.pl?gene=DGKE
SLC6A4	Solute Carrier Family 6 Member 4	Protein Coding	P31645	54	GC17M030194	19.1975	https://www.genecards.org/cgi-bin/carddisp.pl?gene=SLC6A4
CDKN3	Cyclin Dependent Kinase Inhibitor 3	Protein Coding	Q16667	48	GC14P054398	19.1861	https://www.genecards.org/cgi-bin/carddisp.pl?gene=CDKN3
PTPN22	Protein Tyrosine Phosphatase Non-Receptor Type 22	Protein Coding	Q9Y2R2	53	GC01M113813	19.15	https://www.genecards.org/cgi-bin/carddisp.pl?gene=PTPN22
PPARA	Peroxisome Proliferator Activated Receptor Alpha	Protein Coding	Q07869	51	GC22P046150	19.1497	https://www.genecards.org/cgi-bin/carddisp.pl?gene=PPARA
KDM4C	Lysine Demethylase 4C	Protein Coding	Q9H3R0	49	GC09P006720	19.1336	https://www.genecards.org/cgi-bin/carddisp.pl?gene=KDM4C
PTHLH	Parathyroid Hormone Like Hormone	Protein Coding	P12272	53	GC12M027959	19.1073	https://www.genecards.org/cgi-bin/carddisp.pl?gene=PTHLH
CX3CR1	C-X3-C Motif Chemokine Receptor 1	Protein Coding	P49238	49	GC03M039279	19.0983	https://www.genecards.org/cgi-bin/carddisp.pl?gene=CX3CR1
COL5A1	Collagen Type V Alpha 1 Chain	Protein Coding	P20908	54	GC09P134641	19.0728	https://www.genecards.org/cgi-bin/carddisp.pl?gene=COL5A1
KRT7	Keratin 7	Protein Coding	P08729	48	GC12P052232	19.071	https://www.genecards.org/cgi-bin/carddisp.pl?gene=KRT7
CXCL9	C-X-C Motif Chemokine Ligand 9	Protein Coding	Q07325	45	GC04M076001	19.0554	https://www.genecards.org/cgi-bin/carddisp.pl?gene=CXCL9
ADAM17	ADAM Metallopeptidase Domain 17	Protein Coding	P78536	57	GC02M009488	19.0213	https://www.genecards.org/cgi-bin/carddisp.pl?gene=ADAM17
KRT8	Keratin 8	Protein Coding	P05787	53	GC12M052897	18.9874	https://www.genecards.org/cgi-bin/carddisp.pl?gene=KRT8
XRCC3	X-Ray Repair Cross Complementing 3	Protein Coding	O43542	49	GC14M103697	18.983	https://www.genecards.org/cgi-bin/carddisp.pl?gene=XRCC3
HSPA5	Heat Shock Protein Family A (Hsp70) Member 5	Protein Coding	P11021	56	GC09M125234	18.9733	https://www.genecards.org/cgi-bin/carddisp.pl?gene=HSPA5
SNAI1	Snail Family Transcriptional Repressor 1	Protein Coding	O95863	50	GC20P049982	18.9398	https://www.genecards.org/cgi-bin/carddisp.pl?gene=SNAI1
BAP1	BRCA1 Associated Protein 1	Protein Coding	Q92560	54	GC03M052401	18.9172	https://www.genecards.org/cgi-bin/carddisp.pl?gene=BAP1
MIR409	MicroRNA 409	RNA Gene		21	GC14P112746	18.8819	https://www.genecards.org/cgi-bin/carddisp.pl?gene=MIR409
IREB2	Iron Responsive Element Binding Protein 2	Protein Coding	P48200	51	GC15P078437	18.8719	https://www.genecards.org/cgi-bin/carddisp.pl?gene=IREB2
STAT6	Signal Transducer And Activator Of Transcription 6	Protein Coding	P42226	57	GC12M057095	18.8646	https://www.genecards.org/cgi-bin/carddisp.pl?gene=STAT6
MMP7	Matrix Metallopeptidase 7	Protein Coding	P09237	54	GC11M109974	18.8506	https://www.genecards.org/cgi-bin/carddisp.pl?gene=MMP7
DEK	DEK Proto-Oncogene	Protein Coding	P35659	47	GC06M018224	18.8102	https://www.genecards.org/cgi-bin/carddisp.pl?gene=DEK
CYP1A2	Cytochrome P450 Family 1 Subfamily A Member 2	Protein Coding	P05177	52	GC15P074748	18.805	https://www.genecards.org/cgi-bin/carddisp.pl?gene=CYP1A2
MIR196A1	MicroRNA 196a-1	RNA Gene		24	GC17M048632	18.8034	https://www.genecards.org/cgi-bin/carddisp.pl?gene=MIR196A1
MYCL	MYCL Proto-Oncogene, BHLH Transcription Factor	Protein Coding	P12524	45	GC01M039895	18.7929	https://www.genecards.org/cgi-bin/carddisp.pl?gene=MYCL
RBP4	Retinol Binding Protein 4	Protein Coding	P02753	52	GC10M093591	18.7859	https://www.genecards.org/cgi-bin/carddisp.pl?gene=RBP4
MIR20B	MicroRNA 20b	RNA Gene		17	GC0XM134377	18.769	https://www.genecards.org/cgi-bin/carddisp.pl?gene=MIR20B
CYTOR	Cytoskeleton Regulator RNA	RNA Gene		25	GC02P088529	18.7682	https://www.genecards.org/cgi-bin/carddisp.pl?gene=CYTOR
NSMCE3	NSE3 Homolog, SMC5-SMC6 Complex Component	Protein Coding	Q96MG7	44	GC15M029839	18.7635	https://www.genecards.org/cgi-bin/carddisp.pl?gene=NSMCE3
MIR92A1	MicroRNA 92a-1	RNA Gene		22	GC13P091616	18.7377	https://www.genecards.org/cgi-bin/carddisp.pl?gene=MIR92A1
CCL4	C-C Motif Chemokine Ligand 4	Protein Coding	P13236	46	GC17P036103	18.7254	https://www.genecards.org/cgi-bin/carddisp.pl?gene=CCL4
DKC1	Dyskerin Pseudouridine Synthase 1	Protein Coding	O60832	53	GC0XP154762	18.6877	https://www.genecards.org/cgi-bin/carddisp.pl?gene=DKC1
DRD2	Dopamine Receptor D2	Protein Coding	P14416	56	GC11M113409	18.6638	https://www.genecards.org/cgi-bin/carddisp.pl?gene=DRD2
CHAT	Choline O-Acetyltransferase	Protein Coding	P28329	55	GC10P049609	18.6547	https://www.genecards.org/cgi-bin/carddisp.pl?gene=CHAT
BCL2L11	BCL2 Like 11	Protein Coding	O43521	52	GC02P111119	18.6538	https://www.genecards.org/cgi-bin/carddisp.pl?gene=BCL2L11
MIR29B1	MicroRNA 29b-1	RNA Gene		24	GC07M130877	18.6311	https://www.genecards.org/cgi-bin/carddisp.pl?gene=MIR29B1
MAP2K2	Mitogen-Activated Protein Kinase Kinase 2	Protein Coding	P36507	61	GC19M004090	18.541	https://www.genecards.org/cgi-bin/carddisp.pl?gene=MAP2K2
SOCS3	Suppressor Of Cytokine Signaling 3	Protein Coding	O14543	50	GC17M078356	18.5173	https://www.genecards.org/cgi-bin/carddisp.pl?gene=SOCS3
ADM	Adrenomedullin	Protein Coding	P35318	52	GC11P010304	18.486	https://www.genecards.org/cgi-bin/carddisp.pl?gene=ADM
NTRK2	Neurotrophic Receptor Tyrosine Kinase 2	Protein Coding	Q16620	60	GC09P084668	18.4742	https://www.genecards.org/cgi-bin/carddisp.pl?gene=NTRK2
CHEK1	Checkpoint Kinase 1	Protein Coding	O14757	57	GC11P125625	18.4414	https://www.genecards.org/cgi-bin/carddisp.pl?gene=CHEK1
CCNB1	Cyclin B1	Protein Coding	P14635	53	GC05P069167	18.4309	https://www.genecards.org/cgi-bin/carddisp.pl?gene=CCNB1
MIR10B	MicroRNA 10b	RNA Gene		25	GC02P176150	18.4262	https://www.genecards.org/cgi-bin/carddisp.pl?gene=MIR10B
SLC19A1	Solute Carrier Family 19 Member 1	Protein Coding	P41440	53	GC21M045493	18.413	https://www.genecards.org/cgi-bin/carddisp.pl?gene=SLC19A1
HSPA8	Heat Shock Protein Family A (Hsp70) Member 8	Protein Coding	P11142	56	GC11M123057	18.3997	https://www.genecards.org/cgi-bin/carddisp.pl?gene=HSPA8
TMPRSS2	Transmembrane Serine Protease 2	Protein Coding	O15393	54	GC21M041464	18.3414	https://www.genecards.org/cgi-bin/carddisp.pl?gene=TMPRSS2
PLA2G7	Phospholipase A2 Group VII	Protein Coding	Q13093	57	GC06M046704	18.337	https://www.genecards.org/cgi-bin/carddisp.pl?gene=PLA2G7
ACHE	Acetylcholinesterase (Cartwright Blood Group)	Protein Coding	P22303	53	GC07M100889	18.3214	https://www.genecards.org/cgi-bin/carddisp.pl?gene=ACHE
SPI1	Spi-1 Proto-Oncogene	Protein Coding	P17947	50	GC11M108878	18.2818	https://www.genecards.org/cgi-bin/carddisp.pl?gene=SPI1
FLT4	Fms Related Receptor Tyrosine Kinase 4	Protein Coding	P35916	59	GC05M182184	18.2735	https://www.genecards.org/cgi-bin/carddisp.pl?gene=FLT4
ALDOA	Aldolase, Fructose-Bisphosphate A	Protein Coding	P04075	55	GC16P030064	18.2673	https://www.genecards.org/cgi-bin/carddisp.pl?gene=ALDOA
MIR148B	MicroRNA 148b	RNA Gene		24	GC12P054337	18.2659	https://www.genecards.org/cgi-bin/carddisp.pl?gene=MIR148B
GLI2	GLI Family Zinc Finger 2	Protein Coding	P10070	56	GC02P120735	18.2427	https://www.genecards.org/cgi-bin/carddisp.pl?gene=GLI2
HBG2	Hemoglobin Subunit Gamma 2	Protein Coding	P69892	48	GC11M008315	18.2242	https://www.genecards.org/cgi-bin/carddisp.pl?gene=HBG2
TRAF6	TNF Receptor Associated Factor 6	Protein Coding	Q9Y4K3	53	GC11M036467	18.182	https://www.genecards.org/cgi-bin/carddisp.pl?gene=TRAF6
MIR423	MicroRNA 423	RNA Gene		21	GC17P030117	18.1648	https://www.genecards.org/cgi-bin/carddisp.pl?gene=MIR423
GSN	Gelsolin	Protein Coding	P06396	56	GC09P121201	18.1386	https://www.genecards.org/cgi-bin/carddisp.pl?gene=GSN
POSTN	Periostin	Protein Coding	Q15063	49	GC13M037562	18.1297	https://www.genecards.org/cgi-bin/carddisp.pl?gene=POSTN
NRP1	Neuropilin 1	Protein Coding	O14786	54	GC10M033177	18.1275	https://www.genecards.org/cgi-bin/carddisp.pl?gene=NRP1
SAMD9L	Sterile Alpha Motif Domain Containing 9 Like	Protein Coding	Q8IVG5	44	GC07M093130	18.1248	https://www.genecards.org/cgi-bin/carddisp.pl?gene=SAMD9L
GATA3	GATA Binding Protein 3	Protein Coding	P23771	56	GC10P008045	18.1226	https://www.genecards.org/cgi-bin/carddisp.pl?gene=GATA3
BMP4	Bone Morphogenetic Protein 4	Protein Coding	P12644	56	GC14M053949	18.1162	https://www.genecards.org/cgi-bin/carddisp.pl?gene=BMP4
CD80	CD80 Molecule	Protein Coding	P33681	50	GC03M119524	18.0949	https://www.genecards.org/cgi-bin/carddisp.pl?gene=CD80
MT-ND1	Mitochondrially Encoded NADH:Ubiquinone Oxidoreductase Core Subunit 1	Protein Coding	P03886	36	GCMTP003309	18.0827	https://www.genecards.org/cgi-bin/carddisp.pl?gene=MT-ND1
SCGB3A2	Secretoglobin Family 3A Member 2	Protein Coding	Q96PL1	44	GC05P147870	18.0821	https://www.genecards.org/cgi-bin/carddisp.pl?gene=SCGB3A2
FOXO1	Forkhead Box O1	Protein Coding	Q12778	58	GC13M040555	18.0779	https://www.genecards.org/cgi-bin/carddisp.pl?gene=FOXO1
CTSG	Cathepsin G	Protein Coding	P08311	52	GC14M024573	18.0371	https://www.genecards.org/cgi-bin/carddisp.pl?gene=CTSG
MYO18B	Myosin XVIIIB	Protein Coding	Q8IUG5	44	GC22P025742	18.0176	https://www.genecards.org/cgi-bin/carddisp.pl?gene=MYO18B
CD19	CD19 Molecule	Protein Coding	P15391	58	GC16P046954	17.9978	https://www.genecards.org/cgi-bin/carddisp.pl?gene=CD19
HDAC2	Histone Deacetylase 2	Protein Coding	Q92769	59	GC06M113933	17.9967	https://www.genecards.org/cgi-bin/carddisp.pl?gene=HDAC2
CD28	CD28 Molecule	Protein Coding	P10747	54	GC02P203706	17.9906	https://www.genecards.org/cgi-bin/carddisp.pl?gene=CD28
SNORD118	Small Nucleolar RNA, C/D Box 118	RNA Gene		22	GC17M013550	17.9887	https://www.genecards.org/cgi-bin/carddisp.pl?gene=SNORD118
ESR2	Estrogen Receptor 2	Protein Coding	Q92731	56	GC14M064084	17.9835	https://www.genecards.org/cgi-bin/carddisp.pl?gene=ESR2
RASA1	RAS P21 Protein Activator 1	Protein Coding	P20936	53	GC05P087267	17.9671	https://www.genecards.org/cgi-bin/carddisp.pl?gene=RASA1
PTGS1	Prostaglandin-Endoperoxide Synthase 1	Protein Coding	P23219	53	GC09P122370	17.9586	https://www.genecards.org/cgi-bin/carddisp.pl?gene=PTGS1
GPX1	Glutathione Peroxidase 1	Protein Coding	P07203	52	GC03M052428	17.9574	https://www.genecards.org/cgi-bin/carddisp.pl?gene=GPX1
ITGAL	Integrin Subunit Alpha L	Protein Coding	P20701	53	GC16P030472	17.9513	https://www.genecards.org/cgi-bin/carddisp.pl?gene=ITGAL
TOP2A	DNA Topoisomerase II Alpha	Protein Coding	P11388	57	GC17M040388	17.934	https://www.genecards.org/cgi-bin/carddisp.pl?gene=TOP2A
CD163	CD163 Molecule	Protein Coding	Q86VB7	51	GC12M008547	17.9058	https://www.genecards.org/cgi-bin/carddisp.pl?gene=CD163
MTAP	Methylthioadenosine Phosphorylase	Protein Coding	Q13126	56	GC09P021806	17.888	https://www.genecards.org/cgi-bin/carddisp.pl?gene=MTAP
SYP	Synaptophysin	Protein Coding	P08247	53	GC0XM049187	17.8454	https://www.genecards.org/cgi-bin/carddisp.pl?gene=SYP
APAF1	Apoptotic Peptidase Activating Factor 1	Protein Coding	O14727	54	GC12P098645	17.8442	https://www.genecards.org/cgi-bin/carddisp.pl?gene=APAF1
SMAD7	SMAD Family Member 7	Protein Coding	O15105	50	GC18M048919	17.8313	https://www.genecards.org/cgi-bin/carddisp.pl?gene=SMAD7
BPIFA1	BPI Fold Containing Family A Member 1	Protein Coding	Q9NP55	42	GC20P033235	17.8216	https://www.genecards.org/cgi-bin/carddisp.pl?gene=BPIFA1
BIRC2	Baculoviral IAP Repeat Containing 2	Protein Coding	Q13490	54	GC11P102347	17.8157	https://www.genecards.org/cgi-bin/carddisp.pl?gene=BIRC2
PLK1	Polo Like Kinase 1	Protein Coding	P53350	58	GC16P046733	17.8105	https://www.genecards.org/cgi-bin/carddisp.pl?gene=PLK1
SCNN1B	Sodium Channel Epithelial 1 Subunit Beta	Protein Coding	P51168	55	GC16P023278	17.737	https://www.genecards.org/cgi-bin/carddisp.pl?gene=SCNN1B
BAK1	BCL2 Antagonist/Killer 1	Protein Coding	Q16611	52	GC06M033572	17.7262	https://www.genecards.org/cgi-bin/carddisp.pl?gene=BAK1
ENSG00000275307		RNA Gene		8	GC22P052209	17.7112	https://www.genecards.org/cgi-bin/carddisp.pl?gene=ENSG00000275307
ENSG00000276965		RNA Gene		8	GC22P052208	17.7112	https://www.genecards.org/cgi-bin/carddisp.pl?gene=ENSG00000276965
AVP	Arginine Vasopressin	Protein Coding	P01185	52	GC20M003082	17.7059	https://www.genecards.org/cgi-bin/carddisp.pl?gene=AVP
XPC	XPC Complex Subunit, DNA Damage Recognition And Repair Factor	Protein Coding	Q01831	53	GC03M023368	17.7044	https://www.genecards.org/cgi-bin/carddisp.pl?gene=XPC
MIR154	MicroRNA 154	RNA Gene		22	GC14P112726	17.7041	https://www.genecards.org/cgi-bin/carddisp.pl?gene=MIR154
SARDH	Sarcosine Dehydrogenase	Protein Coding	Q9UL12	50	GC09M133663	17.7011	https://www.genecards.org/cgi-bin/carddisp.pl?gene=SARDH
NAGLU	N-Acetyl-Alpha-Glucosaminidase	Protein Coding	P54802	50	GC17P078080	17.6794	https://www.genecards.org/cgi-bin/carddisp.pl?gene=NAGLU
MAPKAPK3	MAPK Activated Protein Kinase 3	Protein Coding	Q16644	56	GC03P050611	17.655	https://www.genecards.org/cgi-bin/carddisp.pl?gene=MAPKAPK3
CD33	CD33 Molecule	Protein Coding	P20138	52	GC19P083739	17.6437	https://www.genecards.org/cgi-bin/carddisp.pl?gene=CD33
DAPK1	Death Associated Protein Kinase 1	Protein Coding	P53355	56	GC09P087497	17.5686	https://www.genecards.org/cgi-bin/carddisp.pl?gene=DAPK1
TTN	Titin	Protein Coding	Q8WZ42	54	GC02M178525	17.5686	https://www.genecards.org/cgi-bin/carddisp.pl?gene=TTN
HLA-DPB1	Major Histocompatibility Complex, Class II, DP Beta 1	Protein Coding	P04440	52	GC06P104135	17.5127	https://www.genecards.org/cgi-bin/carddisp.pl?gene=HLA-DPB1
IL9	Interleukin 9	Protein Coding	P15248	49	GC05M135891	17.4991	https://www.genecards.org/cgi-bin/carddisp.pl?gene=IL9
LTF	Lactotransferrin	Protein Coding	P02788	52	GC03M046435	17.4951	https://www.genecards.org/cgi-bin/carddisp.pl?gene=LTF
HLA-DQA1	Major Histocompatibility Complex, Class II, DQ Alpha 1	Protein Coding	P01909	49	GC06P104128	17.4925	https://www.genecards.org/cgi-bin/carddisp.pl?gene=HLA-DQA1
SLC13A3	Solute Carrier Family 13 Member 3	Protein Coding	Q8WWT9	50	GC20M046557	17.4675	https://www.genecards.org/cgi-bin/carddisp.pl?gene=SLC13A3
CCND2	Cyclin D2	Protein Coding	P30279	55	GC12P028136	17.4658	https://www.genecards.org/cgi-bin/carddisp.pl?gene=CCND2
BMI1	BMI1 Proto-Oncogene, Polycomb Ring Finger	Protein Coding	P35226	49	GC10P022326	17.4624	https://www.genecards.org/cgi-bin/carddisp.pl?gene=BMI1
RPS6KB1	Ribosomal Protein S6 Kinase B1	Protein Coding	P23443	56	GC17P059893	17.4588	https://www.genecards.org/cgi-bin/carddisp.pl?gene=RPS6KB1
S100A9	S100 Calcium Binding Protein A9	Protein Coding	P06702	50	GC01P153357	17.4435	https://www.genecards.org/cgi-bin/carddisp.pl?gene=S100A9
EIF2AK2	Eukaryotic Translation Initiation Factor 2 Alpha Kinase 2	Protein Coding	P19525	57	GC02M037099	17.4346	https://www.genecards.org/cgi-bin/carddisp.pl?gene=EIF2AK2
CFLAR	CASP8 And FADD Like Apoptosis Regulator	Protein Coding	O15519	51	GC02P201341	17.4132	https://www.genecards.org/cgi-bin/carddisp.pl?gene=CFLAR
ODC1	Ornithine Decarboxylase 1	Protein Coding	P11926	55	GC02M010432	17.4035	https://www.genecards.org/cgi-bin/carddisp.pl?gene=ODC1
NR1H2	Nuclear Receptor Subfamily 1 Group H Member 2	Protein Coding	P55055	53	GC19P050329	17.3968	https://www.genecards.org/cgi-bin/carddisp.pl?gene=NR1H2
CTSL	Cathepsin L	Protein Coding	P07711	54	GC09P087725	17.3714	https://www.genecards.org/cgi-bin/carddisp.pl?gene=CTSL
GP1BA	Glycoprotein Ib Platelet Subunit Alpha	Protein Coding	P07359	54	GC17P004932	17.351	https://www.genecards.org/cgi-bin/carddisp.pl?gene=GP1BA
RARS1	Arginyl-TRNA Synthetase 1	Protein Coding	P54136	51	GC05P168487	17.2949	https://www.genecards.org/cgi-bin/carddisp.pl?gene=RARS1
MIR100HG	Mir-100-Let-7a-2-Mir-125b-1 Cluster Host Gene	RNA Gene		22	GC11M122029	17.286	https://www.genecards.org/cgi-bin/carddisp.pl?gene=MIR100HG
GRB2	Growth Factor Receptor Bound Protein 2	Protein Coding	P62993	53	GC17M075318	17.2853	https://www.genecards.org/cgi-bin/carddisp.pl?gene=GRB2
ABCC3	ATP Binding Cassette Subfamily C Member 3	Protein Coding	O15438	52	GC17P050634	17.2793	https://www.genecards.org/cgi-bin/carddisp.pl?gene=ABCC3
RUNX2	RUNX Family Transcription Factor 2	Protein Coding	Q13950	53	GC06P104322	17.2727	https://www.genecards.org/cgi-bin/carddisp.pl?gene=RUNX2
GATA6	GATA Binding Protein 6	Protein Coding	Q92908	54	GC18P022169	17.2451	https://www.genecards.org/cgi-bin/carddisp.pl?gene=GATA6
PRF1	Perforin 1	Protein Coding	P14222	53	GC10M070597	17.1264	https://www.genecards.org/cgi-bin/carddisp.pl?gene=PRF1
LINC00472	Long Intergenic Non-Protein Coding RNA 472	RNA Gene	Q9H8W2	31	GC06M081464	17.1208	https://www.genecards.org/cgi-bin/carddisp.pl?gene=LINC00472
PF4	Platelet Factor 4	Protein Coding	P02776	46	GC04M073980	17.1066	https://www.genecards.org/cgi-bin/carddisp.pl?gene=PF4
STAT2	Signal Transducer And Activator Of Transcription 2	Protein Coding	P52630	55	GC12M056341	17.0949	https://www.genecards.org/cgi-bin/carddisp.pl?gene=STAT2
TAC1	Tachykinin Precursor 1	Protein Coding	P20366	47	GC07P097734	17.0873	https://www.genecards.org/cgi-bin/carddisp.pl?gene=TAC1
PRKDC	Protein Kinase, DNA-Activated, Catalytic Subunit	Protein Coding	P78527	57	GC08M047773	17.08	https://www.genecards.org/cgi-bin/carddisp.pl?gene=PRKDC
DMBT1	Deleted In Malignant Brain Tumors 1	Protein Coding	Q9UGM3	46	GC10P122560	17.0731	https://www.genecards.org/cgi-bin/carddisp.pl?gene=DMBT1
MIR375	MicroRNA 375	RNA Gene		23	GC02M219001	17.0543	https://www.genecards.org/cgi-bin/carddisp.pl?gene=MIR375
SBDS	SBDS Ribosome Maturation Factor	Protein Coding	Q9Y3A5	50	GC07M066987	17.0185	https://www.genecards.org/cgi-bin/carddisp.pl?gene=SBDS
SAMD9	Sterile Alpha Motif Domain Containing 9	Protein Coding	Q5K651	42	GC07M093099	17.0115	https://www.genecards.org/cgi-bin/carddisp.pl?gene=SAMD9
MT-CO1	Mitochondrially Encoded Cytochrome C Oxidase I	Protein Coding	P00395	38	GCMTP005906	17.0077	https://www.genecards.org/cgi-bin/carddisp.pl?gene=MT-CO1
TRD	T Cell Receptor Delta Locus	Protein Coding		14	GC14P038369	16.9982	https://www.genecards.org/cgi-bin/carddisp.pl?gene=TRD
ITGA5	Integrin Subunit Alpha 5	Protein Coding	P08648	55	GC12M055257	16.9692	https://www.genecards.org/cgi-bin/carddisp.pl?gene=ITGA5
HSPD1	Heat Shock Protein Family D (Hsp60) Member 1	Protein Coding	P10809	56	GC02M197486	16.9689	https://www.genecards.org/cgi-bin/carddisp.pl?gene=HSPD1
CFTR-AS1	CFTR Antisense RNA 1	RNA Gene		15	GC07M117542	16.9678	https://www.genecards.org/cgi-bin/carddisp.pl?gene=CFTR-AS1
MIR132	MicroRNA 132	RNA Gene		24	GC17M002049	16.9651	https://www.genecards.org/cgi-bin/carddisp.pl?gene=MIR132
ATG7	Autophagy Related 7	Protein Coding	O95352	50	GC03P014641	16.9543	https://www.genecards.org/cgi-bin/carddisp.pl?gene=ATG7
S100A8	S100 Calcium Binding Protein A8	Protein Coding	P05109	49	GC01M156024	16.9536	https://www.genecards.org/cgi-bin/carddisp.pl?gene=S100A8
ACVRL1	Activin A Receptor Like Type 1	Protein Coding	P37023	57	GC12P051906	16.9399	https://www.genecards.org/cgi-bin/carddisp.pl?gene=ACVRL1
TAP1	Transporter 1, ATP Binding Cassette Subfamily B Member	Protein Coding	Q03518	55	GC06M080986	16.9222	https://www.genecards.org/cgi-bin/carddisp.pl?gene=TAP1
POLG2	DNA Polymerase Gamma 2, Accessory Subunit	Protein Coding	Q9UHN1	47	GC17M064477	16.8809	https://www.genecards.org/cgi-bin/carddisp.pl?gene=POLG2
CD9	CD9 Molecule	Protein Coding	P21926	50	GC12P028152	16.856	https://www.genecards.org/cgi-bin/carddisp.pl?gene=CD9
SCNN1A	Sodium Channel Epithelial 1 Subunit Alpha	Protein Coding	P37088	56	GC12M006346	16.8542	https://www.genecards.org/cgi-bin/carddisp.pl?gene=SCNN1A
LDLR	Low Density Lipoprotein Receptor	Protein Coding	P01130	58	GC19P011212	16.828	https://www.genecards.org/cgi-bin/carddisp.pl?gene=LDLR
PRKACA	Protein Kinase CAMP-Activated Catalytic Subunit Alpha	Protein Coding	P17612	59	GC19M015540	16.8101	https://www.genecards.org/cgi-bin/carddisp.pl?gene=PRKACA
SNHG5	Small Nucleolar RNA Host Gene 5	RNA Gene		24	GC06M085650	16.8097	https://www.genecards.org/cgi-bin/carddisp.pl?gene=SNHG5
HOXA9	Homeobox A9	Protein Coding	P31269	45	GC07M027162	16.8068	https://www.genecards.org/cgi-bin/carddisp.pl?gene=HOXA9
DPYD	Dihydropyrimidine Dehydrogenase	Protein Coding	Q12882	58	GC01M097015	16.806	https://www.genecards.org/cgi-bin/carddisp.pl?gene=DPYD
CD24	CD24 Molecule	Protein Coding	P25063	41	GC06M106969	16.785	https://www.genecards.org/cgi-bin/carddisp.pl?gene=CD24
CD47	CD47 Molecule	Protein Coding	Q08722	51	GC03M108043	16.7803	https://www.genecards.org/cgi-bin/carddisp.pl?gene=CD47
MECP2	Methyl-CpG Binding Protein 2	Protein Coding	P51608	53	GC0XM154021	16.7698	https://www.genecards.org/cgi-bin/carddisp.pl?gene=MECP2
DIABLO	Diablo IAP-Binding Mitochondrial Protein	Protein Coding	Q9NR28	53	GC12M122876	16.7688	https://www.genecards.org/cgi-bin/carddisp.pl?gene=DIABLO
ZEB1	Zinc Finger E-Box Binding Homeobox 1	Protein Coding	P37275	56	GC10P031318	16.7651	https://www.genecards.org/cgi-bin/carddisp.pl?gene=ZEB1
EIF2AK3	Eukaryotic Translation Initiation Factor 2 Alpha Kinase 3	Protein Coding	Q9NZJ5	56	GC02M088556	16.7544	https://www.genecards.org/cgi-bin/carddisp.pl?gene=EIF2AK3
IL4R	Interleukin 4 Receptor	Protein Coding	P24394	54	GC16P046806	16.7351	https://www.genecards.org/cgi-bin/carddisp.pl?gene=IL4R
CD55	CD55 Molecule (Cromer Blood Group)	Protein Coding	P08174	56	GC01P207321	16.7161	https://www.genecards.org/cgi-bin/carddisp.pl?gene=CD55
ITGA2	Integrin Subunit Alpha 2	Protein Coding	P17301	53	GC05P052989	16.6987	https://www.genecards.org/cgi-bin/carddisp.pl?gene=ITGA2
PPOX	Protoporphyrinogen Oxidase	Protein Coding	P50336	50	GC01P161944	16.6798	https://www.genecards.org/cgi-bin/carddisp.pl?gene=PPOX
TNFRSF11B	TNF Receptor Superfamily Member 11b	Protein Coding	O00300	54	GC08M118923	16.6774	https://www.genecards.org/cgi-bin/carddisp.pl?gene=TNFRSF11B
F10	Coagulation Factor X	Protein Coding	P00742	57	GC13P113122	16.6675	https://www.genecards.org/cgi-bin/carddisp.pl?gene=F10
NCOR1	Nuclear Receptor Corepressor 1	Protein Coding	O75376	50	GC17M016029	16.6615	https://www.genecards.org/cgi-bin/carddisp.pl?gene=NCOR1
BTK	Bruton Tyrosine Kinase	Protein Coding	Q06187	61	GC0XM101349	16.6473	https://www.genecards.org/cgi-bin/carddisp.pl?gene=BTK
PBX1	PBX Homeobox 1	Protein Coding	P40424	55	GC01P164524	16.6428	https://www.genecards.org/cgi-bin/carddisp.pl?gene=PBX1
LOC107133510	Origin Of Replication At HBB	Functional Element		4	GC11P005222	16.6313	https://www.genecards.org/cgi-bin/carddisp.pl?gene=LOC107133510
CYP1B1	Cytochrome P450 Family 1 Subfamily B Member 1	Protein Coding	Q16678	55	GC02M038066	16.62	https://www.genecards.org/cgi-bin/carddisp.pl?gene=CYP1B1
LACTB	Lactamase Beta	Protein Coding	P83111	44	GC15P133882	16.6044	https://www.genecards.org/cgi-bin/carddisp.pl?gene=LACTB
AGTR2	Angiotensin II Receptor Type 2	Protein Coding	P50052	50	GC0XP116170	16.5955	https://www.genecards.org/cgi-bin/carddisp.pl?gene=AGTR2
SOD3	Superoxide Dismutase 3	Protein Coding	P08294	49	GC04P024798	16.5819	https://www.genecards.org/cgi-bin/carddisp.pl?gene=SOD3
CCNA1	Cyclin A1	Protein Coding	P78396	48	GC13P036431	16.5751	https://www.genecards.org/cgi-bin/carddisp.pl?gene=CCNA1
KCNN4	Potassium Calcium-Activated Channel Subfamily N Member 4	Protein Coding	O15554	54	GC19M079674	16.5741	https://www.genecards.org/cgi-bin/carddisp.pl?gene=KCNN4
ANXA1	Annexin A1	Protein Coding	P04083	53	GC09P073151	16.5596	https://www.genecards.org/cgi-bin/carddisp.pl?gene=ANXA1
LIF	LIF Interleukin 6 Family Cytokine	Protein Coding	P15018	50	GC22M030240	16.5069	https://www.genecards.org/cgi-bin/carddisp.pl?gene=LIF
SET	SET Nuclear Proto-Oncogene	Protein Coding	Q01105	52	GC09P130099	16.4912	https://www.genecards.org/cgi-bin/carddisp.pl?gene=SET
CCK	Cholecystokinin	Protein Coding	P06307	48	GC03M042274	16.4773	https://www.genecards.org/cgi-bin/carddisp.pl?gene=CCK
KLF6	KLF Transcription Factor 6	Protein Coding	Q99612	50	GC10M003779	16.4683	https://www.genecards.org/cgi-bin/carddisp.pl?gene=KLF6
CYBB	Cytochrome B-245 Beta Chain	Protein Coding	P04839	56	GC0XP037780	16.463	https://www.genecards.org/cgi-bin/carddisp.pl?gene=CYBB
SCN1A	Sodium Voltage-Gated Channel Alpha Subunit 1	Protein Coding	P35498	55	GC02M165989	16.4426	https://www.genecards.org/cgi-bin/carddisp.pl?gene=SCN1A
KLF2	KLF Transcription Factor 2	Protein Coding	Q9Y5W3	46	GC19P082804	16.4396	https://www.genecards.org/cgi-bin/carddisp.pl?gene=KLF2
GADD45A	Growth Arrest And DNA Damage Inducible Alpha	Protein Coding	P24522	50	GC01P067685	16.4251	https://www.genecards.org/cgi-bin/carddisp.pl?gene=GADD45A
SILC1	Sciatic Injury Induced LincRNA Upregulator Of SOX11	RNA Gene		19	GC02P005933	16.4199	https://www.genecards.org/cgi-bin/carddisp.pl?gene=SILC1
CXCL5	C-X-C Motif Chemokine Ligand 5	Protein Coding	P42830	46	GC04M073995	16.412	https://www.genecards.org/cgi-bin/carddisp.pl?gene=CXCL5
ALDH1A1	Aldehyde Dehydrogenase 1 Family Member A1	Protein Coding	P00352	54	GC09M072900	16.4023	https://www.genecards.org/cgi-bin/carddisp.pl?gene=ALDH1A1
EIF4EBP1	Eukaryotic Translation Initiation Factor 4E Binding Protein 1	Protein Coding	Q13541	53	GC08P038813	16.4007	https://www.genecards.org/cgi-bin/carddisp.pl?gene=EIF4EBP1
F8	Coagulation Factor VIII	Protein Coding	P00451	54	GC0XM154835	16.3907	https://www.genecards.org/cgi-bin/carddisp.pl?gene=F8
MIR574	MicroRNA 574	RNA Gene		23	GC04P039014	16.3848	https://www.genecards.org/cgi-bin/carddisp.pl?gene=MIR574
UGT1A1	UDP Glucuronosyltransferase Family 1 Member A1	Protein Coding	P22309	57	GC02P233760	16.3474	https://www.genecards.org/cgi-bin/carddisp.pl?gene=UGT1A1
STMN1	Stathmin 1	Protein Coding	P16949	51	GC01M025884	16.309	https://www.genecards.org/cgi-bin/carddisp.pl?gene=STMN1
CBS	Cystathionine Beta-Synthase	Protein Coding	P35520	57	GC21M043053	16.3011	https://www.genecards.org/cgi-bin/carddisp.pl?gene=CBS
MST1R	Macrophage Stimulating 1 Receptor	Protein Coding	Q04912	56	GC03M052472	16.2875	https://www.genecards.org/cgi-bin/carddisp.pl?gene=MST1R
LOC106099062	HBB Recombination Region	Functional Element		4	GC11P005501	16.2812	https://www.genecards.org/cgi-bin/carddisp.pl?gene=LOC106099062
PGF	Placental Growth Factor	Protein Coding	P49763	51	GC14M074941	16.2596	https://www.genecards.org/cgi-bin/carddisp.pl?gene=PGF
RBM15	RNA Binding Motif Protein 15	Protein Coding	Q96T37	44	GC01P110338	16.2341	https://www.genecards.org/cgi-bin/carddisp.pl?gene=RBM15
BUB1B	BUB1 Mitotic Checkpoint Serine/Threonine Kinase B	Protein Coding	O60566	57	GC15P040161	16.2252	https://www.genecards.org/cgi-bin/carddisp.pl?gene=BUB1B
DDX3X	DEAD-Box Helicase 3 X-Linked	Protein Coding	O00571	55	GC0XP041333	16.2224	https://www.genecards.org/cgi-bin/carddisp.pl?gene=DDX3X
UCHL1	Ubiquitin C-Terminal Hydrolase L1	Protein Coding	P09936	60	GC04P041256	16.2201	https://www.genecards.org/cgi-bin/carddisp.pl?gene=UCHL1
WNT4	Wnt Family Member 4	Protein Coding	P56705	54	GC01M022190	16.1791	https://www.genecards.org/cgi-bin/carddisp.pl?gene=WNT4
FARSA	Phenylalanyl-TRNA Synthetase Subunit Alpha	Protein Coding	Q9Y285	49	GC19M012922	16.1663	https://www.genecards.org/cgi-bin/carddisp.pl?gene=FARSA
BLM	BLM RecQ Like Helicase	Protein Coding	P54132	56	GC15P090717	16.1574	https://www.genecards.org/cgi-bin/carddisp.pl?gene=BLM
MAPK10	Mitogen-Activated Protein Kinase 10	Protein Coding	P53779	56	GC04M085990	16.1489	https://www.genecards.org/cgi-bin/carddisp.pl?gene=MAPK10
IL12B	Interleukin 12B	Protein Coding	P29460	52	GC05M159314	16.146	https://www.genecards.org/cgi-bin/carddisp.pl?gene=IL12B
IFNAR1	Interferon Alpha And Beta Receptor Subunit 1	Protein Coding	P17181	55	GC21P033324	16.1389	https://www.genecards.org/cgi-bin/carddisp.pl?gene=IFNAR1
AFF1	ALF Transcription Elongation Factor 1	Protein Coding	P51825	45	GC04P086934	16.1226	https://www.genecards.org/cgi-bin/carddisp.pl?gene=AFF1
CCND3	Cyclin D3	Protein Coding	P30281	53	GC06M041934	16.1116	https://www.genecards.org/cgi-bin/carddisp.pl?gene=CCND3
CDC42	Cell Division Cycle 42	Protein Coding	P60953	58	GC01P022052	16.1046	https://www.genecards.org/cgi-bin/carddisp.pl?gene=CDC42
MIR615	MicroRNA 615	RNA Gene		22	GC12P054033	16.101	https://www.genecards.org/cgi-bin/carddisp.pl?gene=MIR615
ENO1	Enolase 1	Protein Coding	P06733	54	GC01M008861	16.0973	https://www.genecards.org/cgi-bin/carddisp.pl?gene=ENO1
IFI27	Interferon Alpha Inducible Protein 27	Protein Coding	P40305	45	GC14P094104	16.092	https://www.genecards.org/cgi-bin/carddisp.pl?gene=IFI27
EIF4E	Eukaryotic Translation Initiation Factor 4E	Protein Coding	P06730	56	GC04M098879	16.0899	https://www.genecards.org/cgi-bin/carddisp.pl?gene=EIF4E
CDK5	Cyclin Dependent Kinase 5	Protein Coding	Q00535	60	GC07M151053	16.0883	https://www.genecards.org/cgi-bin/carddisp.pl?gene=CDK5
HDAC6	Histone Deacetylase 6	Protein Coding	Q9UBN7	60	GC0XP048801	16.0793	https://www.genecards.org/cgi-bin/carddisp.pl?gene=HDAC6
ABCC4	ATP Binding Cassette Subfamily C Member 4	Protein Coding	O15439	52	GC13M095019	16.0748	https://www.genecards.org/cgi-bin/carddisp.pl?gene=ABCC4
CDKN2C	Cyclin Dependent Kinase Inhibitor 2C	Protein Coding	P42773	51	GC01P050960	16.063	https://www.genecards.org/cgi-bin/carddisp.pl?gene=CDKN2C
CCR7	C-C Motif Chemokine Receptor 7	Protein Coding	P32248	51	GC17M060791	16.054	https://www.genecards.org/cgi-bin/carddisp.pl?gene=CCR7
FUT4	Fucosyltransferase 4	Protein Coding	P22083	45	GC11P094544	16.0524	https://www.genecards.org/cgi-bin/carddisp.pl?gene=FUT4
TRAF2	TNF Receptor Associated Factor 2	Protein Coding	Q12933	52	GC09P136881	16.0441	https://www.genecards.org/cgi-bin/carddisp.pl?gene=TRAF2
COL4A3	Collagen Type IV Alpha 3 Chain	Protein Coding	Q01955	53	GC02P227164	16.0251	https://www.genecards.org/cgi-bin/carddisp.pl?gene=COL4A3
MIR24-1	MicroRNA 24-1	RNA Gene		21	GC09P095086	16.0159	https://www.genecards.org/cgi-bin/carddisp.pl?gene=MIR24-1
SREBF1	Sterol Regulatory Element Binding Transcription Factor 1	Protein Coding	P36956	55	GC17M017810	15.987	https://www.genecards.org/cgi-bin/carddisp.pl?gene=SREBF1
DLK1	Delta Like Non-Canonical Notch Ligand 1	Protein Coding	P80370	52	GC14P112161	15.959	https://www.genecards.org/cgi-bin/carddisp.pl?gene=DLK1
SCN9A	Sodium Voltage-Gated Channel Alpha Subunit 9	Protein Coding	Q15858	54	GC02M166195	15.9511	https://www.genecards.org/cgi-bin/carddisp.pl?gene=SCN9A
SCYL1	SCY1 Like Pseudokinase 1	Protein Coding	Q96KG9	48	GC11P065525	15.9444	https://www.genecards.org/cgi-bin/carddisp.pl?gene=SCYL1
DLX6-AS1	DLX6 Antisense RNA 1	RNA Gene		25	GC07M096991	15.93	https://www.genecards.org/cgi-bin/carddisp.pl?gene=DLX6-AS1
YAP1	Yes1 Associated Transcriptional Regulator	Protein Coding	P46937	54	GC11P102110	15.9272	https://www.genecards.org/cgi-bin/carddisp.pl?gene=YAP1
NR4A1	Nuclear Receptor Subfamily 4 Group A Member 1	Protein Coding	P22736	54	GC12P052022	15.9106	https://www.genecards.org/cgi-bin/carddisp.pl?gene=NR4A1
IL22	Interleukin 22	Protein Coding	Q9GZX6	48	GC12M068248	15.9099	https://www.genecards.org/cgi-bin/carddisp.pl?gene=IL22
MIR92A2	MicroRNA 92a-2	RNA Gene		18	GC0XM134375	15.9082	https://www.genecards.org/cgi-bin/carddisp.pl?gene=MIR92A2
AREG	Amphiregulin	Protein Coding	P15514	50	GC04P074445	15.9002	https://www.genecards.org/cgi-bin/carddisp.pl?gene=AREG
PLA2G4A	Phospholipase A2 Group IVA	Protein Coding	P47712	54	GC01P186798	15.8993	https://www.genecards.org/cgi-bin/carddisp.pl?gene=PLA2G4A
MIR582	MicroRNA 582	RNA Gene		22	GC05M059703	15.8893	https://www.genecards.org/cgi-bin/carddisp.pl?gene=MIR582
CFHR1	Complement Factor H Related 1	Protein Coding	Q03591	49	GC01P196822	15.8844	https://www.genecards.org/cgi-bin/carddisp.pl?gene=CFHR1
PRKCE	Protein Kinase C Epsilon	Protein Coding	Q02156	55	GC02P045651	15.8694	https://www.genecards.org/cgi-bin/carddisp.pl?gene=PRKCE
CD7	CD7 Molecule	Protein Coding	P09564	45	GC17M082314	15.8686	https://www.genecards.org/cgi-bin/carddisp.pl?gene=CD7
IRF4	Interferon Regulatory Factor 4	Protein Coding	Q15306	50	GC06P000391	15.8658	https://www.genecards.org/cgi-bin/carddisp.pl?gene=IRF4
GGT1	Gamma-Glutamyltransferase 1	Protein Coding	P19440	56	GC22P024583	15.857	https://www.genecards.org/cgi-bin/carddisp.pl?gene=GGT1
FCGR1A	Fc Gamma Receptor Ia	Protein Coding	P12314	48	GC01P154210	15.8478	https://www.genecards.org/cgi-bin/carddisp.pl?gene=FCGR1A
ERCC4	ERCC Excision Repair 4, Endonuclease Catalytic Subunit	Protein Coding	Q92889	52	GC16P013920	15.8148	https://www.genecards.org/cgi-bin/carddisp.pl?gene=ERCC4
PRSS1	Serine Protease 1	Protein Coding	P07477	52	GC07P152152	15.8137	https://www.genecards.org/cgi-bin/carddisp.pl?gene=PRSS1
SMC1A	Structural Maintenance Of Chromosomes 1A	Protein Coding	Q14683	54	GC0XM053374	15.812	https://www.genecards.org/cgi-bin/carddisp.pl?gene=SMC1A
MIR532	MicroRNA 532	RNA Gene		19	GC0XP052213	15.8008	https://www.genecards.org/cgi-bin/carddisp.pl?gene=MIR532
IL16	Interleukin 16	Protein Coding	Q14005	47	GC15P081159	15.7842	https://www.genecards.org/cgi-bin/carddisp.pl?gene=IL16
LDHA	Lactate Dehydrogenase A	Protein Coding	P00338	57	GC11P018394	15.7788	https://www.genecards.org/cgi-bin/carddisp.pl?gene=LDHA
TNFRSF8	TNF Receptor Superfamily Member 8	Protein Coding	P28908	50	GC01P012063	15.7497	https://www.genecards.org/cgi-bin/carddisp.pl?gene=TNFRSF8
MIRLET7A1	MicroRNA Let-7a-1	RNA Gene		24	GC09P094175	15.7401	https://www.genecards.org/cgi-bin/carddisp.pl?gene=MIRLET7A1
NCOA3	Nuclear Receptor Coactivator 3	Protein Coding	Q9Y6Q9	54	GC20P047501	15.6958	https://www.genecards.org/cgi-bin/carddisp.pl?gene=NCOA3
ASAH1	N-Acylsphingosine Amidohydrolase 1	Protein Coding	Q13510	56	GC08M018055	15.6912	https://www.genecards.org/cgi-bin/carddisp.pl?gene=ASAH1
NCOR2	Nuclear Receptor Corepressor 2	Protein Coding	Q9Y618	50	GC12M124324	15.6706	https://www.genecards.org/cgi-bin/carddisp.pl?gene=NCOR2
MIR369	MicroRNA 369	RNA Gene		22	GC14P112735	15.6529	https://www.genecards.org/cgi-bin/carddisp.pl?gene=MIR369
IL1RL1	Interleukin 1 Receptor Like 1	Protein Coding	Q01638	48	GC02P102294	15.6517	https://www.genecards.org/cgi-bin/carddisp.pl?gene=IL1RL1
MT-CYB	Mitochondrially Encoded Cytochrome B	Protein Coding	P00156	38	GCMTP014749	15.6327	https://www.genecards.org/cgi-bin/carddisp.pl?gene=MT-CYB
CASP7	Caspase 7	Protein Coding	P55210	56	GC10P113679	15.6317	https://www.genecards.org/cgi-bin/carddisp.pl?gene=CASP7
DHCR7	7-Dehydrocholesterol Reductase	Protein Coding	Q9UBM7	54	GC11M071428	15.628	https://www.genecards.org/cgi-bin/carddisp.pl?gene=DHCR7
TIMP3	TIMP Metallopeptidase Inhibitor 3	Protein Coding	P35625	50	GC22P052286	15.616	https://www.genecards.org/cgi-bin/carddisp.pl?gene=TIMP3
BID	BH3 Interacting Domain Death Agonist	Protein Coding	P55957	53	GC22M017734	15.6081	https://www.genecards.org/cgi-bin/carddisp.pl?gene=BID
MIR296	MicroRNA 296	RNA Gene		20	GC20M058817	15.608	https://www.genecards.org/cgi-bin/carddisp.pl?gene=MIR296
KRT20	Keratin 20	Protein Coding	P35900	46	GC17M040875	15.6021	https://www.genecards.org/cgi-bin/carddisp.pl?gene=KRT20
CDH13	Cadherin 13	Protein Coding	P55290	51	GC16P082626	15.5875	https://www.genecards.org/cgi-bin/carddisp.pl?gene=CDH13
SPARC	Secreted Protein Acidic And Cysteine Rich	Protein Coding	P09486	56	GC05M151661	15.582	https://www.genecards.org/cgi-bin/carddisp.pl?gene=SPARC
VIP	Vasoactive Intestinal Peptide	Protein Coding	P01282	51	GC06P152750	15.5782	https://www.genecards.org/cgi-bin/carddisp.pl?gene=VIP
HTR2A	5-Hydroxytryptamine Receptor 2A	Protein Coding	P28223	54	GC13M046831	15.5594	https://www.genecards.org/cgi-bin/carddisp.pl?gene=HTR2A
MIR193B	MicroRNA 193b	RNA Gene		24	GC16P046211	15.5521	https://www.genecards.org/cgi-bin/carddisp.pl?gene=MIR193B
TRA-TGC7-1	TRNA-Ala (Anticodon TGC) 7-1	RNA Gene		10	GC06M080743	15.5511	https://www.genecards.org/cgi-bin/carddisp.pl?gene=TRA-TGC7-1
TRA-TGC5-1	TRNA-Ala (Anticodon TGC) 5-1	RNA Gene		9	GC06M028817	15.5511	https://www.genecards.org/cgi-bin/carddisp.pl?gene=TRA-TGC5-1
DNTT	DNA Nucleotidylexotransferase	Protein Coding	P04053	48	GC10P096304	15.5404	https://www.genecards.org/cgi-bin/carddisp.pl?gene=DNTT
XPA	XPA, DNA Damage Recognition And Repair Factor	Protein Coding	P23025	52	GC09M097654	15.5251	https://www.genecards.org/cgi-bin/carddisp.pl?gene=XPA
RPL5	Ribosomal Protein L5	Protein Coding	P46777	54	GC01P092832	15.5144	https://www.genecards.org/cgi-bin/carddisp.pl?gene=RPL5
MIR99AHG	Mir-99a-Let-7c Cluster Host Gene	RNA Gene		25	GC21P015928	15.5124	https://www.genecards.org/cgi-bin/carddisp.pl?gene=MIR99AHG
CASK	Calcium/Calmodulin Dependent Serine Protein Kinase	Protein Coding	O14936	57	GC0XM041514	15.5121	https://www.genecards.org/cgi-bin/carddisp.pl?gene=CASK
PON1	Paraoxonase 1	Protein Coding	P27169	54	GC07M095297	15.5052	https://www.genecards.org/cgi-bin/carddisp.pl?gene=PON1
CCNH	Cyclin H	Protein Coding	P51946	53	GC05M087311	15.4974	https://www.genecards.org/cgi-bin/carddisp.pl?gene=CCNH
PRL	Prolactin	Protein Coding	P01236	50	GC06M022287	15.4964	https://www.genecards.org/cgi-bin/carddisp.pl?gene=PRL
AKT3	AKT Serine/Threonine Kinase 3	Protein Coding	Q9Y243	61	GC01M243488	15.4697	https://www.genecards.org/cgi-bin/carddisp.pl?gene=AKT3
MMP14	Matrix Metallopeptidase 14	Protein Coding	P50281	58	GC14P038444	15.4557	https://www.genecards.org/cgi-bin/carddisp.pl?gene=MMP14
C5AR1	Complement C5a Receptor 1	Protein Coding	P21730	52	GC19P047290	15.4528	https://www.genecards.org/cgi-bin/carddisp.pl?gene=C5AR1
CRH	Corticotropin Releasing Hormone	Protein Coding	P06850	50	GC08M066176	15.4482	https://www.genecards.org/cgi-bin/carddisp.pl?gene=CRH
COL2A1	Collagen Type II Alpha 1 Chain	Protein Coding	P02458	57	GC12M047972	15.448	https://www.genecards.org/cgi-bin/carddisp.pl?gene=COL2A1
FADD	Fas Associated Via Death Domain	Protein Coding	Q13158	53	GC11P070203	15.4291	https://www.genecards.org/cgi-bin/carddisp.pl?gene=FADD
PI3	Peptidase Inhibitor 3	Protein Coding	P19957	44	GC20P045174	15.4246	https://www.genecards.org/cgi-bin/carddisp.pl?gene=PI3
MED12	Mediator Complex Subunit 12	Protein Coding	Q93074	51	GC0XP071118	15.4105	https://www.genecards.org/cgi-bin/carddisp.pl?gene=MED12
PPIG	Peptidylprolyl Isomerase G	Protein Coding	Q13427	48	GC02P169584	15.4067	https://www.genecards.org/cgi-bin/carddisp.pl?gene=PPIG
TGFB3	Transforming Growth Factor Beta 3	Protein Coding	P10600	54	GC14M075958	15.3878	https://www.genecards.org/cgi-bin/carddisp.pl?gene=TGFB3
ITGB4	Integrin Subunit Beta 4	Protein Coding	P16144	56	GC17P075721	15.3743	https://www.genecards.org/cgi-bin/carddisp.pl?gene=ITGB4
EPCAM	Epithelial Cell Adhesion Molecule	Protein Coding	P16422	55	GC02P047345	15.3639	https://www.genecards.org/cgi-bin/carddisp.pl?gene=EPCAM
FPGS	Folylpolyglutamate Synthase	Protein Coding	Q05932	48	GC09P127794	15.3318	https://www.genecards.org/cgi-bin/carddisp.pl?gene=FPGS
CASP10	Caspase 10	Protein Coding	Q92851	55	GC02P201182	15.3281	https://www.genecards.org/cgi-bin/carddisp.pl?gene=CASP10
LCK	LCK Proto-Oncogene, Src Family Tyrosine Kinase	Protein Coding	P06239	59	GC01P032251	15.318	https://www.genecards.org/cgi-bin/carddisp.pl?gene=LCK
HAMP	Hepcidin Antimicrobial Peptide	Protein Coding	P81172	50	GC19P083146	15.3028	https://www.genecards.org/cgi-bin/carddisp.pl?gene=HAMP
NPTN-IT1	NPTN Intronic Transcript 1	RNA Gene		16	GC15M073566	15.3023	https://www.genecards.org/cgi-bin/carddisp.pl?gene=NPTN-IT1
MIR379	MicroRNA 379	RNA Gene		20	GC14P112741	15.2859	https://www.genecards.org/cgi-bin/carddisp.pl?gene=MIR379
RPS14	Ribosomal Protein S14	Protein Coding	P62263	49	GC05M150443	15.284	https://www.genecards.org/cgi-bin/carddisp.pl?gene=RPS14
COL1A2	Collagen Type I Alpha 2 Chain	Protein Coding	P08123	54	GC07P094394	15.2838	https://www.genecards.org/cgi-bin/carddisp.pl?gene=COL1A2
LYN	LYN Proto-Oncogene, Src Family Tyrosine Kinase	Protein Coding	P07948	55	GC08P055879	15.2773	https://www.genecards.org/cgi-bin/carddisp.pl?gene=LYN
PDGFA	Platelet Derived Growth Factor Subunit A	Protein Coding	P04085	50	GC07M000497	15.2718	https://www.genecards.org/cgi-bin/carddisp.pl?gene=PDGFA
MIR186	MicroRNA 186	RNA Gene		22	GC01M071067	15.2667	https://www.genecards.org/cgi-bin/carddisp.pl?gene=MIR186
HBEGF	Heparin Binding EGF Like Growth Factor	Protein Coding	Q99075	50	GC05M140332	15.262	https://www.genecards.org/cgi-bin/carddisp.pl?gene=HBEGF
PLCG1	Phospholipase C Gamma 1	Protein Coding	P19174	54	GC20P041136	15.2395	https://www.genecards.org/cgi-bin/carddisp.pl?gene=PLCG1
IRS1	Insulin Receptor Substrate 1	Protein Coding	P35568	54	GC02M226731	15.2359	https://www.genecards.org/cgi-bin/carddisp.pl?gene=IRS1
ITGA4	Integrin Subunit Alpha 4	Protein Coding	P13612	55	GC02P181456	15.234	https://www.genecards.org/cgi-bin/carddisp.pl?gene=ITGA4
CCL17	C-C Motif Chemokine Ligand 17	Protein Coding	Q92583	46	GC16P057439	15.2198	https://www.genecards.org/cgi-bin/carddisp.pl?gene=CCL17
COL4A5	Collagen Type IV Alpha 5 Chain	Protein Coding	P29400	51	GC0XP108439	15.2193	https://www.genecards.org/cgi-bin/carddisp.pl?gene=COL4A5
CD81	CD81 Molecule	Protein Coding	P60033	53	GC11P002963	15.2116	https://www.genecards.org/cgi-bin/carddisp.pl?gene=CD81
NOX4	NADPH Oxidase 4	Protein Coding	Q9NPH5	49	GC11M089324	15.1901	https://www.genecards.org/cgi-bin/carddisp.pl?gene=NOX4
MIR361	MicroRNA 361	RNA Gene		19	GC0XM085903	15.187	https://www.genecards.org/cgi-bin/carddisp.pl?gene=MIR361
MASP2	MBL Associated Serine Protease 2	Protein Coding	O00187	53	GC01M011026	15.1687	https://www.genecards.org/cgi-bin/carddisp.pl?gene=MASP2
UBA7	Ubiquitin Like Modifier Activating Enzyme 7	Protein Coding	P41226	46	GC03M049805	15.1572	https://www.genecards.org/cgi-bin/carddisp.pl?gene=UBA7
ASCL1	Achaete-Scute Family BHLH Transcription Factor 1	Protein Coding	P50553	49	GC12P102957	15.1562	https://www.genecards.org/cgi-bin/carddisp.pl?gene=ASCL1
AQP5	Aquaporin 5	Protein Coding	P55064	53	GC12P049961	15.1506	https://www.genecards.org/cgi-bin/carddisp.pl?gene=AQP5
TRG	T Cell Receptor Gamma Locus	Protein Coding		16	GC07M038240	15.1379	https://www.genecards.org/cgi-bin/carddisp.pl?gene=TRG
SH2B3	SH2B Adaptor Protein 3	Protein Coding	Q9UQQ2	54	GC12P111405	15.1348	https://www.genecards.org/cgi-bin/carddisp.pl?gene=SH2B3
MT-CO3	Mitochondrially Encoded Cytochrome C Oxidase III	Protein Coding	P00414	36	GCMTP009209	15.1314	https://www.genecards.org/cgi-bin/carddisp.pl?gene=MT-CO3
LINC-PINT	Long Intergenic Non-Protein Coding RNA, P53 Induced Transcript	RNA Gene	A0A455ZAR2	23	GC07M130795	15.1123	https://www.genecards.org/cgi-bin/carddisp.pl?gene=LINC-PINT
MIR30C1	MicroRNA 30c-1	RNA Gene		24	GC01P040757	15.111	https://www.genecards.org/cgi-bin/carddisp.pl?gene=MIR30C1
ITGAV	Integrin Subunit Alpha V	Protein Coding	P06756	54	GC02P186589	15.1076	https://www.genecards.org/cgi-bin/carddisp.pl?gene=ITGAV
EIF2AK4	Eukaryotic Translation Initiation Factor 2 Alpha Kinase 4	Protein Coding	Q9P2K8	52	GC15P039934	15.0794	https://www.genecards.org/cgi-bin/carddisp.pl?gene=EIF2AK4
XRCC4	X-Ray Repair Cross Complementing 4	Protein Coding	Q13426	50	GC05P083077	15.0735	https://www.genecards.org/cgi-bin/carddisp.pl?gene=XRCC4
SNORD15A	Small Nucleolar RNA, C/D Box 15A	RNA Gene		19	GC11P075400	15.067	https://www.genecards.org/cgi-bin/carddisp.pl?gene=SNORD15A
ACTC1	Actin Alpha Cardiac Muscle 1	Protein Coding	P68032	51	GC15M034790	15.0508	https://www.genecards.org/cgi-bin/carddisp.pl?gene=ACTC1
ATP2A2	ATPase Sarcoplasmic/Endoplasmic Reticulum Ca2+ Transporting 2	Protein Coding	P16615	58	GC12P110280	15.0471	https://www.genecards.org/cgi-bin/carddisp.pl?gene=ATP2A2
RAD21	RAD21 Cohesin Complex Component	Protein Coding	O60216	52	GC08M116846	15.0386	https://www.genecards.org/cgi-bin/carddisp.pl?gene=RAD21
MIR330	MicroRNA 330	RNA Gene		22	GC19M079733	15.0358	https://www.genecards.org/cgi-bin/carddisp.pl?gene=MIR330
POLG	DNA Polymerase Gamma, Catalytic Subunit	Protein Coding	P54098	54	GC15M133858	15.0302	https://www.genecards.org/cgi-bin/carddisp.pl?gene=POLG
MLLT1	MLLT1 Super Elongation Complex Subunit	Protein Coding	Q03111	46	GC19M006210	15.017	https://www.genecards.org/cgi-bin/carddisp.pl?gene=MLLT1
GFI1	Growth Factor Independent 1 Transcriptional Repressor	Protein Coding	Q99684	49	GC01M092474	15.0142	https://www.genecards.org/cgi-bin/carddisp.pl?gene=GFI1
ABCC5	ATP Binding Cassette Subfamily C Member 5	Protein Coding	O15440	50	GC03M183919	14.9885	https://www.genecards.org/cgi-bin/carddisp.pl?gene=ABCC5
EDNRB	Endothelin Receptor Type B	Protein Coding	P24530	57	GC13M077895	14.9871	https://www.genecards.org/cgi-bin/carddisp.pl?gene=EDNRB
GJB2	Gap Junction Protein Beta 2	Protein Coding	P29033	52	GC13M020187	14.9544	https://www.genecards.org/cgi-bin/carddisp.pl?gene=GJB2
IGHE	Immunoglobulin Heavy Constant Epsilon	Protein Coding	P01854	36	GC14M115495	14.9503	https://www.genecards.org/cgi-bin/carddisp.pl?gene=IGHE
FOXA2	Forkhead Box A2	Protein Coding	Q9Y261	53	GC20M022581	14.9483	https://www.genecards.org/cgi-bin/carddisp.pl?gene=FOXA2
PIK3R2	Phosphoinositide-3-Kinase Regulatory Subunit 2	Protein Coding	O00459	57	GC19P018153	14.9312	https://www.genecards.org/cgi-bin/carddisp.pl?gene=PIK3R2
EWSR1	EWS RNA Binding Protein 1	Protein Coding	Q01844	52	GC22P052150	14.918	https://www.genecards.org/cgi-bin/carddisp.pl?gene=EWSR1
C4A	Complement C4A (Rodgers Blood Group)	Protein Coding	P0C0L4	50	GC06P104121	14.91	https://www.genecards.org/cgi-bin/carddisp.pl?gene=C4A
GATA4	GATA Binding Protein 4	Protein Coding	P43694	56	GC08P011676	14.8818	https://www.genecards.org/cgi-bin/carddisp.pl?gene=GATA4
EMSLR	E2F1 MRNA Stabilizing LncRNA	RNA Gene		16	GC07P102243	14.8756	https://www.genecards.org/cgi-bin/carddisp.pl?gene=EMSLR
APOB	Apolipoprotein B	Protein Coding	P04114	53	GC02M020956	14.8706	https://www.genecards.org/cgi-bin/carddisp.pl?gene=APOB
SHC1	SHC Adaptor Protein 1	Protein Coding	P29353	50	GC01M154962	14.8701	https://www.genecards.org/cgi-bin/carddisp.pl?gene=SHC1
MIR181B1	MicroRNA 181b-1	RNA Gene		22	GC01M198858	14.8581	https://www.genecards.org/cgi-bin/carddisp.pl?gene=MIR181B1
GLS	Glutaminase	Protein Coding	O94925	56	GC02P190880	14.8573	https://www.genecards.org/cgi-bin/carddisp.pl?gene=GLS
CASR	Calcium Sensing Receptor	Protein Coding	P41180	58	GC03P122183	14.8435	https://www.genecards.org/cgi-bin/carddisp.pl?gene=CASR
WRAP53	WD Repeat Containing Antisense To TP53	Protein Coding	Q9BUR4	48	GC17P013029	14.8338	https://www.genecards.org/cgi-bin/carddisp.pl?gene=WRAP53
CBFA2T3	CBFA2/RUNX1 Partner Transcriptional Co-Repressor 3	Protein Coding	O75081	48	GC16M088874	14.817	https://www.genecards.org/cgi-bin/carddisp.pl?gene=CBFA2T3
TCF4	Transcription Factor 4	Protein Coding	P15884	54	GC18M055222	14.8135	https://www.genecards.org/cgi-bin/carddisp.pl?gene=TCF4
JUP	Junction Plakoglobin	Protein Coding	P14923	56	GC17M041754	14.8134	https://www.genecards.org/cgi-bin/carddisp.pl?gene=JUP
DDIT3	DNA Damage Inducible Transcript 3	Protein Coding	P35638	53	GC12M057516	14.8103	https://www.genecards.org/cgi-bin/carddisp.pl?gene=DDIT3
BRD4	Bromodomain Containing 4	Protein Coding	O60885	54	GC19M015585	14.807	https://www.genecards.org/cgi-bin/carddisp.pl?gene=BRD4
HOXA5	Homeobox A5	Protein Coding	P20719	47	GC07M027804	14.7963	https://www.genecards.org/cgi-bin/carddisp.pl?gene=HOXA5
POU5F1	POU Class 5 Homeobox 1	Protein Coding	Q01860	53	GC06M080873	14.7855	https://www.genecards.org/cgi-bin/carddisp.pl?gene=POU5F1
STX1A	Syntaxin 1A	Protein Coding	Q16623	54	GC07M074106	14.7755	https://www.genecards.org/cgi-bin/carddisp.pl?gene=STX1A
ITGA6	Integrin Subunit Alpha 6	Protein Coding	P23229	57	GC02P172427	14.772	https://www.genecards.org/cgi-bin/carddisp.pl?gene=ITGA6
FCGR2B	Fc Gamma Receptor IIb	Protein Coding	P31994	55	GC01P161976	14.766	https://www.genecards.org/cgi-bin/carddisp.pl?gene=FCGR2B
CYP19A1	Cytochrome P450 Family 19 Subfamily A Member 1	Protein Coding	P11511	56	GC15M051208	14.764	https://www.genecards.org/cgi-bin/carddisp.pl?gene=CYP19A1
PRKCB	Protein Kinase C Beta	Protein Coding	P05771	55	GC16P046737	14.7534	https://www.genecards.org/cgi-bin/carddisp.pl?gene=PRKCB
MIR455	MicroRNA 455	RNA Gene		22	GC09P114209	14.7337	https://www.genecards.org/cgi-bin/carddisp.pl?gene=MIR455
LAMA2	Laminin Subunit Alpha 2	Protein Coding	P24043	51	GC06P128863	14.7103	https://www.genecards.org/cgi-bin/carddisp.pl?gene=LAMA2
NTS	Neurotensin	Protein Coding	P30990	48	GC12P085876	14.7052	https://www.genecards.org/cgi-bin/carddisp.pl?gene=NTS
MIR211	MicroRNA 211	RNA Gene		24	GC15M031065	14.6996	https://www.genecards.org/cgi-bin/carddisp.pl?gene=MIR211
FGFR4	Fibroblast Growth Factor Receptor 4	Protein Coding	P22455	58	GC05P177086	14.6745	https://www.genecards.org/cgi-bin/carddisp.pl?gene=FGFR4
CASP2	Caspase 2	Protein Coding	P42575	53	GC07P152183	14.6562	https://www.genecards.org/cgi-bin/carddisp.pl?gene=CASP2
TSLP	Thymic Stromal Lymphopoietin	Protein Coding	Q969D9	45	GC05P111070	14.6462	https://www.genecards.org/cgi-bin/carddisp.pl?gene=TSLP
CHRNB4	Cholinergic Receptor Nicotinic Beta 4 Subunit	Protein Coding	P30926	51	GC15M078624	14.6299	https://www.genecards.org/cgi-bin/carddisp.pl?gene=CHRNB4
MSH6	MutS Homolog 6	Protein Coding	P52701	56	GC02P047695	14.6118	https://www.genecards.org/cgi-bin/carddisp.pl?gene=MSH6
SERPINF2	Serpin Family F Member 2	Protein Coding	P08697	52	GC17P001742	14.6099	https://www.genecards.org/cgi-bin/carddisp.pl?gene=SERPINF2
NES	Nestin	Protein Coding	P48681	47	GC01M156668	14.6062	https://www.genecards.org/cgi-bin/carddisp.pl?gene=NES
SMO	Smoothened, Frizzled Class Receptor	Protein Coding	Q99835	58	GC07P133426	14.6013	https://www.genecards.org/cgi-bin/carddisp.pl?gene=SMO
GPRC5A	G Protein-Coupled Receptor Class C Group 5 Member A	Protein Coding	Q8NFJ5	48	GC12P028539	14.5886	https://www.genecards.org/cgi-bin/carddisp.pl?gene=GPRC5A
AQP1	Aquaporin 1 (Colton Blood Group)	Protein Coding	P29972	53	GC07P030911	14.5814	https://www.genecards.org/cgi-bin/carddisp.pl?gene=AQP1
SAA4	Serum Amyloid A4, Constitutive	Protein Coding	P35542	44	GC11M018234	14.5783	https://www.genecards.org/cgi-bin/carddisp.pl?gene=SAA4
CXCR5	C-X-C Motif Chemokine Receptor 5	Protein Coding	P32302	48	GC11P118928	14.5781	https://www.genecards.org/cgi-bin/carddisp.pl?gene=CXCR5
FOXP2	Forkhead Box P2	Protein Coding	O15409	51	GC07P114086	14.5666	https://www.genecards.org/cgi-bin/carddisp.pl?gene=FOXP2
CFB	Complement Factor B	Protein Coding	P00751	54	GC06P031945	14.5552	https://www.genecards.org/cgi-bin/carddisp.pl?gene=CFB
GAST	Gastrin	Protein Coding	P01350	45	GC17P041712	14.5544	https://www.genecards.org/cgi-bin/carddisp.pl?gene=GAST
RETN	Resistin	Protein Coding	Q9HD89	49	GC19P007669	14.5372	https://www.genecards.org/cgi-bin/carddisp.pl?gene=RETN
BCL11A	BCL11 Transcription Factor A	Protein Coding	Q9H165	50	GC02M060451	14.529	https://www.genecards.org/cgi-bin/carddisp.pl?gene=BCL11A
CDX2	Caudal Type Homeobox 2	Protein Coding	Q99626	48	GC13M027962	14.5265	https://www.genecards.org/cgi-bin/carddisp.pl?gene=CDX2
FOXP1	Forkhead Box P1	Protein Coding	Q9H334	51	GC03M070954	14.5236	https://www.genecards.org/cgi-bin/carddisp.pl?gene=FOXP1
NIPBL	NIPBL Cohesin Loading Factor	Protein Coding	Q6KC79	50	GC05P036876	14.5085	https://www.genecards.org/cgi-bin/carddisp.pl?gene=NIPBL
DPAGT1	Dolichyl-Phosphate N-Acetylglucosaminephosphotransferase 1	Protein Coding	Q9H3H5	52	GC11M119392	14.4962	https://www.genecards.org/cgi-bin/carddisp.pl?gene=DPAGT1
HPGD	15-Hydroxyprostaglandin Dehydrogenase	Protein Coding	P15428	53	GC04M174490	14.4908	https://www.genecards.org/cgi-bin/carddisp.pl?gene=HPGD
LAMB3	Laminin Subunit Beta 3	Protein Coding	Q13751	53	GC01M209614	14.4898	https://www.genecards.org/cgi-bin/carddisp.pl?gene=LAMB3
HFE-AS1	HFE Antisense RNA 1	RNA Gene		11	GC06M026085	14.4857	https://www.genecards.org/cgi-bin/carddisp.pl?gene=HFE-AS1
FAH	Fumarylacetoacetate Hydrolase	Protein Coding	P16930	54	GC15P080152	14.4802	https://www.genecards.org/cgi-bin/carddisp.pl?gene=FAH
CKB	Creatine Kinase B	Protein Coding	P12277	51	GC14M103519	14.4795	https://www.genecards.org/cgi-bin/carddisp.pl?gene=CKB
GRIN1	Glutamate Ionotropic Receptor NMDA Type Subunit 1	Protein Coding	Q05586	57	GC09P137138	14.464	https://www.genecards.org/cgi-bin/carddisp.pl?gene=GRIN1
MIRLET7I	MicroRNA Let-7i	RNA Gene		24	GC12P062626	14.4597	https://www.genecards.org/cgi-bin/carddisp.pl?gene=MIRLET7I
WNT5A	Wnt Family Member 5A	Protein Coding	P41221	58	GC03M055465	14.451	https://www.genecards.org/cgi-bin/carddisp.pl?gene=WNT5A
TLR7	Toll Like Receptor 7	Protein Coding	Q9NYK1	54	GC0XP012867	14.4368	https://www.genecards.org/cgi-bin/carddisp.pl?gene=TLR7
TRPV4	Transient Receptor Potential Cation Channel Subfamily V Member 4	Protein Coding	Q9HBA0	55	GC12M109783	14.4334	https://www.genecards.org/cgi-bin/carddisp.pl?gene=TRPV4
MIR99B	MicroRNA 99b	RNA Gene		22	GC19P051692	14.416	https://www.genecards.org/cgi-bin/carddisp.pl?gene=MIR99B
MIR17HG	MiR-17-92a-1 Cluster Host Gene	RNA Gene	Q75NE6	29	GC13P091347	14.4148	https://www.genecards.org/cgi-bin/carddisp.pl?gene=MIR17HG
MMP13	Matrix Metallopeptidase 13	Protein Coding	P45452	57	GC11M102942	14.4145	https://www.genecards.org/cgi-bin/carddisp.pl?gene=MMP13
GYPA	Glycophorin A (MNS Blood Group)	Protein Coding	P02724	50	GC04M144109	14.3993	https://www.genecards.org/cgi-bin/carddisp.pl?gene=GYPA
MIR7-1	MicroRNA 7-1	RNA Gene		19	GC09M102851	14.3838	https://www.genecards.org/cgi-bin/carddisp.pl?gene=MIR7-1
PKD1	Polycystin 1, Transient Receptor Potential Channel Interacting	Protein Coding	P98161	52	GC16M010453	14.3664	https://www.genecards.org/cgi-bin/carddisp.pl?gene=PKD1
SPRY2	Sprouty RTK Signaling Antagonist 2	Protein Coding	O43597	53	GC13M080335	14.3569	https://www.genecards.org/cgi-bin/carddisp.pl?gene=SPRY2
DNASE1	Deoxyribonuclease 1	Protein Coding	P24855	50	GC16P003611	14.3483	https://www.genecards.org/cgi-bin/carddisp.pl?gene=DNASE1
C5	Complement C5	Protein Coding	P01031	54	GC09M120933	14.3455	https://www.genecards.org/cgi-bin/carddisp.pl?gene=C5
MIR590	MicroRNA 590	RNA Gene		22	GC07P074191	14.3453	https://www.genecards.org/cgi-bin/carddisp.pl?gene=MIR590
FKBP5	FKBP Prolyl Isomerase 5	Protein Coding	Q13451	55	GC06M081054	14.3442	https://www.genecards.org/cgi-bin/carddisp.pl?gene=FKBP5
CCN1	Cellular Communication Network Factor 1	Protein Coding	O00622	47	GC01P085585	14.3412	https://www.genecards.org/cgi-bin/carddisp.pl?gene=CCN1
FANCA	FA Complementation Group A	Protein Coding	O15360	57	GC16M089950	14.3113	https://www.genecards.org/cgi-bin/carddisp.pl?gene=FANCA
LAMA3	Laminin Subunit Alpha 3	Protein Coding	Q16787	52	GC18P023689	14.3082	https://www.genecards.org/cgi-bin/carddisp.pl?gene=LAMA3
FCGR3B	Fc Gamma Receptor IIIb	Protein Coding	O75015	50	GC01M161623	14.3039	https://www.genecards.org/cgi-bin/carddisp.pl?gene=FCGR3B
LEPR	Leptin Receptor	Protein Coding	P48357	57	GC01P065426	14.2996	https://www.genecards.org/cgi-bin/carddisp.pl?gene=LEPR
VEGFD	Vascular Endothelial Growth Factor D	Protein Coding	O43915	47	GC0XM015345	14.2942	https://www.genecards.org/cgi-bin/carddisp.pl?gene=VEGFD
CIITA	Class II Major Histocompatibility Complex Transactivator	Protein Coding	P33076	51	GC16P046153	14.293	https://www.genecards.org/cgi-bin/carddisp.pl?gene=CIITA
MIR485	MicroRNA 485	RNA Gene		20	GC14P112750	14.2857	https://www.genecards.org/cgi-bin/carddisp.pl?gene=MIR485
EPRS1	Glutamyl-Prolyl-TRNA Synthetase 1	Protein Coding	P07814	50	GC01M219969	14.2811	https://www.genecards.org/cgi-bin/carddisp.pl?gene=EPRS1
ERCC5	ERCC Excision Repair 5, Endonuclease	Protein Coding	P28715	52	GC13P102845	14.2807	https://www.genecards.org/cgi-bin/carddisp.pl?gene=ERCC5
IGFBP1	Insulin Like Growth Factor Binding Protein 1	Protein Coding	P08833	50	GC07P048599	14.2619	https://www.genecards.org/cgi-bin/carddisp.pl?gene=IGFBP1
ATR	ATR Serine/Threonine Kinase	Protein Coding	Q13535	60	GC03M142449	14.2592	https://www.genecards.org/cgi-bin/carddisp.pl?gene=ATR
LOC111674475	CFTR Intron 11 Enhancer	Functional Element		4	GC07P117587	14.2474	https://www.genecards.org/cgi-bin/carddisp.pl?gene=LOC111674475
TCF7L2	Transcription Factor 7 Like 2	Protein Coding	Q9NQB0	53	GC10P112950	14.2469	https://www.genecards.org/cgi-bin/carddisp.pl?gene=TCF7L2
BHLHE40	Basic Helix-Loop-Helix Family Member E40	Protein Coding	O14503	47	GC03P004980	14.2445	https://www.genecards.org/cgi-bin/carddisp.pl?gene=BHLHE40
KL	Klotho	Protein Coding	Q9UEF7	54	GC13P033016	14.2403	https://www.genecards.org/cgi-bin/carddisp.pl?gene=KL
TREM1	Triggering Receptor Expressed On Myeloid Cells 1	Protein Coding	Q9NP99	49	GC06M041267	14.2393	https://www.genecards.org/cgi-bin/carddisp.pl?gene=TREM1
CISH	Cytokine Inducible SH2 Containing Protein	Protein Coding	Q9NSE2	52	GC03M052521	14.2278	https://www.genecards.org/cgi-bin/carddisp.pl?gene=CISH
WDR19	WD Repeat Domain 19	Protein Coding	Q8NEZ3	45	GC04P039184	14.2226	https://www.genecards.org/cgi-bin/carddisp.pl?gene=WDR19
RAG1	Recombination Activating 1	Protein Coding	P15918	51	GC11P036549	14.2193	https://www.genecards.org/cgi-bin/carddisp.pl?gene=RAG1
PPBP	Pro-Platelet Basic Protein	Protein Coding	P02775	49	GC04M073986	14.2156	https://www.genecards.org/cgi-bin/carddisp.pl?gene=PPBP
DUSP1	Dual Specificity Phosphatase 1	Protein Coding	P28562	52	GC05M172768	14.2087	https://www.genecards.org/cgi-bin/carddisp.pl?gene=DUSP1
CD82	CD82 Molecule	Protein Coding	P27701	50	GC11P044586	14.2081	https://www.genecards.org/cgi-bin/carddisp.pl?gene=CD82
LINC00115	Long Intergenic Non-Protein Coding RNA 115	RNA Gene		21	GC01M009815	14.202	https://www.genecards.org/cgi-bin/carddisp.pl?gene=LINC00115
GLI3	GLI Family Zinc Finger 3	Protein Coding	P10071	56	GC07M041960	14.1959	https://www.genecards.org/cgi-bin/carddisp.pl?gene=GLI3
SNHG14	Small Nucleolar RNA Host Gene 14	RNA Gene		20	GC15P053113	14.1835	https://www.genecards.org/cgi-bin/carddisp.pl?gene=SNHG14
MEIS1	Meis Homeobox 1	Protein Coding	O00470	48	GC02P066433	14.1825	https://www.genecards.org/cgi-bin/carddisp.pl?gene=MEIS1
TNC	Tenascin C	Protein Coding	P24821	56	GC09M115019	14.172	https://www.genecards.org/cgi-bin/carddisp.pl?gene=TNC
MIR362	MicroRNA 362	RNA Gene		17	GC0XP052214	14.1687	https://www.genecards.org/cgi-bin/carddisp.pl?gene=MIR362
ZMYND10	Zinc Finger MYND-Type Containing 10	Protein Coding	O75800	45	GC03M052510	14.1604	https://www.genecards.org/cgi-bin/carddisp.pl?gene=ZMYND10
EPX	Eosinophil Peroxidase	Protein Coding	P11678	50	GC17P058192	14.1525	https://www.genecards.org/cgi-bin/carddisp.pl?gene=EPX
COL4A2	Collagen Type IV Alpha 2 Chain	Protein Coding	P08572	53	GC13P110305	14.1473	https://www.genecards.org/cgi-bin/carddisp.pl?gene=COL4A2
TGM2	Transglutaminase 2	Protein Coding	P21980	54	GC20M038127	14.1462	https://www.genecards.org/cgi-bin/carddisp.pl?gene=TGM2
CD38	CD38 Molecule	Protein Coding	P28907	53	GC04P021471	14.146	https://www.genecards.org/cgi-bin/carddisp.pl?gene=CD38
HPSE	Heparanase	Protein Coding	Q9Y251	51	GC04M083292	14.1361	https://www.genecards.org/cgi-bin/carddisp.pl?gene=HPSE
S100A4	S100 Calcium Binding Protein A4	Protein Coding	P26447	52	GC01M153543	14.11	https://www.genecards.org/cgi-bin/carddisp.pl?gene=S100A4
BMAL2	Basic Helix-Loop-Helix ARNT Like 2	Protein Coding	Q8WYA1	44	GC12P028780	14.1067	https://www.genecards.org/cgi-bin/carddisp.pl?gene=BMAL2
DDR1	Discoidin Domain Receptor Tyrosine Kinase 1	Protein Coding	Q08345	53	GC06P104081	14.1036	https://www.genecards.org/cgi-bin/carddisp.pl?gene=DDR1
IFNGR1	Interferon Gamma Receptor 1	Protein Coding	P15260	58	GC06M137197	14.1009	https://www.genecards.org/cgi-bin/carddisp.pl?gene=IFNGR1
KLF4	KLF Transcription Factor 4	Protein Coding	O43474	53	GC09M107484	14.0889	https://www.genecards.org/cgi-bin/carddisp.pl?gene=KLF4
ROBO1	Roundabout Guidance Receptor 1	Protein Coding	Q9Y6N7	51	GC03M078597	14.0868	https://www.genecards.org/cgi-bin/carddisp.pl?gene=ROBO1
IDO1	Indoleamine 2,3-Dioxygenase 1	Protein Coding	P14902	53	GC08P039891	14.0855	https://www.genecards.org/cgi-bin/carddisp.pl?gene=IDO1
CYBA	Cytochrome B-245 Alpha Chain	Protein Coding	P13498	54	GC16M088643	14.0662	https://www.genecards.org/cgi-bin/carddisp.pl?gene=CYBA
HMGCL	3-Hydroxy-3-Methylglutaryl-CoA Lyase	Protein Coding	P35914	52	GC01M023801	14.0544	https://www.genecards.org/cgi-bin/carddisp.pl?gene=HMGCL
DCN	Decorin	Protein Coding	P07585	54	GC12M091140	14.0473	https://www.genecards.org/cgi-bin/carddisp.pl?gene=DCN
TERF1	Telomeric Repeat Binding Factor 1	Protein Coding	P54274	48	GC08P073008	14.0276	https://www.genecards.org/cgi-bin/carddisp.pl?gene=TERF1
LINC00707	Long Intergenic Non-Protein Coding RNA 707	RNA Gene		18	GC10P006780	14.0226	https://www.genecards.org/cgi-bin/carddisp.pl?gene=LINC00707
USP7	Ubiquitin Specific Peptidase 7	Protein Coding	Q93009	56	GC16M008892	14.0192	https://www.genecards.org/cgi-bin/carddisp.pl?gene=USP7
PRKCD	Protein Kinase C Delta	Protein Coding	Q05655	58	GC03P053156	14.0144	https://www.genecards.org/cgi-bin/carddisp.pl?gene=PRKCD
AMBP	Alpha-1-Microglobulin/Bikunin Precursor	Protein Coding	P02760	50	GC09M114060	14.0075	https://www.genecards.org/cgi-bin/carddisp.pl?gene=AMBP
NPC1	NPC Intracellular Cholesterol Transporter 1	Protein Coding	O15118	56	GC18M023506	13.9971	https://www.genecards.org/cgi-bin/carddisp.pl?gene=NPC1
C11orf65	Chromosome 11 Open Reading Frame 65	Protein Coding	Q8NCR3	37	GC11M108308	13.996	https://www.genecards.org/cgi-bin/carddisp.pl?gene=C11orf65
TCL1A	TCL1 Family AKT Coactivator A	Protein Coding	P56279	49	GC14M095709	13.9918	https://www.genecards.org/cgi-bin/carddisp.pl?gene=TCL1A
CAMP	Cathelicidin Antimicrobial Peptide	Protein Coding	P49913	46	GC03P051545	13.9806	https://www.genecards.org/cgi-bin/carddisp.pl?gene=CAMP
NEU1	Neuraminidase 1	Protein Coding	Q99519	53	GC06M031857	13.9732	https://www.genecards.org/cgi-bin/carddisp.pl?gene=NEU1
TNFRSF10A	TNF Receptor Superfamily Member 10a	Protein Coding	O00220	52	GC08M023190	13.9716	https://www.genecards.org/cgi-bin/carddisp.pl?gene=TNFRSF10A
GSR	Glutathione-Disulfide Reductase	Protein Coding	P00390	56	GC08M030678	13.971	https://www.genecards.org/cgi-bin/carddisp.pl?gene=GSR
C4B	Complement C4B (Chido Blood Group)	Protein Coding	P0C0L5	49	GC06P032014	13.9664	https://www.genecards.org/cgi-bin/carddisp.pl?gene=C4B
HMGA2	High Mobility Group AT-Hook 2	Protein Coding	P52926	50	GC12P065824	13.9633	https://www.genecards.org/cgi-bin/carddisp.pl?gene=HMGA2
DUSP6	Dual Specificity Phosphatase 6	Protein Coding	Q16828	54	GC12M089347	13.9408	https://www.genecards.org/cgi-bin/carddisp.pl?gene=DUSP6
BTNL2	Butyrophilin Like 2	Protein Coding	Q9UIR0	45	GC06M032393	13.9402	https://www.genecards.org/cgi-bin/carddisp.pl?gene=BTNL2
RHOB	Ras Homolog Family Member B	Protein Coding	P62745	51	GC02P020447	13.9351	https://www.genecards.org/cgi-bin/carddisp.pl?gene=RHOB
FLI1	Fli-1 Proto-Oncogene, ETS Transcription Factor	Protein Coding	Q01543	54	GC11P128686	13.9322	https://www.genecards.org/cgi-bin/carddisp.pl?gene=FLI1
CEBPE	CCAAT Enhancer Binding Protein Epsilon	Protein Coding	Q15744	49	GC14M023117	13.9319	https://www.genecards.org/cgi-bin/carddisp.pl?gene=CEBPE
CCL18	C-C Motif Chemokine Ligand 18	Protein Coding	P55774	42	GC17P036064	13.9234	https://www.genecards.org/cgi-bin/carddisp.pl?gene=CCL18
PRDX6	Peroxiredoxin 6	Protein Coding	P30041	53	GC01P173477	13.9107	https://www.genecards.org/cgi-bin/carddisp.pl?gene=PRDX6
DNAH8	Dynein Axonemal Heavy Chain 8	Protein Coding	Q96JB1	45	GC06P104260	13.9033	https://www.genecards.org/cgi-bin/carddisp.pl?gene=DNAH8
HADHB	Hydroxyacyl-CoA Dehydrogenase Trifunctional Multienzyme Complex Subunit Beta	Protein Coding	P55084	53	GC02P026243	13.9022	https://www.genecards.org/cgi-bin/carddisp.pl?gene=HADHB
COL18A1	Collagen Type XVIII Alpha 1 Chain	Protein Coding	P39060	53	GC21P045405	13.8972	https://www.genecards.org/cgi-bin/carddisp.pl?gene=COL18A1
NPC2	NPC Intracellular Cholesterol Transporter 2	Protein Coding	P61916	50	GC14M074476	13.8964	https://www.genecards.org/cgi-bin/carddisp.pl?gene=NPC2
SNORD44	Small Nucleolar RNA, C/D Box 44	RNA Gene		16	GC01M174762	13.8733	https://www.genecards.org/cgi-bin/carddisp.pl?gene=SNORD44
SDHA	Succinate Dehydrogenase Complex Flavoprotein Subunit A	Protein Coding	P31040	55	GC05P000220	13.8553	https://www.genecards.org/cgi-bin/carddisp.pl?gene=SDHA
SERPINB1	Serpin Family B Member 1	Protein Coding	P30740	47	GC06M003433	13.8345	https://www.genecards.org/cgi-bin/carddisp.pl?gene=SERPINB1
SAT1	Spermidine/Spermine N1-Acetyltransferase 1	Protein Coding	P21673	52	GC0XP023784	13.8269	https://www.genecards.org/cgi-bin/carddisp.pl?gene=SAT1
CYSLTR1	Cysteinyl Leukotriene Receptor 1	Protein Coding	Q9Y271	49	GC0XM078271	13.8238	https://www.genecards.org/cgi-bin/carddisp.pl?gene=CYSLTR1
EPHB4	EPH Receptor B4	Protein Coding	P54760	60	GC07M104004	13.8233	https://www.genecards.org/cgi-bin/carddisp.pl?gene=EPHB4
TNFAIP3	TNF Alpha Induced Protein 3	Protein Coding	P21580	54	GC06P137866	13.8163	https://www.genecards.org/cgi-bin/carddisp.pl?gene=TNFAIP3
GJB1	Gap Junction Protein Beta 1	Protein Coding	P08034	53	GC0XP071212	13.8125	https://www.genecards.org/cgi-bin/carddisp.pl?gene=GJB1
APP	Amyloid Beta Precursor Protein	Protein Coding	P05067	58	GC21M025880	13.8124	https://www.genecards.org/cgi-bin/carddisp.pl?gene=APP
STAT4	Signal Transducer And Activator Of Transcription 4	Protein Coding	Q14765	53	GC02M191029	13.8055	https://www.genecards.org/cgi-bin/carddisp.pl?gene=STAT4
ACTA2-AS1	ACTA2 Antisense RNA 1	RNA Gene		20	GC10P088932	13.7702	https://www.genecards.org/cgi-bin/carddisp.pl?gene=ACTA2-AS1
CLEC7A	C-Type Lectin Domain Containing 7A	Protein Coding	Q9BXN2	53	GC12M024902	13.7679	https://www.genecards.org/cgi-bin/carddisp.pl?gene=CLEC7A
MIR373	MicroRNA 373	RNA Gene		22	GC19P083882	13.7337	https://www.genecards.org/cgi-bin/carddisp.pl?gene=MIR373
CHRM3	Cholinergic Receptor Muscarinic 3	Protein Coding	P20309	55	GC01P239386	13.7233	https://www.genecards.org/cgi-bin/carddisp.pl?gene=CHRM3
HULC	Hepatocellular Carcinoma Up-Regulated Long Non-Coding RNA	RNA Gene		24	GC06P008453	13.7059	https://www.genecards.org/cgi-bin/carddisp.pl?gene=HULC
ABCB4	ATP Binding Cassette Subfamily B Member 4	Protein Coding	P21439	54	GC07M087365	13.7058	https://www.genecards.org/cgi-bin/carddisp.pl?gene=ABCB4
RBM6	RNA Binding Motif Protein 6	Protein Coding	P78332	44	GC03P049940	13.6856	https://www.genecards.org/cgi-bin/carddisp.pl?gene=RBM6
DKK1	Dickkopf WNT Signaling Pathway Inhibitor 1	Protein Coding	O94907	51	GC10P052314	13.6633	https://www.genecards.org/cgi-bin/carddisp.pl?gene=DKK1
IL10RA	Interleukin 10 Receptor Subunit Alpha	Protein Coding	Q13651	52	GC11P117987	13.6631	https://www.genecards.org/cgi-bin/carddisp.pl?gene=IL10RA
SPTAN1	Spectrin Alpha, Non-Erythrocytic 1	Protein Coding	Q13813	55	GC09P128552	13.6607	https://www.genecards.org/cgi-bin/carddisp.pl?gene=SPTAN1
VTN	Vitronectin	Protein Coding	P04004	50	GC17M059911	13.6462	https://www.genecards.org/cgi-bin/carddisp.pl?gene=VTN
SDC1	Syndecan 1	Protein Coding	P18827	49	GC02M020200	13.626	https://www.genecards.org/cgi-bin/carddisp.pl?gene=SDC1
BGLAP	Bone Gamma-Carboxyglutamate Protein	Protein Coding	P02818	46	GC01P156242	13.59	https://www.genecards.org/cgi-bin/carddisp.pl?gene=BGLAP
PTGER4	Prostaglandin E Receptor 4	Protein Coding	P35408	53	GC05P040679	13.5885	https://www.genecards.org/cgi-bin/carddisp.pl?gene=PTGER4
APOL1	Apolipoprotein L1	Protein Coding	O14791	51	GC22P036253	13.5868	https://www.genecards.org/cgi-bin/carddisp.pl?gene=APOL1
SEMA3F	Semaphorin 3F	Protein Coding	Q13275	49	GC03P051626	13.5831	https://www.genecards.org/cgi-bin/carddisp.pl?gene=SEMA3F
HDAC4	Histone Deacetylase 4	Protein Coding	P56524	59	GC02M239048	13.5613	https://www.genecards.org/cgi-bin/carddisp.pl?gene=HDAC4
MAG	Myelin Associated Glycoprotein	Protein Coding	P20916	54	GC19P035292	13.5558	https://www.genecards.org/cgi-bin/carddisp.pl?gene=MAG
ATRX	ATRX Chromatin Remodeler	Protein Coding	P46100	53	GC0XM077504	13.5549	https://www.genecards.org/cgi-bin/carddisp.pl?gene=ATRX
TPMT	Thiopurine S-Methyltransferase	Protein Coding	P51580	53	GC06M018128	13.5488	https://www.genecards.org/cgi-bin/carddisp.pl?gene=TPMT
SGK1	Serum/Glucocorticoid Regulated Kinase 1	Protein Coding	O00141	56	GC06M134169	13.5422	https://www.genecards.org/cgi-bin/carddisp.pl?gene=SGK1
PRKCI	Protein Kinase C Iota	Protein Coding	P41743	54	GC03P170222	13.5399	https://www.genecards.org/cgi-bin/carddisp.pl?gene=PRKCI
SFRP1	Secreted Frizzled Related Protein 1	Protein Coding	Q8N474	50	GC08M041262	13.5321	https://www.genecards.org/cgi-bin/carddisp.pl?gene=SFRP1
MILR1	Mast Cell Immunoglobulin Like Receptor 1	Protein Coding	Q7Z6M3	38	GC17P078966	13.5317	https://www.genecards.org/cgi-bin/carddisp.pl?gene=MILR1
PIGA	Phosphatidylinositol Glycan Anchor Biosynthesis Class A	Protein Coding	P37287	50	GC0XM015319	13.5262	https://www.genecards.org/cgi-bin/carddisp.pl?gene=PIGA
MSLN	Mesothelin	Protein Coding	Q13421	50	GC16P021379	13.5108	https://www.genecards.org/cgi-bin/carddisp.pl?gene=MSLN
TCIRG1	T Cell Immune Regulator 1, ATPase H+ Transporting V0 Subunit A3	Protein Coding	Q13488	52	GC11P073101	13.5098	https://www.genecards.org/cgi-bin/carddisp.pl?gene=TCIRG1
PDPK1	3-Phosphoinositide Dependent Protein Kinase 1	Protein Coding	O15530	55	GC16P002537	13.5	https://www.genecards.org/cgi-bin/carddisp.pl?gene=PDPK1
PRKAA1	Protein Kinase AMP-Activated Catalytic Subunit Alpha 1	Protein Coding	Q13131	53	GC05M040759	13.4978	https://www.genecards.org/cgi-bin/carddisp.pl?gene=PRKAA1
CD86	CD86 Molecule	Protein Coding	P42081	51	GC03P122055	13.4932	https://www.genecards.org/cgi-bin/carddisp.pl?gene=CD86
PTGIS	Prostaglandin I2 Synthase	Protein Coding	Q16647	52	GC20M049503	13.4866	https://www.genecards.org/cgi-bin/carddisp.pl?gene=PTGIS
MIR215	MicroRNA 215	RNA Gene		22	GC01M220117	13.4841	https://www.genecards.org/cgi-bin/carddisp.pl?gene=MIR215
PKD2	Polycystin 2, Transient Receptor Potential Cation Channel	Protein Coding	Q13563	55	GC04P088007	13.4711	https://www.genecards.org/cgi-bin/carddisp.pl?gene=PKD2
HMGCR	3-Hydroxy-3-Methylglutaryl-CoA Reductase	Protein Coding	P04035	53	GC05P075336	13.4686	https://www.genecards.org/cgi-bin/carddisp.pl?gene=HMGCR
CCNE1	Cyclin E1	Protein Coding	P24864	55	GC19P029811	13.4635	https://www.genecards.org/cgi-bin/carddisp.pl?gene=CCNE1
IL18R1	Interleukin 18 Receptor 1	Protein Coding	Q13478	50	GC02P102311	13.4606	https://www.genecards.org/cgi-bin/carddisp.pl?gene=IL18R1
IL3RA	Interleukin 3 Receptor Subunit Alpha	Protein Coding	P26951	50	GC0XP001336	13.4593	https://www.genecards.org/cgi-bin/carddisp.pl?gene=IL3RA
CFHR3	Complement Factor H Related 3	Protein Coding	Q02985	48	GC01P196774	13.4538	https://www.genecards.org/cgi-bin/carddisp.pl?gene=CFHR3
CSF2RA	Colony Stimulating Factor 2 Receptor Subunit Alpha	Protein Coding	P15509	52	GC0XP002052	13.4457	https://www.genecards.org/cgi-bin/carddisp.pl?gene=CSF2RA
TUBB	Tubulin Beta Class I	Protein Coding	P07437	56	GC06P104078	13.4271	https://www.genecards.org/cgi-bin/carddisp.pl?gene=TUBB
MIR654	MicroRNA 654	RNA Gene		21	GC14P112761	13.4053	https://www.genecards.org/cgi-bin/carddisp.pl?gene=MIR654
F9	Coagulation Factor IX	Protein Coding	P00740	54	GC0XP139530	13.4001	https://www.genecards.org/cgi-bin/carddisp.pl?gene=F9
F7	Coagulation Factor VII	Protein Coding	P08709	54	GC13P113105	13.3969	https://www.genecards.org/cgi-bin/carddisp.pl?gene=F7
SLC6A3	Solute Carrier Family 6 Member 3	Protein Coding	Q01959	57	GC05M001392	13.3933	https://www.genecards.org/cgi-bin/carddisp.pl?gene=SLC6A3
ASS1	Argininosuccinate Synthase 1	Protein Coding	P00966	56	GC09P130444	13.3889	https://www.genecards.org/cgi-bin/carddisp.pl?gene=ASS1
CRABP2	Cellular Retinoic Acid Binding Protein 2	Protein Coding	P29373	50	GC01M157071	13.3887	https://www.genecards.org/cgi-bin/carddisp.pl?gene=CRABP2
ID1	Inhibitor Of DNA Binding 1	Protein Coding	P41134	48	GC20P031605	13.3851	https://www.genecards.org/cgi-bin/carddisp.pl?gene=ID1
SERPINF1	Serpin Family F Member 1	Protein Coding	P36955	52	GC17P002420	13.3848	https://www.genecards.org/cgi-bin/carddisp.pl?gene=SERPINF1
FURIN	Furin, Paired Basic Amino Acid Cleaving Enzyme	Protein Coding	P09958	54	GC15P090868	13.3818	https://www.genecards.org/cgi-bin/carddisp.pl?gene=FURIN
MIR19B2	MicroRNA 19b-2	RNA Gene		17	GC0XM134376	13.377	https://www.genecards.org/cgi-bin/carddisp.pl?gene=MIR19B2
MMACHC	Metabolism Of Cobalamin Associated C	Protein Coding	Q9Y4U1	50	GC01P045500	13.3766	https://www.genecards.org/cgi-bin/carddisp.pl?gene=MMACHC
ELAVL1	ELAV Like RNA Binding Protein 1	Protein Coding	Q15717	48	GC19M007958	13.3765	https://www.genecards.org/cgi-bin/carddisp.pl?gene=ELAVL1
SMARCA2	SWI/SNF Related, Matrix Associated, Actin Dependent Regulator Of Chromatin, Subfamily A, Member 2	Protein Coding	P51531	57	GC09P001980	13.3764	https://www.genecards.org/cgi-bin/carddisp.pl?gene=SMARCA2
HOPX	HOP Homeobox	Protein Coding	Q9BPY8	40	GC04M056647	13.3743	https://www.genecards.org/cgi-bin/carddisp.pl?gene=HOPX
TAMM41	TAM41 Mitochondrial Translocator Assembly And Maintenance Homolog	Protein Coding	Q96BW9	43	GC03M011721	13.372	https://www.genecards.org/cgi-bin/carddisp.pl?gene=TAMM41
LOC110006319	Beta-Globin Gene 3' Regulatory Region	Functional Element		4	GC11P005223	13.3482	https://www.genecards.org/cgi-bin/carddisp.pl?gene=LOC110006319
SDHB	Succinate Dehydrogenase Complex Iron Sulfur Subunit B	Protein Coding	P21912	55	GC01M018664	13.3445	https://www.genecards.org/cgi-bin/carddisp.pl?gene=SDHB
CRBN	Cereblon	Protein Coding	Q96SW2	50	GC03M003144	13.3387	https://www.genecards.org/cgi-bin/carddisp.pl?gene=CRBN
OLR1	Oxidized Low Density Lipoprotein Receptor 1	Protein Coding	P78380	49	GC12M024903	13.309	https://www.genecards.org/cgi-bin/carddisp.pl?gene=OLR1
RTN4	Reticulon 4	Protein Coding	Q9NQC3	52	GC02M054934	13.2996	https://www.genecards.org/cgi-bin/carddisp.pl?gene=RTN4
OPRM1	Opioid Receptor Mu 1	Protein Coding	P35372	54	GC06P154175	13.2948	https://www.genecards.org/cgi-bin/carddisp.pl?gene=OPRM1
FGB	Fibrinogen Beta Chain	Protein Coding	P02675	53	GC04P154620	13.2908	https://www.genecards.org/cgi-bin/carddisp.pl?gene=FGB
RACK1	Receptor For Activated C Kinase 1	Protein Coding	P63244	50	GC05M182224	13.2907	https://www.genecards.org/cgi-bin/carddisp.pl?gene=RACK1
NLRC4	NLR Family CARD Domain Containing 4	Protein Coding	Q9NPP4	50	GC02M032224	13.2889	https://www.genecards.org/cgi-bin/carddisp.pl?gene=NLRC4
MAPT	Microtubule Associated Protein Tau	Protein Coding	P10636	57	GC17P045894	13.2834	https://www.genecards.org/cgi-bin/carddisp.pl?gene=MAPT
RBL2	RB Transcriptional Corepressor Like 2	Protein Coding	Q08999	52	GC16P053433	13.282	https://www.genecards.org/cgi-bin/carddisp.pl?gene=RBL2
TLR1	Toll Like Receptor 1	Protein Coding	Q15399	54	GC04M038793	13.2816	https://www.genecards.org/cgi-bin/carddisp.pl?gene=TLR1
IDUA	Alpha-L-Iduronidase	Protein Coding	P35475	52	GC04P000986	13.2715	https://www.genecards.org/cgi-bin/carddisp.pl?gene=IDUA
PAX8-AS1	PAX8 Antisense RNA 1	RNA Gene		20	GC02P125996	13.2711	https://www.genecards.org/cgi-bin/carddisp.pl?gene=PAX8-AS1
MTR	5-Methyltetrahydrofolate-Homocysteine Methyltransferase	Protein Coding	Q99707	54	GC01P236795	13.2675	https://www.genecards.org/cgi-bin/carddisp.pl?gene=MTR
BBC3	BCL2 Binding Component 3	Protein Coding	Q96PG8	46	GC19M047220	13.2674	https://www.genecards.org/cgi-bin/carddisp.pl?gene=BBC3
ILK	Integrin Linked Kinase	Protein Coding	Q13418	51	GC11P006604	13.2486	https://www.genecards.org/cgi-bin/carddisp.pl?gene=ILK
CCR4	C-C Motif Chemokine Receptor 4	Protein Coding	P51679	52	GC03P032951	13.2474	https://www.genecards.org/cgi-bin/carddisp.pl?gene=CCR4
GC	GC Vitamin D Binding Protein	Protein Coding	P02774	51	GC04M071741	13.2403	https://www.genecards.org/cgi-bin/carddisp.pl?gene=GC
PXN	Paxillin	Protein Coding	P49023	52	GC12M120210	13.2367	https://www.genecards.org/cgi-bin/carddisp.pl?gene=PXN
GLIS2	GLIS Family Zinc Finger 2	Protein Coding	Q9BZE0	48	GC16P046014	13.2307	https://www.genecards.org/cgi-bin/carddisp.pl?gene=GLIS2
LAG3	Lymphocyte Activating 3	Protein Coding	P18627	47	GC12P028197	13.2252	https://www.genecards.org/cgi-bin/carddisp.pl?gene=LAG3
ETS1	ETS Proto-Oncogene 1, Transcription Factor	Protein Coding	P14921	54	GC11M128458	13.2175	https://www.genecards.org/cgi-bin/carddisp.pl?gene=ETS1
TYMP	Thymidine Phosphorylase	Protein Coding	P19971	54	GC22M050525	13.2102	https://www.genecards.org/cgi-bin/carddisp.pl?gene=TYMP
EPAS1	Endothelial PAS Domain Protein 1	Protein Coding	Q99814	57	GC02P046293	13.208	https://www.genecards.org/cgi-bin/carddisp.pl?gene=EPAS1
PKHD1	PKHD1 Ciliary IPT Domain Containing Fibrocystin/Polyductin	Protein Coding	P08F94	45	GC06M081254	13.206	https://www.genecards.org/cgi-bin/carddisp.pl?gene=PKHD1
CEACAM1	CEA Cell Adhesion Molecule 1	Protein Coding	P13688	52	GC19M042507	13.2015	https://www.genecards.org/cgi-bin/carddisp.pl?gene=CEACAM1
COL11A1	Collagen Type XI Alpha 1 Chain	Protein Coding	P12107	50	GC01M102876	13.2012	https://www.genecards.org/cgi-bin/carddisp.pl?gene=COL11A1
ACTA1	Actin Alpha 1, Skeletal Muscle	Protein Coding	P68133	54	GC01M229883	13.1856	https://www.genecards.org/cgi-bin/carddisp.pl?gene=ACTA1
EZR	Ezrin	Protein Coding	P15311	53	GC06M158765	13.1838	https://www.genecards.org/cgi-bin/carddisp.pl?gene=EZR
F2RL3	F2R Like Thrombin Or Trypsin Receptor 3	Protein Coding	Q96RI0	52	GC19P016888	13.1695	https://www.genecards.org/cgi-bin/carddisp.pl?gene=F2RL3
SNAI2	Snail Family Transcriptional Repressor 2	Protein Coding	O43623	51	GC08M048917	13.1641	https://www.genecards.org/cgi-bin/carddisp.pl?gene=SNAI2
MIR28	MicroRNA 28	RNA Gene		21	GC03P188688	13.1585	https://www.genecards.org/cgi-bin/carddisp.pl?gene=MIR28
DES	Desmin	Protein Coding	P17661	54	GC02P219418	13.1529	https://www.genecards.org/cgi-bin/carddisp.pl?gene=DES
ABCA1	ATP Binding Cassette Subfamily A Member 1	Protein Coding	O95477	55	GC09M104781	13.1445	https://www.genecards.org/cgi-bin/carddisp.pl?gene=ABCA1
CARD11	Caspase Recruitment Domain Family Member 11	Protein Coding	Q9BXL7	54	GC07M002906	13.1444	https://www.genecards.org/cgi-bin/carddisp.pl?gene=CARD11
C3AR1	Complement C3a Receptor 1	Protein Coding	Q16581	50	GC12M008590	13.1343	https://www.genecards.org/cgi-bin/carddisp.pl?gene=C3AR1
IRF5	Interferon Regulatory Factor 5	Protein Coding	Q13568	53	GC07P128937	13.1239	https://www.genecards.org/cgi-bin/carddisp.pl?gene=IRF5
LOC106627981	GBA Recombination Region	Functional Element		4	GC01P155233	13.1233	https://www.genecards.org/cgi-bin/carddisp.pl?gene=LOC106627981
PDE4A	Phosphodiesterase 4A	Protein Coding	P27815	51	GC19P010416	13.1126	https://www.genecards.org/cgi-bin/carddisp.pl?gene=PDE4A
TGIF1	TGFB Induced Factor Homeobox 1	Protein Coding	Q15583	53	GC18P003411	13.1121	https://www.genecards.org/cgi-bin/carddisp.pl?gene=TGIF1
SERPINB2	Serpin Family B Member 2	Protein Coding	P05120	50	GC18P063871	13.1078	https://www.genecards.org/cgi-bin/carddisp.pl?gene=SERPINB2
PRDX1	Peroxiredoxin 1	Protein Coding	Q06830	56	GC01M045622	13.1003	https://www.genecards.org/cgi-bin/carddisp.pl?gene=PRDX1
PIK3R3	Phosphoinositide-3-Kinase Regulatory Subunit 3	Protein Coding	Q92569	52	GC01M046041	13.1002	https://www.genecards.org/cgi-bin/carddisp.pl?gene=PIK3R3
GUSB	Glucuronidase Beta	Protein Coding	P08236	54	GC07M065960	13.0933	https://www.genecards.org/cgi-bin/carddisp.pl?gene=GUSB
OSM	Oncostatin M	Protein Coding	P13725	50	GC22M030262	13.0855	https://www.genecards.org/cgi-bin/carddisp.pl?gene=OSM
GRIN2B	Glutamate Ionotropic Receptor NMDA Type Subunit 2B	Protein Coding	Q13224	59	GC12M013437	13.082	https://www.genecards.org/cgi-bin/carddisp.pl?gene=GRIN2B
MBD4	Methyl-CpG Binding Domain 4, DNA Glycosylase	Protein Coding	O95243	50	GC03M129430	13.0813	https://www.genecards.org/cgi-bin/carddisp.pl?gene=MBD4
MIR133A1	MicroRNA 133a-1	RNA Gene		19	GC18M030227	13.0713	https://www.genecards.org/cgi-bin/carddisp.pl?gene=MIR133A1
LGALS1	Galectin 1	Protein Coding	P09382	49	GC22P037675	13.0509	https://www.genecards.org/cgi-bin/carddisp.pl?gene=LGALS1
UROD	Uroporphyrinogen Decarboxylase	Protein Coding	P06132	53	GC01P045621	13.0455	https://www.genecards.org/cgi-bin/carddisp.pl?gene=UROD
XRCC5	X-Ray Repair Cross Complementing 5	Protein Coding	P13010	51	GC02P216107	13.0454	https://www.genecards.org/cgi-bin/carddisp.pl?gene=XRCC5
HNRNPH1	Heterogeneous Nuclear Ribonucleoprotein H1	Protein Coding	P31943	48	GC05M179614	13.0444	https://www.genecards.org/cgi-bin/carddisp.pl?gene=HNRNPH1
MIR381	MicroRNA 381	RNA Gene		20	GC14P112743	13.0318	https://www.genecards.org/cgi-bin/carddisp.pl?gene=MIR381
RXRB	Retinoid X Receptor Beta	Protein Coding	P28702	53	GC06M033193	13.007	https://www.genecards.org/cgi-bin/carddisp.pl?gene=RXRB
UBA1	Ubiquitin Like Modifier Activating Enzyme 1	Protein Coding	P22314	56	GC0XP047190	13.006	https://www.genecards.org/cgi-bin/carddisp.pl?gene=UBA1
DMD	Dystrophin	Protein Coding	P11532	52	GC0XM031097	13.0011	https://www.genecards.org/cgi-bin/carddisp.pl?gene=DMD
SUZ12	SUZ12 Polycomb Repressive Complex 2 Subunit	Protein Coding	Q15022	49	GC17P031937	12.9976	https://www.genecards.org/cgi-bin/carddisp.pl?gene=SUZ12
XPO1	Exportin 1	Protein Coding	O14980	54	GC02M061445	12.993	https://www.genecards.org/cgi-bin/carddisp.pl?gene=XPO1
FBLN5	Fibulin 5	Protein Coding	Q9UBX5	53	GC14M091869	12.9797	https://www.genecards.org/cgi-bin/carddisp.pl?gene=FBLN5
STUB1	STIP1 Homology And U-Box Containing Protein 1	Protein Coding	Q9UNE7	52	GC16P021377	12.9777	https://www.genecards.org/cgi-bin/carddisp.pl?gene=STUB1
TINF2	TERF1 Interacting Nuclear Factor 2	Protein Coding	Q9BSI4	48	GC14M025392	12.9529	https://www.genecards.org/cgi-bin/carddisp.pl?gene=TINF2
FECH	Ferrochelatase	Protein Coding	P22830	54	GC18M057544	12.9417	https://www.genecards.org/cgi-bin/carddisp.pl?gene=FECH
LIG1	DNA Ligase 1	Protein Coding	P18858	54	GC19M048115	12.9301	https://www.genecards.org/cgi-bin/carddisp.pl?gene=LIG1
MT-ATP6	Mitochondrially Encoded ATP Synthase Membrane Subunit 6	Protein Coding	P00846	39	GCMTP008531	12.9231	https://www.genecards.org/cgi-bin/carddisp.pl?gene=MT-ATP6
ERCC3	ERCC Excision Repair 3, TFIIH Core Complex Helicase Subunit	Protein Coding	P19447	54	GC02M127257	12.9167	https://www.genecards.org/cgi-bin/carddisp.pl?gene=ERCC3
KLF1	KLF Transcription Factor 1	Protein Coding	Q13351	50	GC19M012884	12.9107	https://www.genecards.org/cgi-bin/carddisp.pl?gene=KLF1
IFNA2	Interferon Alpha 2	Protein Coding	P01563	50	GC09M021384	12.9076	https://www.genecards.org/cgi-bin/carddisp.pl?gene=IFNA2
SLC26A9	Solute Carrier Family 26 Member 9	Protein Coding	Q7LBE3	46	GC01M205883	12.8983	https://www.genecards.org/cgi-bin/carddisp.pl?gene=SLC26A9
LBR	Lamin B Receptor	Protein Coding	Q14739	53	GC01M225401	12.8956	https://www.genecards.org/cgi-bin/carddisp.pl?gene=LBR
IFT140	Intraflagellar Transport 140	Protein Coding	Q96RY7	48	GC16M010418	12.8913	https://www.genecards.org/cgi-bin/carddisp.pl?gene=IFT140
COL4A1	Collagen Type IV Alpha 1 Chain	Protein Coding	P02462	54	GC13M110148	12.8911	https://www.genecards.org/cgi-bin/carddisp.pl?gene=COL4A1
FGF1	Fibroblast Growth Factor 1	Protein Coding	P05230	54	GC05M142555	12.8889	https://www.genecards.org/cgi-bin/carddisp.pl?gene=FGF1
MIR208B	MicroRNA 208b	RNA Gene		24	GC14M023417	12.883	https://www.genecards.org/cgi-bin/carddisp.pl?gene=MIR208B
LAMA1	Laminin Subunit Alpha 1	Protein Coding	P25391	52	GC18M006941	12.8747	https://www.genecards.org/cgi-bin/carddisp.pl?gene=LAMA1
POLE	DNA Polymerase Epsilon, Catalytic Subunit	Protein Coding	Q07864	56	GC12M132740	12.8687	https://www.genecards.org/cgi-bin/carddisp.pl?gene=POLE
RPL11	Ribosomal Protein L11	Protein Coding	P62913	55	GC01P023691	12.8676	https://www.genecards.org/cgi-bin/carddisp.pl?gene=RPL11
NFKB2	Nuclear Factor Kappa B Subunit 2	Protein Coding	Q00653	59	GC10P102394	12.8649	https://www.genecards.org/cgi-bin/carddisp.pl?gene=NFKB2
CCR1	C-C Motif Chemokine Receptor 1	Protein Coding	P32246	50	GC03M046218	12.8607	https://www.genecards.org/cgi-bin/carddisp.pl?gene=CCR1
GPX4	Glutathione Peroxidase 4	Protein Coding	P36969	53	GC19P001103	12.8586	https://www.genecards.org/cgi-bin/carddisp.pl?gene=GPX4
AHR	Aryl Hydrocarbon Receptor	Protein Coding	P35869	53	GC07P016916	12.8548	https://www.genecards.org/cgi-bin/carddisp.pl?gene=AHR
MMP10	Matrix Metallopeptidase 10	Protein Coding	P09238	51	GC11M102770	12.8438	https://www.genecards.org/cgi-bin/carddisp.pl?gene=MMP10
FABP3	Fatty Acid Binding Protein 3	Protein Coding	P05413	50	GC01M031365	12.8265	https://www.genecards.org/cgi-bin/carddisp.pl?gene=FABP3
RPS27A	Ribosomal Protein S27a	Protein Coding	P62979	49	GC02P055231	12.824	https://www.genecards.org/cgi-bin/carddisp.pl?gene=RPS27A
WEE1	WEE1 G2 Checkpoint Kinase	Protein Coding	P30291	55	GC11P009573	12.8194	https://www.genecards.org/cgi-bin/carddisp.pl?gene=WEE1
SIRT3	Sirtuin 3	Protein Coding	Q9NTG7	54	GC11M000215	12.8129	https://www.genecards.org/cgi-bin/carddisp.pl?gene=SIRT3
F2RL1	F2R Like Trypsin Receptor 1	Protein Coding	P55085	50	GC05P076818	12.8036	https://www.genecards.org/cgi-bin/carddisp.pl?gene=F2RL1
MYH7	Myosin Heavy Chain 7	Protein Coding	P12883	53	GC14M023412	12.8016	https://www.genecards.org/cgi-bin/carddisp.pl?gene=MYH7
SOX17	SRY-Box Transcription Factor 17	Protein Coding	Q9H6I2	49	GC08P054457	12.7971	https://www.genecards.org/cgi-bin/carddisp.pl?gene=SOX17
SCARNA5	Small Cajal Body-Specific RNA 5	RNA Gene		22	GC02P233275	12.7944	https://www.genecards.org/cgi-bin/carddisp.pl?gene=SCARNA5
SRP54	Signal Recognition Particle 54	Protein Coding	P61011	50	GC14P034981	12.7939	https://www.genecards.org/cgi-bin/carddisp.pl?gene=SRP54
TWIST1	Twist Family BHLH Transcription Factor 1	Protein Coding	Q15672	52	GC07M019020	12.7865	https://www.genecards.org/cgi-bin/carddisp.pl?gene=TWIST1
IGFBP5	Insulin Like Growth Factor Binding Protein 5	Protein Coding	P24593	49	GC02M216672	12.7458	https://www.genecards.org/cgi-bin/carddisp.pl?gene=IGFBP5
TNFSF11	TNF Superfamily Member 11	Protein Coding	O14788	56	GC13P042562	12.7387	https://www.genecards.org/cgi-bin/carddisp.pl?gene=TNFSF11
F2R	Coagulation Factor II Thrombin Receptor	Protein Coding	P25116	53	GC05P076716	12.7379	https://www.genecards.org/cgi-bin/carddisp.pl?gene=F2R
ITGA9	Integrin Subunit Alpha 9	Protein Coding	Q13797	49	GC03P037468	12.7366	https://www.genecards.org/cgi-bin/carddisp.pl?gene=ITGA9
BPI	Bactericidal Permeability Increasing Protein	Protein Coding	P17213	48	GC20P038304	12.7309	https://www.genecards.org/cgi-bin/carddisp.pl?gene=BPI
PRAME	PRAME Nuclear Receptor Transcriptional Regulator	Protein Coding	P78395	44	GC22M022547	12.7215	https://www.genecards.org/cgi-bin/carddisp.pl?gene=PRAME
FASN	Fatty Acid Synthase	Protein Coding	P49327	56	GC17M082078	12.7159	https://www.genecards.org/cgi-bin/carddisp.pl?gene=FASN
NCF2	Neutrophil Cytosolic Factor 2	Protein Coding	P19878	54	GC01M184754	12.7137	https://www.genecards.org/cgi-bin/carddisp.pl?gene=NCF2
TNFSF13B	TNF Superfamily Member 13b	Protein Coding	Q9Y275	52	GC13P108251	12.712	https://www.genecards.org/cgi-bin/carddisp.pl?gene=TNFSF13B
CD22	CD22 Molecule	Protein Coding	P20273	53	GC19P035319	12.7051	https://www.genecards.org/cgi-bin/carddisp.pl?gene=CD22
SCN11A	Sodium Voltage-Gated Channel Alpha Subunit 11	Protein Coding	Q9UI33	50	GC03M038862	12.6913	https://www.genecards.org/cgi-bin/carddisp.pl?gene=SCN11A
NCOA2	Nuclear Receptor Coactivator 2	Protein Coding	Q15596	52	GC08M070109	12.6893	https://www.genecards.org/cgi-bin/carddisp.pl?gene=NCOA2
H4C16	H4 Histone 16	Protein Coding	P62805	43	GC12M025134	12.6825	https://www.genecards.org/cgi-bin/carddisp.pl?gene=H4C16
HABP2	Hyaluronan Binding Protein 2	Protein Coding	Q14520	52	GC10P113550	12.6822	https://www.genecards.org/cgi-bin/carddisp.pl?gene=HABP2
BAG1	BAG Cochaperone 1	Protein Coding	Q99933	48	GC09M033245	12.674	https://www.genecards.org/cgi-bin/carddisp.pl?gene=BAG1
APBB1	Amyloid Beta Precursor Protein Binding Family B Member 1	Protein Coding	O00213	50	GC11M008387	12.6649	https://www.genecards.org/cgi-bin/carddisp.pl?gene=APBB1
CD5	CD5 Molecule	Protein Coding	P06127	49	GC11P061123	12.6649	https://www.genecards.org/cgi-bin/carddisp.pl?gene=CD5
CYP11A1	Cytochrome P450 Family 11 Subfamily A Member 1	Protein Coding	P05108	54	GC15M074337	12.65	https://www.genecards.org/cgi-bin/carddisp.pl?gene=CYP11A1
CD2	CD2 Molecule	Protein Coding	P06729	51	GC01P116754	12.6469	https://www.genecards.org/cgi-bin/carddisp.pl?gene=CD2
TRAF1	TNF Receptor Associated Factor 1	Protein Coding	Q13077	48	GC09M120902	12.6455	https://www.genecards.org/cgi-bin/carddisp.pl?gene=TRAF1
CYP24A1	Cytochrome P450 Family 24 Subfamily A Member 1	Protein Coding	Q07973	53	GC20M054153	12.6325	https://www.genecards.org/cgi-bin/carddisp.pl?gene=CYP24A1
ITGAX	Integrin Subunit Alpha X	Protein Coding	P20702	53	GC16P047830	12.6227	https://www.genecards.org/cgi-bin/carddisp.pl?gene=ITGAX
SLC6A14	Solute Carrier Family 6 Member 14	Protein Coding	Q9UN76	48	GC0XP116436	12.6041	https://www.genecards.org/cgi-bin/carddisp.pl?gene=SLC6A14
XRCC6	X-Ray Repair Cross Complementing 6	Protein Coding	P12956	52	GC22P052578	12.5994	https://www.genecards.org/cgi-bin/carddisp.pl?gene=XRCC6
CD63	CD63 Molecule	Protein Coding	P08962	49	GC12M055725	12.595	https://www.genecards.org/cgi-bin/carddisp.pl?gene=CD63
IL1RAPL2	Interleukin 1 Receptor Accessory Protein Like 2	Protein Coding	Q9NP60	46	GC0XP104566	12.5923	https://www.genecards.org/cgi-bin/carddisp.pl?gene=IL1RAPL2
SERPINH1	Serpin Family H Member 1	Protein Coding	P50454	53	GC11P075562	12.5863	https://www.genecards.org/cgi-bin/carddisp.pl?gene=SERPINH1
SMARCAL1	SWI/SNF Related, Matrix Associated, Actin Dependent Regulator Of Chromatin, Subfamily A Like 1	Protein Coding	Q9NZC9	52	GC02P216412	12.5803	https://www.genecards.org/cgi-bin/carddisp.pl?gene=SMARCAL1
MT-ND2	Mitochondrially Encoded NADH:Ubiquinone Oxidoreductase Core Subunit 2	Protein Coding	P03891	40	GCMTP004472	12.5641	https://www.genecards.org/cgi-bin/carddisp.pl?gene=MT-ND2
PCAT2	Prostate Cancer Associated Transcript 2	RNA Gene		18	GC08M127072	12.5585	https://www.genecards.org/cgi-bin/carddisp.pl?gene=PCAT2
YY1	YY1 Transcription Factor	Protein Coding	P25490	55	GC14P100238	12.5548	https://www.genecards.org/cgi-bin/carddisp.pl?gene=YY1
NTRK3	Neurotrophic Receptor Tyrosine Kinase 3	Protein Coding	Q16288	60	GC15M087859	12.543	https://www.genecards.org/cgi-bin/carddisp.pl?gene=NTRK3
HCK	HCK Proto-Oncogene, Src Family Tyrosine Kinase	Protein Coding	P08631	54	GC20P032052	12.5312	https://www.genecards.org/cgi-bin/carddisp.pl?gene=HCK
VDAC1	Voltage Dependent Anion Channel 1	Protein Coding	P21796	52	GC05M133975	12.5202	https://www.genecards.org/cgi-bin/carddisp.pl?gene=VDAC1
C1S	Complement C1s	Protein Coding	P09871	54	GC12P028328	12.5122	https://www.genecards.org/cgi-bin/carddisp.pl?gene=C1S
TACR1	Tachykinin Receptor 1	Protein Coding	P25103	50	GC02M075359	12.5041	https://www.genecards.org/cgi-bin/carddisp.pl?gene=TACR1
MAOA	Monoamine Oxidase A	Protein Coding	P21397	56	GC0XP043654	12.4982	https://www.genecards.org/cgi-bin/carddisp.pl?gene=MAOA
DCTN4	Dynactin Subunit 4	Protein Coding	Q9UJW0	45	GC05M150708	12.4906	https://www.genecards.org/cgi-bin/carddisp.pl?gene=DCTN4
ERG	ETS Transcription Factor ERG	Protein Coding	P11308	53	GC21M038367	12.468	https://www.genecards.org/cgi-bin/carddisp.pl?gene=ERG
MIR26B	MicroRNA 26b	RNA Gene		25	GC02P218402	12.4657	https://www.genecards.org/cgi-bin/carddisp.pl?gene=MIR26B
TRPV1	Transient Receptor Potential Cation Channel Subfamily V Member 1	Protein Coding	Q8NER1	54	GC17M003565	12.4622	https://www.genecards.org/cgi-bin/carddisp.pl?gene=TRPV1
MIR138-1	MicroRNA 138-1	RNA Gene		23	GC03P044115	12.4586	https://www.genecards.org/cgi-bin/carddisp.pl?gene=MIR138-1
ANKRD26	Ankyrin Repeat Domain Containing 26	Protein Coding	Q9UPS8	47	GC10M026938	12.4583	https://www.genecards.org/cgi-bin/carddisp.pl?gene=ANKRD26
PRPS1	Phosphoribosyl Pyrophosphate Synthetase 1	Protein Coding	P60891	54	GC0XP107628	12.4574	https://www.genecards.org/cgi-bin/carddisp.pl?gene=PRPS1
TCF21	Transcription Factor 21	Protein Coding	O43680	43	GC06P133889	12.4551	https://www.genecards.org/cgi-bin/carddisp.pl?gene=TCF21
IGF2R	Insulin Like Growth Factor 2 Receptor	Protein Coding	P11717	53	GC06P159969	12.4527	https://www.genecards.org/cgi-bin/carddisp.pl?gene=IGF2R
SCN4A	Sodium Voltage-Gated Channel Alpha Subunit 4	Protein Coding	P35499	53	GC17M063938	12.4477	https://www.genecards.org/cgi-bin/carddisp.pl?gene=SCN4A
KLRK1	Killer Cell Lectin Like Receptor K1	Protein Coding	P26718	47	GC12M024904	12.4388	https://www.genecards.org/cgi-bin/carddisp.pl?gene=KLRK1
CYP46A1	Cytochrome P450 Family 46 Subfamily A Member 1	Protein Coding	Q9Y6A2	49	GC14P099684	12.4299	https://www.genecards.org/cgi-bin/carddisp.pl?gene=CYP46A1
TOLLIP	Toll Interacting Protein	Protein Coding	Q9H0E2	51	GC11M001274	12.423	https://www.genecards.org/cgi-bin/carddisp.pl?gene=TOLLIP
LTBP4	Latent Transforming Growth Factor Beta Binding Protein 4	Protein Coding	Q8N2S1	49	GC19P040592	12.422	https://www.genecards.org/cgi-bin/carddisp.pl?gene=LTBP4
PPARGC1A	PPARG Coactivator 1 Alpha	Protein Coding	Q9UBK2	54	GC04M023755	12.4205	https://www.genecards.org/cgi-bin/carddisp.pl?gene=PPARGC1A
MIR628	MicroRNA 628	RNA Gene		20	GC15M055372	12.4015	https://www.genecards.org/cgi-bin/carddisp.pl?gene=MIR628
TRA	T Cell Receptor Alpha Locus	Protein Coding	P0DSE1	25	GC14P021621	12.391	https://www.genecards.org/cgi-bin/carddisp.pl?gene=TRA
APRT	Adenine Phosphoribosyltransferase	Protein Coding	P07741	53	GC16M088810	12.3894	https://www.genecards.org/cgi-bin/carddisp.pl?gene=APRT
HLA-DPA1	Major Histocompatibility Complex, Class II, DP Alpha 1	Protein Coding	P20036	48	GC06M033064	12.3869	https://www.genecards.org/cgi-bin/carddisp.pl?gene=HLA-DPA1
EFL1	Elongation Factor Like GTPase 1	Protein Coding	Q7Z2Z2	46	GC15M133586	12.3782	https://www.genecards.org/cgi-bin/carddisp.pl?gene=EFL1
MIR370	MicroRNA 370	RNA Gene		24	GC14P112023	12.3772	https://www.genecards.org/cgi-bin/carddisp.pl?gene=MIR370
WNT1	Wnt Family Member 1	Protein Coding	P04628	54	GC12P050404	12.3553	https://www.genecards.org/cgi-bin/carddisp.pl?gene=WNT1
ITCH	Itchy E3 Ubiquitin Protein Ligase	Protein Coding	Q96J02	54	GC20P034363	12.3476	https://www.genecards.org/cgi-bin/carddisp.pl?gene=ITCH
CDH5	Cadherin 5	Protein Coding	P33151	53	GC16P066366	12.3396	https://www.genecards.org/cgi-bin/carddisp.pl?gene=CDH5
CHIT1	Chitinase 1	Protein Coding	Q13231	50	GC01M203213	12.3354	https://www.genecards.org/cgi-bin/carddisp.pl?gene=CHIT1
PIM1	Pim-1 Proto-Oncogene, Serine/Threonine Kinase	Protein Coding	P11309	56	GC06P104249	12.329	https://www.genecards.org/cgi-bin/carddisp.pl?gene=PIM1
PPIA	Peptidylprolyl Isomerase A	Protein Coding	P62937	52	GC07P044811	12.326	https://www.genecards.org/cgi-bin/carddisp.pl?gene=PPIA
LAMA5	Laminin Subunit Alpha 5	Protein Coding	O15230	50	GC20M062307	12.3096	https://www.genecards.org/cgi-bin/carddisp.pl?gene=LAMA5
MSR1	Macrophage Scavenger Receptor 1	Protein Coding	P21757	52	GC08M016107	12.3076	https://www.genecards.org/cgi-bin/carddisp.pl?gene=MSR1
CRKL	CRK Like Proto-Oncogene, Adaptor Protein	Protein Coding	P46109	53	GC22P020917	12.3064	https://www.genecards.org/cgi-bin/carddisp.pl?gene=CRKL
CFHR5	Complement Factor H Related 5	Protein Coding	Q9BXR6	46	GC01P196977	12.2983	https://www.genecards.org/cgi-bin/carddisp.pl?gene=CFHR5
ELAVL4	ELAV Like RNA Binding Protein 4	Protein Coding	P26378	46	GC01P050025	12.2912	https://www.genecards.org/cgi-bin/carddisp.pl?gene=ELAVL4
TCL6	T Cell Leukemia/Lymphoma 6	RNA Gene		30	GC14P095650	12.2854	https://www.genecards.org/cgi-bin/carddisp.pl?gene=TCL6
H2AX	H2A.X Variant Histone	Protein Coding	P16104	50	GC11M119408	12.2823	https://www.genecards.org/cgi-bin/carddisp.pl?gene=H2AX
SLC29A1	Solute Carrier Family 29 Member 1 (Augustine Blood Group)	Protein Coding	Q99808	54	GC06P044219	12.2768	https://www.genecards.org/cgi-bin/carddisp.pl?gene=SLC29A1
AFP	Alpha Fetoprotein	Protein Coding	P02771	54	GC04P073431	12.2617	https://www.genecards.org/cgi-bin/carddisp.pl?gene=AFP
TNFRSF13B	TNF Receptor Superfamily Member 13B	Protein Coding	O14836	53	GC17M016929	12.2612	https://www.genecards.org/cgi-bin/carddisp.pl?gene=TNFRSF13B
MAX	MYC Associated Factor X	Protein Coding	P61244	54	GC14M065190	12.2608	https://www.genecards.org/cgi-bin/carddisp.pl?gene=MAX
ALPP	Alkaline Phosphatase, Placental	Protein Coding	P05187	50	GC02P232378	12.2582	https://www.genecards.org/cgi-bin/carddisp.pl?gene=ALPP
WWOX	WW Domain Containing Oxidoreductase	Protein Coding	Q9NZC7	52	GC16P078099	12.2545	https://www.genecards.org/cgi-bin/carddisp.pl?gene=WWOX
LEF1	Lymphoid Enhancer Binding Factor 1	Protein Coding	Q9UJU2	55	GC04M108047	12.2475	https://www.genecards.org/cgi-bin/carddisp.pl?gene=LEF1
RBM5	RNA Binding Motif Protein 5	Protein Coding	P52756	45	GC03P051619	12.2424	https://www.genecards.org/cgi-bin/carddisp.pl?gene=RBM5
LPAR1	Lysophosphatidic Acid Receptor 1	Protein Coding	Q92633	53	GC09M110873	12.234	https://www.genecards.org/cgi-bin/carddisp.pl?gene=LPAR1
CTRC	Chymotrypsin C	Protein Coding	Q99895	52	GC01P015438	12.2247	https://www.genecards.org/cgi-bin/carddisp.pl?gene=CTRC
VTRNA1-1	Vault RNA 1-1	RNA Gene		17	GC05P148619	12.219	https://www.genecards.org/cgi-bin/carddisp.pl?gene=VTRNA1-1
DEFB4A	Defensin Beta 4A	Protein Coding	O15263	42	GC08P008249	12.2001	https://www.genecards.org/cgi-bin/carddisp.pl?gene=DEFB4A
RIPK1	Receptor Interacting Serine/Threonine Kinase 1	Protein Coding	Q13546	56	GC06P003520	12.1986	https://www.genecards.org/cgi-bin/carddisp.pl?gene=RIPK1
NOP10	NOP10 Ribonucleoprotein	Protein Coding	Q9NPE3	48	GC15M037140	12.1951	https://www.genecards.org/cgi-bin/carddisp.pl?gene=NOP10
PCSK9	Proprotein Convertase Subtilisin/Kexin Type 9	Protein Coding	Q8NBP7	57	GC01P055039	12.1942	https://www.genecards.org/cgi-bin/carddisp.pl?gene=PCSK9
TP53BP1	Tumor Protein P53 Binding Protein 1	Protein Coding	Q12888	50	GC15M043403	12.1828	https://www.genecards.org/cgi-bin/carddisp.pl?gene=TP53BP1
MIR542	MicroRNA 542	RNA Gene		20	GC0XM134725	12.1746	https://www.genecards.org/cgi-bin/carddisp.pl?gene=MIR542
ATP7B	ATPase Copper Transporting Beta	Protein Coding	P35670	54	GC13M051930	12.1743	https://www.genecards.org/cgi-bin/carddisp.pl?gene=ATP7B
PKM	Pyruvate Kinase M1/2	Protein Coding	P14618	56	GC15M072199	12.1714	https://www.genecards.org/cgi-bin/carddisp.pl?gene=PKM
SHMT1	Serine Hydroxymethyltransferase 1	Protein Coding	P34896	51	GC17M059680	12.1661	https://www.genecards.org/cgi-bin/carddisp.pl?gene=SHMT1
CD209	CD209 Molecule	Protein Coding	Q9NNX6	50	GC19M007739	12.1527	https://www.genecards.org/cgi-bin/carddisp.pl?gene=CD209
FCGR3A	Fc Gamma Receptor IIIa	Protein Coding	P08637	53	GC01M161541	12.1522	https://www.genecards.org/cgi-bin/carddisp.pl?gene=FCGR3A
RPSA	Ribosomal Protein SA	Protein Coding	P08865	53	GC03P039406	12.1511	https://www.genecards.org/cgi-bin/carddisp.pl?gene=RPSA
UMOD	Uromodulin	Protein Coding	P07911	49	GC16M020344	12.1511	https://www.genecards.org/cgi-bin/carddisp.pl?gene=UMOD
ENPP2	Ectonucleotide Pyrophosphatase/Phosphodiesterase 2	Protein Coding	Q13822	52	GC08M119556	12.1507	https://www.genecards.org/cgi-bin/carddisp.pl?gene=ENPP2
HPX	Hemopexin	Protein Coding	P02790	48	GC11M008389	12.1498	https://www.genecards.org/cgi-bin/carddisp.pl?gene=HPX
AFDN	Afadin, Adherens Junction Formation Factor	Protein Coding	P55196	49	GC06P167827	12.1465	https://www.genecards.org/cgi-bin/carddisp.pl?gene=AFDN
AIF1	Allograft Inflammatory Factor 1	Protein Coding	P55008	45	GC06P104097	12.1464	https://www.genecards.org/cgi-bin/carddisp.pl?gene=AIF1
BMP7	Bone Morphogenetic Protein 7	Protein Coding	P18075	53	GC20M057168	12.1396	https://www.genecards.org/cgi-bin/carddisp.pl?gene=BMP7
FABP1	Fatty Acid Binding Protein 1	Protein Coding	P07148	49	GC02M088122	12.1318	https://www.genecards.org/cgi-bin/carddisp.pl?gene=FABP1
PTPN6	Protein Tyrosine Phosphatase Non-Receptor Type 6	Protein Coding	P29350	56	GC12P028322	12.1294	https://www.genecards.org/cgi-bin/carddisp.pl?gene=PTPN6
HSP90B1	Heat Shock Protein 90 Beta Family Member 1	Protein Coding	P14625	54	GC12P103930	12.1279	https://www.genecards.org/cgi-bin/carddisp.pl?gene=HSP90B1
HNRNPA2B1	Heterogeneous Nuclear Ribonucleoprotein A2/B1	Protein Coding	P22626	53	GC07M026174	12.1188	https://www.genecards.org/cgi-bin/carddisp.pl?gene=HNRNPA2B1
PRDM16	PR/SET Domain 16	Protein Coding	Q9HAZ2	52	GC01P005329	12.1044	https://www.genecards.org/cgi-bin/carddisp.pl?gene=PRDM16
KDM1A	Lysine Demethylase 1A	Protein Coding	O60341	56	GC01P023019	12.1024	https://www.genecards.org/cgi-bin/carddisp.pl?gene=KDM1A
SLC22A5	Solute Carrier Family 22 Member 5	Protein Coding	O76082	53	GC05P132369	12.1022	https://www.genecards.org/cgi-bin/carddisp.pl?gene=SLC22A5
LINC02895	Long Intergenic Non-Protein Coding RNA 2895	RNA Gene		14	GC15M038012	12.1019	https://www.genecards.org/cgi-bin/carddisp.pl?gene=LINC02895
BTG2	BTG Anti-Proliferation Factor 2	Protein Coding	P78543	45	GC01P203305	12.0955	https://www.genecards.org/cgi-bin/carddisp.pl?gene=BTG2
SCNN1G	Sodium Channel Epithelial 1 Subunit Gamma	Protein Coding	P51170	54	GC16P023182	12.0933	https://www.genecards.org/cgi-bin/carddisp.pl?gene=SCNN1G
SEMA3B	Semaphorin 3B	Protein Coding	Q13214	46	GC03P050267	12.0932	https://www.genecards.org/cgi-bin/carddisp.pl?gene=SEMA3B
SAMHD1	SAM And HD Domain Containing Deoxynucleoside Triphosphate Triphosphohydrolase 1	Protein Coding	Q9Y3Z3	50	GC20M036890	12.0928	https://www.genecards.org/cgi-bin/carddisp.pl?gene=SAMHD1
RAG2	Recombination Activating 2	Protein Coding	P55895	47	GC11M036575	12.0903	https://www.genecards.org/cgi-bin/carddisp.pl?gene=RAG2
ERF	ETS2 Repressor Factor	Protein Coding	P50548	48	GC19M042247	12.0866	https://www.genecards.org/cgi-bin/carddisp.pl?gene=ERF
FTO	FTO Alpha-Ketoglutarate Dependent Dioxygenase	Protein Coding	Q9C0B1	54	GC16P053949	12.0825	https://www.genecards.org/cgi-bin/carddisp.pl?gene=FTO
PRKG1	Protein Kinase CGMP-Dependent 1	Protein Coding	Q13976	57	GC10P050991	12.0723	https://www.genecards.org/cgi-bin/carddisp.pl?gene=PRKG1
CTSD	Cathepsin D	Protein Coding	P07339	60	GC11M001752	12.0604	https://www.genecards.org/cgi-bin/carddisp.pl?gene=CTSD
IL12RB1	Interleukin 12 Receptor Subunit Beta 1	Protein Coding	P42701	52	GC19M018058	12.0602	https://www.genecards.org/cgi-bin/carddisp.pl?gene=IL12RB1
TMEM67	Transmembrane Protein 67	Protein Coding	Q5HYA8	47	GC08P093754	12.0598	https://www.genecards.org/cgi-bin/carddisp.pl?gene=TMEM67
MAPK7	Mitogen-Activated Protein Kinase 7	Protein Coding	Q13164	54	GC17P076099	12.0553	https://www.genecards.org/cgi-bin/carddisp.pl?gene=MAPK7
PLCG2	Phospholipase C Gamma 2	Protein Coding	P16885	58	GC16P081773	12.0318	https://www.genecards.org/cgi-bin/carddisp.pl?gene=PLCG2
IRAK1	Interleukin 1 Receptor Associated Kinase 1	Protein Coding	P51617	56	GC0XM154010	12.0289	https://www.genecards.org/cgi-bin/carddisp.pl?gene=IRAK1
JAG1	Jagged Canonical Notch Ligand 1	Protein Coding	P78504	57	GC20M010637	12.0257	https://www.genecards.org/cgi-bin/carddisp.pl?gene=JAG1
WNT3	Wnt Family Member 3	Protein Coding	P56703	54	GC17M046762	12.0127	https://www.genecards.org/cgi-bin/carddisp.pl?gene=WNT3
PPP1R13L	Protein Phosphatase 1 Regulatory Subunit 13 Like	Protein Coding	Q8WUF5	48	GC19M045379	12.0111	https://www.genecards.org/cgi-bin/carddisp.pl?gene=PPP1R13L
TYK2	Tyrosine Kinase 2	Protein Coding	P29597	60	GC19M010350	12.0094	https://www.genecards.org/cgi-bin/carddisp.pl?gene=TYK2
STRA6	Signaling Receptor And Transporter Of Retinol STRA6	Protein Coding	Q9BX79	48	GC15M074179	12.0083	https://www.genecards.org/cgi-bin/carddisp.pl?gene=STRA6
MPZ	Myelin Protein Zero	Protein Coding	P25189	52	GC01M161304	11.9994	https://www.genecards.org/cgi-bin/carddisp.pl?gene=MPZ
TNFRSF9	TNF Receptor Superfamily Member 9	Protein Coding	Q07011	50	GC01M007915	11.9967	https://www.genecards.org/cgi-bin/carddisp.pl?gene=TNFRSF9
IL12A	Interleukin 12A	Protein Coding	P29459	50	GC03P159988	11.993	https://www.genecards.org/cgi-bin/carddisp.pl?gene=IL12A
RIGI	RNA Sensor RIG-I	Protein Coding	O95786	54	GC09M032480	11.9856	https://www.genecards.org/cgi-bin/carddisp.pl?gene=RIGI
TAP2	Transporter 2, ATP Binding Cassette Subfamily B Member	Protein Coding	Q03519	51	GC06M032821	11.9784	https://www.genecards.org/cgi-bin/carddisp.pl?gene=TAP2
RECK	Reversion Inducing Cysteine Rich Protein With Kazal Motifs	Protein Coding	O95980	47	GC09P036036	11.9742	https://www.genecards.org/cgi-bin/carddisp.pl?gene=RECK
HAX1	HCLS1 Associated Protein X-1	Protein Coding	O00165	49	GC01P155360	11.9707	https://www.genecards.org/cgi-bin/carddisp.pl?gene=HAX1
TNFRSF10D	TNF Receptor Superfamily Member 10d	Protein Coding	Q9UBN6	49	GC08M023135	11.9651	https://www.genecards.org/cgi-bin/carddisp.pl?gene=TNFRSF10D
CCL22	C-C Motif Chemokine Ligand 22	Protein Coding	O00626	44	GC16P057364	11.9584	https://www.genecards.org/cgi-bin/carddisp.pl?gene=CCL22
LINC01725	Long Intergenic Non-Protein Coding RNA 1725	RNA Gene		16	GC01M083348	11.9545	https://www.genecards.org/cgi-bin/carddisp.pl?gene=LINC01725
ENSG00000245768	Novel Transcript	RNA Gene		12	GC16P058733	11.9543	https://www.genecards.org/cgi-bin/carddisp.pl?gene=ENSG00000245768
MIR545	MicroRNA 545	RNA Gene		17	GC0XM074287	11.9414	https://www.genecards.org/cgi-bin/carddisp.pl?gene=MIR545
BARD1	BRCA1 Associated RING Domain 1	Protein Coding	Q99728	54	GC02M214725	11.9182	https://www.genecards.org/cgi-bin/carddisp.pl?gene=BARD1
CD59	CD59 Molecule (CD59 Blood Group)	Protein Coding	P13987	53	GC11M033704	11.9078	https://www.genecards.org/cgi-bin/carddisp.pl?gene=CD59
SEZ6L2	Seizure Related 6 Homolog Like 2	Protein Coding	Q6UXD5	46	GC16M040820	11.9024	https://www.genecards.org/cgi-bin/carddisp.pl?gene=SEZ6L2
DEFB1	Defensin Beta 1	Protein Coding	P60022	45	GC08M006870	11.8996	https://www.genecards.org/cgi-bin/carddisp.pl?gene=DEFB1
TREX1	Three Prime Repair Exonuclease 1	Protein Coding	Q9NSU2	48	GC03P051558	11.899	https://www.genecards.org/cgi-bin/carddisp.pl?gene=TREX1
PTGES	Prostaglandin E Synthase	Protein Coding	O14684	48	GC09M129738	11.8954	https://www.genecards.org/cgi-bin/carddisp.pl?gene=PTGES
SPINK5	Serine Peptidase Inhibitor Kazal Type 5	Protein Coding	Q9NQ38	48	GC05P148025	11.8917	https://www.genecards.org/cgi-bin/carddisp.pl?gene=SPINK5
TTTY10	Testis-Specific Transcript, Y-Linked 10	RNA Gene	Q9BZA0	18	GC0YM020375	11.8902	https://www.genecards.org/cgi-bin/carddisp.pl?gene=TTTY10
ENSG00000250519	Novel Transcript	RNA Gene		12	GC11P094182	11.8889	https://www.genecards.org/cgi-bin/carddisp.pl?gene=ENSG00000250519
E2F2	E2F Transcription Factor 2	Protein Coding	Q14209	48	GC01M023924	11.8882	https://www.genecards.org/cgi-bin/carddisp.pl?gene=E2F2
ZNF384	Zinc Finger Protein 384	Protein Coding	Q8TF68	44	GC12M008445	11.8772	https://www.genecards.org/cgi-bin/carddisp.pl?gene=ZNF384
CLEC12A	C-Type Lectin Domain Family 12 Member A	Protein Coding	Q5QGZ9	46	GC12P009951	11.8761	https://www.genecards.org/cgi-bin/carddisp.pl?gene=CLEC12A
NMBR	Neuromedin B Receptor	Protein Coding	P28336	49	GC06M142059	11.866	https://www.genecards.org/cgi-bin/carddisp.pl?gene=NMBR
NCR3	Natural Cytotoxicity Triggering Receptor 3	Protein Coding	O14931	46	GC06M031588	11.864	https://www.genecards.org/cgi-bin/carddisp.pl?gene=NCR3
TFAP2A	Transcription Factor AP-2 Alpha	Protein Coding	P05549	54	GC06M010393	11.8625	https://www.genecards.org/cgi-bin/carddisp.pl?gene=TFAP2A
HSF1	Heat Shock Transcription Factor 1	Protein Coding	Q00613	54	GC08P144291	11.8575	https://www.genecards.org/cgi-bin/carddisp.pl?gene=HSF1
PROC	Protein C, Inactivator Of Coagulation Factors Va And VIIIa	Protein Coding	P04070	58	GC02P127418	11.8444	https://www.genecards.org/cgi-bin/carddisp.pl?gene=PROC
AR	Androgen Receptor	Protein Coding	P10275	58	GC0XP067544	11.8354	https://www.genecards.org/cgi-bin/carddisp.pl?gene=AR
LATS2	Large Tumor Suppressor Kinase 2	Protein Coding	Q9NRM7	52	GC13M020973	11.8326	https://www.genecards.org/cgi-bin/carddisp.pl?gene=LATS2
SKP1	S-Phase Kinase Associated Protein 1	Protein Coding	P63208	50	GC05M134148	11.8229	https://www.genecards.org/cgi-bin/carddisp.pl?gene=SKP1
MCM7	Minichromosome Maintenance Complex Component 7	Protein Coding	P33993	53	GC07M100092	11.8212	https://www.genecards.org/cgi-bin/carddisp.pl?gene=MCM7
MIR383	MicroRNA 383	RNA Gene		18	GC08M014853	11.8211	https://www.genecards.org/cgi-bin/carddisp.pl?gene=MIR383
IL18BP	Interleukin 18 Binding Protein	Protein Coding	O95998	48	GC11P071998	11.7982	https://www.genecards.org/cgi-bin/carddisp.pl?gene=IL18BP
CACNA1A	Calcium Voltage-Gated Channel Subunit Alpha1 A	Protein Coding	O00555	55	GC19M013206	11.7937	https://www.genecards.org/cgi-bin/carddisp.pl?gene=CACNA1A
MIR218-1	MicroRNA 218-1	RNA Gene		21	GC04P021536	11.786	https://www.genecards.org/cgi-bin/carddisp.pl?gene=MIR218-1
ABCC8	ATP Binding Cassette Subfamily C Member 8	Protein Coding	Q09428	53	GC11M017392	11.7832	https://www.genecards.org/cgi-bin/carddisp.pl?gene=ABCC8
IRF8	Interferon Regulatory Factor 8	Protein Coding	Q02556	52	GC16P085898	11.7765	https://www.genecards.org/cgi-bin/carddisp.pl?gene=IRF8
SMC3	Structural Maintenance Of Chromosomes 3	Protein Coding	Q9UQE7	54	GC10P110567	11.7719	https://www.genecards.org/cgi-bin/carddisp.pl?gene=SMC3
ENSG00000230490	Novel Transcript	RNA Gene		12	GC13M038427	11.7679	https://www.genecards.org/cgi-bin/carddisp.pl?gene=ENSG00000230490
PIN1	Peptidylprolyl Cis/Trans Isomerase, NIMA-Interacting 1	Protein Coding	Q13526	54	GC19P009835	11.7607	https://www.genecards.org/cgi-bin/carddisp.pl?gene=PIN1
GRPR	Gastrin Releasing Peptide Receptor	Protein Coding	P30550	49	GC0XP016141	11.7433	https://www.genecards.org/cgi-bin/carddisp.pl?gene=GRPR
MAP2K4	Mitogen-Activated Protein Kinase Kinase 4	Protein Coding	P45985	54	GC17P012020	11.7354	https://www.genecards.org/cgi-bin/carddisp.pl?gene=MAP2K4
CUL1	Cullin 1	Protein Coding	Q13616	50	GC07P148697	11.7335	https://www.genecards.org/cgi-bin/carddisp.pl?gene=CUL1
NMB	Neuromedin B	Protein Coding	P08949	46	GC15M084655	11.7284	https://www.genecards.org/cgi-bin/carddisp.pl?gene=NMB
SRF	Serum Response Factor	Protein Coding	P11831	50	GC06P043171	11.7276	https://www.genecards.org/cgi-bin/carddisp.pl?gene=SRF
MIR382	MicroRNA 382	RNA Gene		19	GC14P112745	11.7071	https://www.genecards.org/cgi-bin/carddisp.pl?gene=MIR382
YBX1	Y-Box Binding Protein 1	Protein Coding	P67809	47	GC01P042682	11.7036	https://www.genecards.org/cgi-bin/carddisp.pl?gene=YBX1
ENSG00000258081	Novel Transcript	RNA Gene		12	GC14P038490	11.7005	https://www.genecards.org/cgi-bin/carddisp.pl?gene=ENSG00000258081
GAREM2	GRB2 Associated Regulator Of MAPK1 Subtype 2	Protein Coding	Q75VX8	38	GC02P026227	11.7005	https://www.genecards.org/cgi-bin/carddisp.pl?gene=GAREM2
MUTYH	MutY DNA Glycosylase	Protein Coding	Q9UIF7	52	GC01M045329	11.6922	https://www.genecards.org/cgi-bin/carddisp.pl?gene=MUTYH
NF2	NF2, Moesin-Ezrin-Radixin Like (MERLIN) Tumor Suppressor	Protein Coding	P35240	56	GC22P029603	11.6914	https://www.genecards.org/cgi-bin/carddisp.pl?gene=NF2
IL36RN	Interleukin 36 Receptor Antagonist	Protein Coding	Q9UBH0	49	GC02P125994	11.6852	https://www.genecards.org/cgi-bin/carddisp.pl?gene=IL36RN
NTN1	Netrin 1	Protein Coding	O95631	53	GC17P013109	11.6789	https://www.genecards.org/cgi-bin/carddisp.pl?gene=NTN1
DDB2	Damage Specific DNA Binding Protein 2	Protein Coding	Q92466	53	GC11P047237	11.6763	https://www.genecards.org/cgi-bin/carddisp.pl?gene=DDB2
lnc-IQCM-2		RNA Gene		8	GC04M149353	11.6704	https://www.genecards.org/cgi-bin/carddisp.pl?gene=lnc-IQCM-2
ACKR1	Atypical Chemokine Receptor 1 (Duffy Blood Group)	Protein Coding	Q16570	48	GC01P159203	11.6701	https://www.genecards.org/cgi-bin/carddisp.pl?gene=ACKR1
CDC25A	Cell Division Cycle 25A	Protein Coding	P30304	54	GC03M048245	11.6693	https://www.genecards.org/cgi-bin/carddisp.pl?gene=CDC25A
FYN	FYN Proto-Oncogene, Src Family Tyrosine Kinase	Protein Coding	P06241	54	GC06M111660	11.6679	https://www.genecards.org/cgi-bin/carddisp.pl?gene=FYN
RYR2	Ryanodine Receptor 2	Protein Coding	Q92736	53	GC01P237042	11.6678	https://www.genecards.org/cgi-bin/carddisp.pl?gene=RYR2
ZAP70	Zeta Chain Of T Cell Receptor Associated Protein Kinase 70	Protein Coding	P43403	58	GC02P097817	11.6637	https://www.genecards.org/cgi-bin/carddisp.pl?gene=ZAP70
MTUS1	Microtubule Associated Scaffold Protein 1	Protein Coding	Q9ULD2	41	GC08M017643	11.6603	https://www.genecards.org/cgi-bin/carddisp.pl?gene=MTUS1
PLCE1	Phospholipase C Epsilon 1	Protein Coding	Q9P212	52	GC10P093993	11.6586	https://www.genecards.org/cgi-bin/carddisp.pl?gene=PLCE1
CTNND1	Catenin Delta 1	Protein Coding	O60716	52	GC11P058312	11.6566	https://www.genecards.org/cgi-bin/carddisp.pl?gene=CTNND1
MIR376A1	MicroRNA 376a-1	RNA Gene		18	GC14P112736	11.6449	https://www.genecards.org/cgi-bin/carddisp.pl?gene=MIR376A1
CYP2C9	Cytochrome P450 Family 2 Subfamily C Member 9	Protein Coding	P11712	52	GC10P094938	11.6399	https://www.genecards.org/cgi-bin/carddisp.pl?gene=CYP2C9
MK280073-008		RNA Gene		5	GC01P059371	11.6128	https://www.genecards.org/cgi-bin/carddisp.pl?gene=MK280073-008
TBX1	T-Box Transcription Factor 1	Protein Coding	O43435	49	GC22P051776	11.6102	https://www.genecards.org/cgi-bin/carddisp.pl?gene=TBX1
HNF1B	HNF1 Homeobox B	Protein Coding	P35680	50	GC17M037686	11.5981	https://www.genecards.org/cgi-bin/carddisp.pl?gene=HNF1B
LAMC1	Laminin Subunit Gamma 1	Protein Coding	P11047	50	GC01P183023	11.5902	https://www.genecards.org/cgi-bin/carddisp.pl?gene=LAMC1
SLC4A1	Solute Carrier Family 4 Member 1 (Diego Blood Group)	Protein Coding	P02730	55	GC17M060986	11.5876	https://www.genecards.org/cgi-bin/carddisp.pl?gene=SLC4A1
LINC00504	Long Intergenic Non-Protein Coding RNA 504	RNA Gene		20	GC04M014478	11.5791	https://www.genecards.org/cgi-bin/carddisp.pl?gene=LINC00504
TRAF4	TNF Receptor Associated Factor 4	Protein Coding	Q9BUZ4	49	GC17P076353	11.5787	https://www.genecards.org/cgi-bin/carddisp.pl?gene=TRAF4
FANCC	FA Complementation Group C	Protein Coding	Q00597	55	GC09M095099	11.5778	https://www.genecards.org/cgi-bin/carddisp.pl?gene=FANCC
MIR501	MicroRNA 501	RNA Gene		19	GC0XP052215	11.5708	https://www.genecards.org/cgi-bin/carddisp.pl?gene=MIR501
AXIN2	Axin 2	Protein Coding	Q9Y2T1	55	GC17M065528	11.57	https://www.genecards.org/cgi-bin/carddisp.pl?gene=AXIN2
CSNK1A1	Casein Kinase 1 Alpha 1	Protein Coding	P48729	56	GC05M149492	11.5574	https://www.genecards.org/cgi-bin/carddisp.pl?gene=CSNK1A1
WRN	WRN RecQ Like Helicase	Protein Coding	Q14191	53	GC08P031033	11.5461	https://www.genecards.org/cgi-bin/carddisp.pl?gene=WRN
EPHX2	Epoxide Hydrolase 2	Protein Coding	P34913	54	GC08P027490	11.5391	https://www.genecards.org/cgi-bin/carddisp.pl?gene=EPHX2
LAMB1	Laminin Subunit Beta 1	Protein Coding	P07942	57	GC07M107923	11.5359	https://www.genecards.org/cgi-bin/carddisp.pl?gene=LAMB1
PDCD4	Programmed Cell Death 4	Protein Coding	Q53EL6	49	GC10P110871	11.5179	https://www.genecards.org/cgi-bin/carddisp.pl?gene=PDCD4
RNU6-1	RNA, U6 Small Nuclear 1	RNA Gene		20	GC15M067839	11.5126	https://www.genecards.org/cgi-bin/carddisp.pl?gene=RNU6-1
GH1	Growth Hormone 1	Protein Coding	P01241	50	GC17M063917	11.5061	https://www.genecards.org/cgi-bin/carddisp.pl?gene=GH1
PRSS2	Serine Protease 2	Protein Coding	P07478	45	GC07P152169	11.4888	https://www.genecards.org/cgi-bin/carddisp.pl?gene=PRSS2
ENSG00000235450	Novel Transcript	RNA Gene		10	GC07M091366	11.4868	https://www.genecards.org/cgi-bin/carddisp.pl?gene=ENSG00000235450
LIPA	Lipase A, Lysosomal Acid Type	Protein Coding	P38571	56	GC10M089213	11.4843	https://www.genecards.org/cgi-bin/carddisp.pl?gene=LIPA
RPS26	Ribosomal Protein S26	Protein Coding	P62854	49	GC12P058055	11.4758	https://www.genecards.org/cgi-bin/carddisp.pl?gene=RPS26
DNAH5	Dynein Axonemal Heavy Chain 5	Protein Coding	Q8TE73	46	GC05M013693	11.4747	https://www.genecards.org/cgi-bin/carddisp.pl?gene=DNAH5
LOC113664106	CFTR Intron 2 DNase I Hypersensitive Site	Functional Element		4	GC07P117508	11.4724	https://www.genecards.org/cgi-bin/carddisp.pl?gene=LOC113664106
CYP2B6	Cytochrome P450 Family 2 Subfamily B Member 6	Protein Coding	P20813	52	GC19P040991	11.4686	https://www.genecards.org/cgi-bin/carddisp.pl?gene=CYP2B6
SAA2	Serum Amyloid A2	Protein Coding	P0DJI9	42	GC11M018238	11.4651	https://www.genecards.org/cgi-bin/carddisp.pl?gene=SAA2
GADD45B	Growth Arrest And DNA Damage Inducible Beta	Protein Coding	O75293	43	GC19P002476	11.4617	https://www.genecards.org/cgi-bin/carddisp.pl?gene=GADD45B
MIR19B1	MicroRNA 19b-1	RNA Gene		20	GC13P091618	11.4593	https://www.genecards.org/cgi-bin/carddisp.pl?gene=MIR19B1
TJP1	Tight Junction Protein 1	Protein Coding	Q07157	51	GC15M029699	11.4486	https://www.genecards.org/cgi-bin/carddisp.pl?gene=TJP1
ACP5	Acid Phosphatase 5, Tartrate Resistant	Protein Coding	P13686	53	GC19M011574	11.4426	https://www.genecards.org/cgi-bin/carddisp.pl?gene=ACP5
NCL	Nucleolin	Protein Coding	P19338	50	GC02M231453	11.4252	https://www.genecards.org/cgi-bin/carddisp.pl?gene=NCL
SELENON	Selenoprotein N	Protein Coding	Q9NZV5	44	GC01P025800	11.423	https://www.genecards.org/cgi-bin/carddisp.pl?gene=SELENON
HYAL2	Hyaluronidase 2	Protein Coding	Q12891	50	GC03M050317	11.4104	https://www.genecards.org/cgi-bin/carddisp.pl?gene=HYAL2
ACP1	Acid Phosphatase 1	Protein Coding	P24666	50	GC02P000491	11.4097	https://www.genecards.org/cgi-bin/carddisp.pl?gene=ACP1
RPN1	Ribophorin I	Protein Coding	P04843	50	GC03M128619	11.4095	https://www.genecards.org/cgi-bin/carddisp.pl?gene=RPN1
ENSG00000253288	Novel Transcript	RNA Gene		8	GC08M137749	11.4081	https://www.genecards.org/cgi-bin/carddisp.pl?gene=ENSG00000253288
GREM1	Gremlin 1, DAN Family BMP Antagonist	Protein Coding	O60565	50	GC15P053554	11.4013	https://www.genecards.org/cgi-bin/carddisp.pl?gene=GREM1
PGR	Progesterone Receptor	Protein Coding	P06401	56	GC11M109955	11.4005	https://www.genecards.org/cgi-bin/carddisp.pl?gene=PGR
NINJ1	Ninjurin 1	Protein Coding	Q92982	47	GC09M093121	11.3993	https://www.genecards.org/cgi-bin/carddisp.pl?gene=NINJ1
FLNB	Filamin B	Protein Coding	O75369	54	GC03P058008	11.3934	https://www.genecards.org/cgi-bin/carddisp.pl?gene=FLNB
MIR136	MicroRNA 136	RNA Gene		22	GC14P112025	11.3855	https://www.genecards.org/cgi-bin/carddisp.pl?gene=MIR136
THBS2	Thrombospondin 2	Protein Coding	P35442	53	GC06M169215	11.3827	https://www.genecards.org/cgi-bin/carddisp.pl?gene=THBS2
TG	Thyroglobulin	Protein Coding	P01266	51	GC08P132866	11.3798	https://www.genecards.org/cgi-bin/carddisp.pl?gene=TG
CCDC40	Coiled-Coil Domain Containing 40	Protein Coding	Q4G0X9	43	GC17P082905	11.3782	https://www.genecards.org/cgi-bin/carddisp.pl?gene=CCDC40
CACNA1S	Calcium Voltage-Gated Channel Subunit Alpha1 S	Protein Coding	Q13698	56	GC01M201008	11.3633	https://www.genecards.org/cgi-bin/carddisp.pl?gene=CACNA1S
PRKCZ	Protein Kinase C Zeta	Protein Coding	Q05513	55	GC01P005301	11.3603	https://www.genecards.org/cgi-bin/carddisp.pl?gene=PRKCZ
FEN1	Flap Structure-Specific Endonuclease 1	Protein Coding	P39748	53	GC11P061793	11.3548	https://www.genecards.org/cgi-bin/carddisp.pl?gene=FEN1
FGF9	Fibroblast Growth Factor 9	Protein Coding	P31371	50	GC13P021671	11.3479	https://www.genecards.org/cgi-bin/carddisp.pl?gene=FGF9
CR2	Complement C3d Receptor 2	Protein Coding	P20023	53	GC01P207454	11.3474	https://www.genecards.org/cgi-bin/carddisp.pl?gene=CR2
ADCY10	Adenylate Cyclase 10	Protein Coding	Q96PN6	50	GC01M167809	11.3384	https://www.genecards.org/cgi-bin/carddisp.pl?gene=ADCY10
ITIH4	Inter-Alpha-Trypsin Inhibitor Heavy Chain 4	Protein Coding	Q14624	48	GC03M052812	11.3363	https://www.genecards.org/cgi-bin/carddisp.pl?gene=ITIH4
NPY	Neuropeptide Y	Protein Coding	P01303	51	GC07P024290	11.3355	https://www.genecards.org/cgi-bin/carddisp.pl?gene=NPY
MICB	MHC Class I Polypeptide-Related Sequence B	Protein Coding	Q29980	47	GC06P104093	11.3349	https://www.genecards.org/cgi-bin/carddisp.pl?gene=MICB
LINC02955	Long Intergenic Non-Protein Coding RNA 2955	RNA Gene		16	GC12P028712	11.3333	https://www.genecards.org/cgi-bin/carddisp.pl?gene=LINC02955
NAMPT	Nicotinamide Phosphoribosyltransferase	Protein Coding	P43490	54	GC07M106248	11.3206	https://www.genecards.org/cgi-bin/carddisp.pl?gene=NAMPT
DAXX	Death Domain Associated Protein	Protein Coding	Q9UER7	50	GC06M033318	11.3068	https://www.genecards.org/cgi-bin/carddisp.pl?gene=DAXX
MK280073-205		RNA Gene		4	GC15P135553	11.2982	https://www.genecards.org/cgi-bin/carddisp.pl?gene=MK280073-205
FLG	Filaggrin	Protein Coding	P20930	49	GC01M156000	11.2942	https://www.genecards.org/cgi-bin/carddisp.pl?gene=FLG
P2RX7	Purinergic Receptor P2X 7	Protein Coding	Q99572	53	GC12P128227	11.2775	https://www.genecards.org/cgi-bin/carddisp.pl?gene=P2RX7
ALDH1A2	Aldehyde Dehydrogenase 1 Family Member A2	Protein Coding	O94788	56	GC15M133085	11.2746	https://www.genecards.org/cgi-bin/carddisp.pl?gene=ALDH1A2
CD74	CD74 Molecule	Protein Coding	P04233	50	GC05M150378	11.2738	https://www.genecards.org/cgi-bin/carddisp.pl?gene=CD74
REG3A	Regenerating Family Member 3 Alpha	Protein Coding	Q06141	44	GC02M079157	11.264	https://www.genecards.org/cgi-bin/carddisp.pl?gene=REG3A
MIR503	MicroRNA 503	RNA Gene		22	GC0XM134727	11.263	https://www.genecards.org/cgi-bin/carddisp.pl?gene=MIR503
CCN4	Cellular Communication Network Factor 4	Protein Coding	O95388	45	GC08P133192	11.26	https://www.genecards.org/cgi-bin/carddisp.pl?gene=CCN4
STAG2	Stromal Antigen 2	Protein Coding	Q8N3U4	52	GC0XP123960	11.2522	https://www.genecards.org/cgi-bin/carddisp.pl?gene=STAG2
ING1	Inhibitor Of Growth Family Member 1	Protein Coding	Q9UK53	50	GC13P110712	11.2485	https://www.genecards.org/cgi-bin/carddisp.pl?gene=ING1
PLEC	Plectin	Protein Coding	Q15149	50	GC08M146041	11.2462	https://www.genecards.org/cgi-bin/carddisp.pl?gene=PLEC
HNMT	Histamine N-Methyltransferase	Protein Coding	P50135	52	GC02P137964	11.2442	https://www.genecards.org/cgi-bin/carddisp.pl?gene=HNMT
BTRC	Beta-Transducin Repeat Containing E3 Ubiquitin Protein Ligase	Protein Coding	Q9Y297	52	GC10P101354	11.2424	https://www.genecards.org/cgi-bin/carddisp.pl?gene=BTRC
NHP2	NHP2 Ribonucleoprotein	Protein Coding	Q9NX24	51	GC05M178149	11.2421	https://www.genecards.org/cgi-bin/carddisp.pl?gene=NHP2
NGFR	Nerve Growth Factor Receptor	Protein Coding	P08138	54	GC17P049495	11.2377	https://www.genecards.org/cgi-bin/carddisp.pl?gene=NGFR
ATF3	Activating Transcription Factor 3	Protein Coding	P18847	51	GC01P212565	11.2305	https://www.genecards.org/cgi-bin/carddisp.pl?gene=ATF3
SSTR2	Somatostatin Receptor 2	Protein Coding	P30874	54	GC17P073165	11.2301	https://www.genecards.org/cgi-bin/carddisp.pl?gene=SSTR2
OCA2	OCA2 Melanosomal Transmembrane Protein	Protein Coding	Q04671	50	GC15M027754	11.2218	https://www.genecards.org/cgi-bin/carddisp.pl?gene=OCA2
ORM1	Orosomucoid 1	Protein Coding	P02763	48	GC09P114323	11.2205	https://www.genecards.org/cgi-bin/carddisp.pl?gene=ORM1
DPYSL5	Dihydropyrimidinase Like 5	Protein Coding	Q9BPU6	47	GC02P026847	11.2201	https://www.genecards.org/cgi-bin/carddisp.pl?gene=DPYSL5
LOC101927560	Uncharacterized LOC101927560	RNA Gene		10	GC01M083801	11.2161	https://www.genecards.org/cgi-bin/carddisp.pl?gene=LOC101927560
TNFSF12	TNF Superfamily Member 12	Protein Coding	O43508	45	GC17P013018	11.2139	https://www.genecards.org/cgi-bin/carddisp.pl?gene=TNFSF12
KRT14	Keratin 14	Protein Coding	P02533	53	GC17M041582	11.2096	https://www.genecards.org/cgi-bin/carddisp.pl?gene=KRT14
NKX2-5	NK2 Homeobox 5	Protein Coding	P52952	52	GC05M173232	11.1992	https://www.genecards.org/cgi-bin/carddisp.pl?gene=NKX2-5
CEACAM7	CEA Cell Adhesion Molecule 7	Protein Coding	Q14002	44	GC19M041673	11.1984	https://www.genecards.org/cgi-bin/carddisp.pl?gene=CEACAM7
CXADR	CXADR Ig-Like Cell Adhesion Molecule	Protein Coding	P78310	50	GC21P017513	11.1946	https://www.genecards.org/cgi-bin/carddisp.pl?gene=CXADR
PEBP1	Phosphatidylethanolamine Binding Protein 1	Protein Coding	P30086	53	GC12P118137	11.1878	https://www.genecards.org/cgi-bin/carddisp.pl?gene=PEBP1
MIR188	MicroRNA 188	RNA Gene		19	GC0XP050003	11.185	https://www.genecards.org/cgi-bin/carddisp.pl?gene=MIR188
ARNT	Aryl Hydrocarbon Receptor Nuclear Translocator	Protein Coding	P27540	52	GC01M150809	11.1806	https://www.genecards.org/cgi-bin/carddisp.pl?gene=ARNT
PDK1	Pyruvate Dehydrogenase Kinase 1	Protein Coding	Q15118	53	GC02P172555	11.1759	https://www.genecards.org/cgi-bin/carddisp.pl?gene=PDK1
FOLR1	Folate Receptor Alpha	Protein Coding	P15328	54	GC11P073280	11.1755	https://www.genecards.org/cgi-bin/carddisp.pl?gene=FOLR1
WAS	WASP Actin Nucleation Promoting Factor	Protein Coding	P42768	54	GC0XP048676	11.1691	https://www.genecards.org/cgi-bin/carddisp.pl?gene=WAS
SCARB2	Scavenger Receptor Class B Member 2	Protein Coding	Q14108	53	GC04M076158	11.1581	https://www.genecards.org/cgi-bin/carddisp.pl?gene=SCARB2
GPC3	Glypican 3	Protein Coding	P51654	53	GC0XM133535	11.1565	https://www.genecards.org/cgi-bin/carddisp.pl?gene=GPC3
EXO1	Exonuclease 1	Protein Coding	Q9UQ84	49	GC01P241847	11.1395	https://www.genecards.org/cgi-bin/carddisp.pl?gene=EXO1
YWHAE	Tyrosine 3-Monooxygenase/Tryptophan 5-Monooxygenase Activation Protein Epsilon	Protein Coding	P62258	56	GC17M013155	11.1395	https://www.genecards.org/cgi-bin/carddisp.pl?gene=YWHAE
LINC02882	Long Intergenic Non-Protein Coding RNA 2882	RNA Gene		17	GC12M073212	11.1387	https://www.genecards.org/cgi-bin/carddisp.pl?gene=LINC02882
EVC2	EvC Ciliary Complex Subunit 2	Protein Coding	Q86UK5	46	GC04M005532	11.1317	https://www.genecards.org/cgi-bin/carddisp.pl?gene=EVC2
CASC19	Cancer Susceptibility 19	RNA Gene		17	GC08M133871	11.1308	https://www.genecards.org/cgi-bin/carddisp.pl?gene=CASC19
MIR500A	MicroRNA 500a	RNA Gene		18	GC0XP050008	11.1293	https://www.genecards.org/cgi-bin/carddisp.pl?gene=MIR500A
GAL	Galanin And GMAP Prepropeptide	Protein Coding	P22466	51	GC11P073118	11.1215	https://www.genecards.org/cgi-bin/carddisp.pl?gene=GAL
MK280073-023		RNA Gene		6	GC01P173326	11.12	https://www.genecards.org/cgi-bin/carddisp.pl?gene=MK280073-023
CALB2	Calbindin 2	Protein Coding	P22676	45	GC16P071358	11.113	https://www.genecards.org/cgi-bin/carddisp.pl?gene=CALB2
HBA1	Hemoglobin Subunit Alpha 1	Protein Coding	P69905	49	GC16P021338	11.111	https://www.genecards.org/cgi-bin/carddisp.pl?gene=HBA1
E2F3	E2F Transcription Factor 3	Protein Coding	O00716	49	GC06P020406	11.1008	https://www.genecards.org/cgi-bin/carddisp.pl?gene=E2F3
CD68	CD68 Molecule	Protein Coding	P34810	46	GC17P007579	11.0922	https://www.genecards.org/cgi-bin/carddisp.pl?gene=CD68
HCRT	Hypocretin Neuropeptide Precursor	Protein Coding	O43612	46	GC17M060853	11.0911	https://www.genecards.org/cgi-bin/carddisp.pl?gene=HCRT
ARF4-AS1	ARF4 Antisense RNA 1	RNA Gene		16	GC03P057597	11.0899	https://www.genecards.org/cgi-bin/carddisp.pl?gene=ARF4-AS1
lnc-HMGXB4-8		RNA Gene		7	GC22P052311	11.0899	https://www.genecards.org/cgi-bin/carddisp.pl?gene=lnc-HMGXB4-8
INSR	Insulin Receptor	Protein Coding	P06213	61	GC19M007112	11.076	https://www.genecards.org/cgi-bin/carddisp.pl?gene=INSR
MIR744	MicroRNA 744	RNA Gene		19	GC17P012081	11.073	https://www.genecards.org/cgi-bin/carddisp.pl?gene=MIR744
MK280073-063		RNA Gene		5	GC10P129576	11.0656	https://www.genecards.org/cgi-bin/carddisp.pl?gene=MK280073-063
AFF4	ALF Transcription Elongation Factor 4	Protein Coding	Q9UHB7	49	GC05M132875	11.0635	https://www.genecards.org/cgi-bin/carddisp.pl?gene=AFF4
KCNE2	Potassium Voltage-Gated Channel Subfamily E Regulatory Subunit 2	Protein Coding	Q9Y6J6	49	GC21P034364	11.0606	https://www.genecards.org/cgi-bin/carddisp.pl?gene=KCNE2
SPRED1	Sprouty Related EVH1 Domain Containing 1	Protein Coding	Q7Z699	49	GC15P038252	11.0563	https://www.genecards.org/cgi-bin/carddisp.pl?gene=SPRED1
PPP6C	Protein Phosphatase 6 Catalytic Subunit	Protein Coding	O00743	50	GC09M125175	11.0557	https://www.genecards.org/cgi-bin/carddisp.pl?gene=PPP6C
MIR337	MicroRNA 337	RNA Gene		22	GC14P112734	11.0394	https://www.genecards.org/cgi-bin/carddisp.pl?gene=MIR337
DPP4	Dipeptidyl Peptidase 4	Protein Coding	P27487	56	GC02M161992	11.0379	https://www.genecards.org/cgi-bin/carddisp.pl?gene=DPP4
MK280073-349		RNA Gene		4	GC02M076652	11.0355	https://www.genecards.org/cgi-bin/carddisp.pl?gene=MK280073-349
HYDIN	HYDIN Axonemal Central Pair Apparatus Protein	Protein Coding	Q4G0P3	45	GC16M071954	11.0269	https://www.genecards.org/cgi-bin/carddisp.pl?gene=HYDIN
ENSG00000251216	Novel Transcript	RNA Gene		10	GC04M173924	11.0263	https://www.genecards.org/cgi-bin/carddisp.pl?gene=ENSG00000251216
NCF1	Neutrophil Cytosolic Factor 1	Protein Coding	P14598	53	GC07P079604	11.0237	https://www.genecards.org/cgi-bin/carddisp.pl?gene=NCF1
LAMA4	Laminin Subunit Alpha 4	Protein Coding	Q16363	52	GC06M112107	11.0191	https://www.genecards.org/cgi-bin/carddisp.pl?gene=LAMA4
KCNK3	Potassium Two Pore Domain Channel Subfamily K Member 3	Protein Coding	O14649	56	GC02P026692	11.018	https://www.genecards.org/cgi-bin/carddisp.pl?gene=KCNK3
POGZ	Pogo Transposable Element Derived With ZNF Domain	Protein Coding	Q7Z3K3	48	GC01M151402	11.0065	https://www.genecards.org/cgi-bin/carddisp.pl?gene=POGZ
MK280073-120		RNA Gene		6	GC12P089444	11.0027	https://www.genecards.org/cgi-bin/carddisp.pl?gene=MK280073-120
MK280073-049		RNA Gene		5	GC10M076146	11.0027	https://www.genecards.org/cgi-bin/carddisp.pl?gene=MK280073-049
MK280073-052		RNA Gene		5	GC10P099794	11.0027	https://www.genecards.org/cgi-bin/carddisp.pl?gene=MK280073-052
MK280073-093		RNA Gene		5	GC11P128143	11.0027	https://www.genecards.org/cgi-bin/carddisp.pl?gene=MK280073-093
SCARB1	Scavenger Receptor Class B Member 1	Protein Coding	Q8WTV0	54	GC12M124776	11	https://www.genecards.org/cgi-bin/carddisp.pl?gene=SCARB1
PRAM1	PML-RARA Regulated Adaptor Molecule 1	Protein Coding	Q96QH2	41	GC19M008490	10.9912	https://www.genecards.org/cgi-bin/carddisp.pl?gene=PRAM1
PAPPA	Pappalysin 1	Protein Coding	Q13219	49	GC09P120941	10.9909	https://www.genecards.org/cgi-bin/carddisp.pl?gene=PAPPA
AIMP2	Aminoacyl TRNA Synthetase Complex Interacting Multifunctional Protein 2	Protein Coding	Q13155	50	GC07P006030	10.9849	https://www.genecards.org/cgi-bin/carddisp.pl?gene=AIMP2
MIR502	MicroRNA 502	RNA Gene		18	GC0XP050014	10.982	https://www.genecards.org/cgi-bin/carddisp.pl?gene=MIR502
MIR551B	MicroRNA 551b	RNA Gene		19	GC03P168551	10.9808	https://www.genecards.org/cgi-bin/carddisp.pl?gene=MIR551B
CCL20	C-C Motif Chemokine Ligand 20	Protein Coding	P78556	49	GC02P227846	10.9792	https://www.genecards.org/cgi-bin/carddisp.pl?gene=CCL20
FOXA1	Forkhead Box A1	Protein Coding	P55317	50	GC14M037589	10.9762	https://www.genecards.org/cgi-bin/carddisp.pl?gene=FOXA1
TFPI	Tissue Factor Pathway Inhibitor	Protein Coding	P10646	52	GC02M187464	10.9692	https://www.genecards.org/cgi-bin/carddisp.pl?gene=TFPI
DKK3	Dickkopf WNT Signaling Pathway Inhibitor 3	Protein Coding	Q9UBP4	48	GC11M011962	10.9666	https://www.genecards.org/cgi-bin/carddisp.pl?gene=DKK3
MK280073-022		RNA Gene		6	GC01M172595	10.9665	https://www.genecards.org/cgi-bin/carddisp.pl?gene=MK280073-022
MK280073-501		RNA Gene		6	GC04M181631	10.9665	https://www.genecards.org/cgi-bin/carddisp.pl?gene=MK280073-501
MK280073-521		RNA Gene		6	GC05P078685	10.9665	https://www.genecards.org/cgi-bin/carddisp.pl?gene=MK280073-521
MK280073-461		RNA Gene		5	GC03M107696	10.9665	https://www.genecards.org/cgi-bin/carddisp.pl?gene=MK280073-461
MK280073-510		RNA Gene		5	GC05M033352	10.9665	https://www.genecards.org/cgi-bin/carddisp.pl?gene=MK280073-510
MK280073-571		RNA Gene		5	GC07P032182	10.9665	https://www.genecards.org/cgi-bin/carddisp.pl?gene=MK280073-571
MK280073-028		RNA Gene		4	GC01P216489	10.9665	https://www.genecards.org/cgi-bin/carddisp.pl?gene=MK280073-028
CD247	CD247 Molecule	Protein Coding	P20963	56	GC01M167399	10.9486	https://www.genecards.org/cgi-bin/carddisp.pl?gene=CD247
MIR33B	MicroRNA 33b	RNA Gene		22	GC17M017813	10.948	https://www.genecards.org/cgi-bin/carddisp.pl?gene=MIR33B
RAB4B-EGLN2	RAB4B-EGLN2 Readthrough (NMD Candidate)	RNA Gene		17	GC19P040778	10.945	https://www.genecards.org/cgi-bin/carddisp.pl?gene=RAB4B-EGLN2
ACAD9	Acyl-CoA Dehydrogenase Family Member 9	Protein Coding	Q9H845	52	GC03P136166	10.9448	https://www.genecards.org/cgi-bin/carddisp.pl?gene=ACAD9
MYOD1	Myogenic Differentiation 1	Protein Coding	P15172	53	GC11P017719	10.9346	https://www.genecards.org/cgi-bin/carddisp.pl?gene=MYOD1
METTL3	Methyltransferase 3, N6-Adenosine-Methyltransferase Complex Catalytic Subunit	Protein Coding	Q86U44	48	GC14M021498	10.9342	https://www.genecards.org/cgi-bin/carddisp.pl?gene=METTL3
NPHS2	NPHS2 Stomatin Family Member, Podocin	Protein Coding	Q9NP85	49	GC01M179554	10.9265	https://www.genecards.org/cgi-bin/carddisp.pl?gene=NPHS2
MK280073-206		RNA Gene		5	GC15M134788	10.9254	https://www.genecards.org/cgi-bin/carddisp.pl?gene=MK280073-206
MK280073-524		RNA Gene		5	GC05M081057	10.9254	https://www.genecards.org/cgi-bin/carddisp.pl?gene=MK280073-524
MK280073-082		RNA Gene		4	GC11M110773	10.9254	https://www.genecards.org/cgi-bin/carddisp.pl?gene=MK280073-082
MK280073-153		RNA Gene		4	GC13P110050	10.9254	https://www.genecards.org/cgi-bin/carddisp.pl?gene=MK280073-153
MK280073-174		RNA Gene		4	GC14M049148	10.9254	https://www.genecards.org/cgi-bin/carddisp.pl?gene=MK280073-174
MK280073-434		RNA Gene		4	GC22P055412	10.9254	https://www.genecards.org/cgi-bin/carddisp.pl?gene=MK280073-434
MK280073-473		RNA Gene		4	GC03P174608	10.9254	https://www.genecards.org/cgi-bin/carddisp.pl?gene=MK280073-473
MK280073-519		RNA Gene		4	GC05P067783	10.9254	https://www.genecards.org/cgi-bin/carddisp.pl?gene=MK280073-519
MK280073-585		RNA Gene		4	GC07P091217	10.9254	https://www.genecards.org/cgi-bin/carddisp.pl?gene=MK280073-585
MK280073-586		RNA Gene		4	GC07P091510	10.9254	https://www.genecards.org/cgi-bin/carddisp.pl?gene=MK280073-586
MK280073-655		RNA Gene		4	GC09M103543	10.9254	https://www.genecards.org/cgi-bin/carddisp.pl?gene=MK280073-655
MK280073-625		RNA Gene		3	GC08M120192	10.9254	https://www.genecards.org/cgi-bin/carddisp.pl?gene=MK280073-625
CCDC39	Coiled-Coil Domain Containing 39	Protein Coding	Q9UFE4	43	GC03M180602	10.9249	https://www.genecards.org/cgi-bin/carddisp.pl?gene=CCDC39
FCN3	Ficolin 3	Protein Coding	O75636	50	GC01M029397	10.9224	https://www.genecards.org/cgi-bin/carddisp.pl?gene=FCN3
TLE1	TLE Family Member 1, Transcriptional Corepressor	Protein Coding	Q04724	51	GC09M081583	10.9173	https://www.genecards.org/cgi-bin/carddisp.pl?gene=TLE1
CCKBR	Cholecystokinin B Receptor	Protein Coding	P32239	51	GC11P006259	10.9161	https://www.genecards.org/cgi-bin/carddisp.pl?gene=CCKBR
SMARCB1	SWI/SNF Related, Matrix Associated, Actin Dependent Regulator Of Chromatin, Subfamily B, Member 1	Protein Coding	Q12824	53	GC22P023786	10.9091	https://www.genecards.org/cgi-bin/carddisp.pl?gene=SMARCB1
MIR509-1	MicroRNA 509-1	RNA Gene		18	GC0XM147260	10.908	https://www.genecards.org/cgi-bin/carddisp.pl?gene=MIR509-1
SMN1	Survival Of Motor Neuron 1, Telomeric	Protein Coding	Q16637	47	GC05P070924	10.9046	https://www.genecards.org/cgi-bin/carddisp.pl?gene=SMN1
LRP2	LDL Receptor Related Protein 2	Protein Coding	P98164	55	GC02M169127	10.9025	https://www.genecards.org/cgi-bin/carddisp.pl?gene=LRP2
HK2	Hexokinase 2	Protein Coding	P52789	53	GC02P074833	10.9023	https://www.genecards.org/cgi-bin/carddisp.pl?gene=HK2
TUBA1A	Tubulin Alpha 1a	Protein Coding	Q71U36	56	GC12M049184	10.8933	https://www.genecards.org/cgi-bin/carddisp.pl?gene=TUBA1A
MIR432	MicroRNA 432	RNA Gene		21	GC14P112024	10.8921	https://www.genecards.org/cgi-bin/carddisp.pl?gene=MIR432
PDE5A	Phosphodiesterase 5A	Protein Coding	O76074	51	GC04M119494	10.8828	https://www.genecards.org/cgi-bin/carddisp.pl?gene=PDE5A
FGF23	Fibroblast Growth Factor 23	Protein Coding	Q9GZV9	52	GC12M004368	10.8796	https://www.genecards.org/cgi-bin/carddisp.pl?gene=FGF23
MK280073-197		RNA Gene		6	GC15P055965	10.8766	https://www.genecards.org/cgi-bin/carddisp.pl?gene=MK280073-197
MK280073-199		RNA Gene		5	GC15M134785	10.8766	https://www.genecards.org/cgi-bin/carddisp.pl?gene=MK280073-199
MK280073-300		RNA Gene		5	GC18M055802	10.8766	https://www.genecards.org/cgi-bin/carddisp.pl?gene=MK280073-300
MK280073-334		RNA Gene		5	GC19P087142	10.8766	https://www.genecards.org/cgi-bin/carddisp.pl?gene=MK280073-334
MK280073-353		RNA Gene		5	GC02P097939	10.8766	https://www.genecards.org/cgi-bin/carddisp.pl?gene=MK280073-353
MK280073-475		RNA Gene		5	GC03M193609	10.8766	https://www.genecards.org/cgi-bin/carddisp.pl?gene=MK280073-475
MK280073-493		RNA Gene		5	GC04M074249	10.8766	https://www.genecards.org/cgi-bin/carddisp.pl?gene=MK280073-493
MK280073-527		RNA Gene		5	GC05P090242	10.8766	https://www.genecards.org/cgi-bin/carddisp.pl?gene=MK280073-527
MK280073-621		RNA Gene		5	GC08M104962	10.8766	https://www.genecards.org/cgi-bin/carddisp.pl?gene=MK280073-621
MK280073-007		RNA Gene		4	GC01M055497	10.8766	https://www.genecards.org/cgi-bin/carddisp.pl?gene=MK280073-007
MK280073-119		RNA Gene		4	GC12M088712	10.8766	https://www.genecards.org/cgi-bin/carddisp.pl?gene=MK280073-119
MK280073-149		RNA Gene		4	GC13P094375	10.8766	https://www.genecards.org/cgi-bin/carddisp.pl?gene=MK280073-149
MK280073-180		RNA Gene		4	GC14M066686	10.8766	https://www.genecards.org/cgi-bin/carddisp.pl?gene=MK280073-180
MK280073-358		RNA Gene		3	GC02M157101	10.8766	https://www.genecards.org/cgi-bin/carddisp.pl?gene=MK280073-358
MK280073-360		RNA Gene		3	GC02P158226	10.8766	https://www.genecards.org/cgi-bin/carddisp.pl?gene=MK280073-360
MK280073-474		RNA Gene		3	GC03M175788	10.8766	https://www.genecards.org/cgi-bin/carddisp.pl?gene=MK280073-474
MK280073-507		RNA Gene		3	GC05M022028	10.8766	https://www.genecards.org/cgi-bin/carddisp.pl?gene=MK280073-507
MK280073-674		RNA Gene		3	GC0XP041937	10.8766	https://www.genecards.org/cgi-bin/carddisp.pl?gene=MK280073-674
MK280073-660		RNA Gene		2	GC09M106259	10.8766	https://www.genecards.org/cgi-bin/carddisp.pl?gene=MK280073-660
LINC01258	Long Intergenic Non-Protein Coding RNA 1258	RNA Gene		16	GC04M038423	10.8728	https://www.genecards.org/cgi-bin/carddisp.pl?gene=LINC01258
MK280073-001		RNA Gene		4	GC01P004042	10.8728	https://www.genecards.org/cgi-bin/carddisp.pl?gene=MK280073-001
lnc-LRP5L-15		RNA Gene		4	GC22M068861	10.8728	https://www.genecards.org/cgi-bin/carddisp.pl?gene=lnc-LRP5L-15
MK280073-002		RNA Gene		3	GC01P013070	10.8728	https://www.genecards.org/cgi-bin/carddisp.pl?gene=MK280073-002
MK280073-003		RNA Gene		3	GC01P034267	10.8728	https://www.genecards.org/cgi-bin/carddisp.pl?gene=MK280073-003
MK280073-004		RNA Gene		3	GC01M035057	10.8728	https://www.genecards.org/cgi-bin/carddisp.pl?gene=MK280073-004
MK280073-005		RNA Gene		3	GC01M037378	10.8728	https://www.genecards.org/cgi-bin/carddisp.pl?gene=MK280073-005
MK280073-006		RNA Gene		3	GC01M050889	10.8728	https://www.genecards.org/cgi-bin/carddisp.pl?gene=MK280073-006
CYP27B1	Cytochrome P450 Family 27 Subfamily B Member 1	Protein Coding	O15528	53	GC12M058692	10.8722	https://www.genecards.org/cgi-bin/carddisp.pl?gene=CYP27B1
SELPLG	Selectin P Ligand	Protein Coding	Q14242	50	GC12M108621	10.8627	https://www.genecards.org/cgi-bin/carddisp.pl?gene=SELPLG
RNU6-2	RNA, U6 Small Nuclear 2	RNA Gene		17	GC19P005590	10.8597	https://www.genecards.org/cgi-bin/carddisp.pl?gene=RNU6-2
MX1	MX Dynamin Like GTPase 1	Protein Coding	P20591	47	GC21P041420	10.8461	https://www.genecards.org/cgi-bin/carddisp.pl?gene=MX1
IL24	Interleukin 24	Protein Coding	Q13007	48	GC01P206897	10.845	https://www.genecards.org/cgi-bin/carddisp.pl?gene=IL24
A2M	Alpha-2-Macroglobulin	Protein Coding	P01023	52	GC12M009067	10.844	https://www.genecards.org/cgi-bin/carddisp.pl?gene=A2M
IGH	Immunoglobulin Heavy Locus	Protein Coding		21	GC14M115494	10.8431	https://www.genecards.org/cgi-bin/carddisp.pl?gene=IGH
FSCN1	Fascin Actin-Bundling Protein 1	Protein Coding	Q16658	50	GC07P005592	10.8342	https://www.genecards.org/cgi-bin/carddisp.pl?gene=FSCN1
HDGF	Heparin Binding Growth Factor	Protein Coding	P51858	46	GC01M157083	10.8326	https://www.genecards.org/cgi-bin/carddisp.pl?gene=HDGF
PLA2G10	Phospholipase A2 Group X	Protein Coding	O15496	49	GC16M014672	10.8204	https://www.genecards.org/cgi-bin/carddisp.pl?gene=PLA2G10
RPS19	Ribosomal Protein S19	Protein Coding	P39019	55	GC19P083357	10.8168	https://www.genecards.org/cgi-bin/carddisp.pl?gene=RPS19
MK280073-058		RNA Gene		6	GC10P112107	10.813	https://www.genecards.org/cgi-bin/carddisp.pl?gene=MK280073-058
MK280073-202		RNA Gene		6	GC15M133411	10.813	https://www.genecards.org/cgi-bin/carddisp.pl?gene=MK280073-202
MK280073-025		RNA Gene		5	GC01P185641	10.813	https://www.genecards.org/cgi-bin/carddisp.pl?gene=MK280073-025
MK280073-059		RNA Gene		5	GC10P112254	10.813	https://www.genecards.org/cgi-bin/carddisp.pl?gene=MK280073-059
MK280073-060		RNA Gene		5	GC10M117083	10.813	https://www.genecards.org/cgi-bin/carddisp.pl?gene=MK280073-060
MK280073-121		RNA Gene		5	GC12P094826	10.813	https://www.genecards.org/cgi-bin/carddisp.pl?gene=MK280073-121
MK280073-164		RNA Gene		5	GC14P039499	10.813	https://www.genecards.org/cgi-bin/carddisp.pl?gene=MK280073-164
MK280073-175		RNA Gene		5	GC14P054332	10.813	https://www.genecards.org/cgi-bin/carddisp.pl?gene=MK280073-175
MK280073-273		RNA Gene		5	GC17M069617	10.813	https://www.genecards.org/cgi-bin/carddisp.pl?gene=MK280073-273
MK280073-351		RNA Gene		5	GC02P084228	10.813	https://www.genecards.org/cgi-bin/carddisp.pl?gene=MK280073-351
MK280073-623		RNA Gene		5	GC08P108062	10.813	https://www.genecards.org/cgi-bin/carddisp.pl?gene=MK280073-623
MK280073-040		RNA Gene		4	GC10P031285	10.813	https://www.genecards.org/cgi-bin/carddisp.pl?gene=MK280073-040
MK280073-046		RNA Gene		4	GC10M063996	10.813	https://www.genecards.org/cgi-bin/carddisp.pl?gene=MK280073-046
MK280073-071		RNA Gene		4	GC11P025835	10.813	https://www.genecards.org/cgi-bin/carddisp.pl?gene=MK280073-071
MK280073-075		RNA Gene		4	GC11P035706	10.813	https://www.genecards.org/cgi-bin/carddisp.pl?gene=MK280073-075
MK280073-089		RNA Gene		4	GC11M109966	10.813	https://www.genecards.org/cgi-bin/carddisp.pl?gene=MK280073-089
MK280073-092		RNA Gene		4	GC11M115880	10.813	https://www.genecards.org/cgi-bin/carddisp.pl?gene=MK280073-092
MK280073-106		RNA Gene		4	GC12P045374	10.813	https://www.genecards.org/cgi-bin/carddisp.pl?gene=MK280073-106
MK280073-117		RNA Gene		4	GC12P072448	10.813	https://www.genecards.org/cgi-bin/carddisp.pl?gene=MK280073-117
MK280073-176		RNA Gene		4	GC14P056234	10.813	https://www.genecards.org/cgi-bin/carddisp.pl?gene=MK280073-176
MK280073-183		RNA Gene		4	GC14M085022	10.813	https://www.genecards.org/cgi-bin/carddisp.pl?gene=MK280073-183
MK280073-243		RNA Gene		4	GC16P065557	10.813	https://www.genecards.org/cgi-bin/carddisp.pl?gene=MK280073-243
MK280073-345		RNA Gene		4	GC02M035323	10.813	https://www.genecards.org/cgi-bin/carddisp.pl?gene=MK280073-345
MK280073-354		RNA Gene		4	GC02P148383	10.813	https://www.genecards.org/cgi-bin/carddisp.pl?gene=MK280073-354
MK280073-355		RNA Gene		4	GC02M149406	10.813	https://www.genecards.org/cgi-bin/carddisp.pl?gene=MK280073-355
MK280073-397		RNA Gene		4	GC20M042010	10.813	https://www.genecards.org/cgi-bin/carddisp.pl?gene=MK280073-397
MK280073-414		RNA Gene		4	GC21M021709	10.813	https://www.genecards.org/cgi-bin/carddisp.pl?gene=MK280073-414
MK280073-445		RNA Gene		4	GC03M002428	10.813	https://www.genecards.org/cgi-bin/carddisp.pl?gene=MK280073-445
MK280073-453		RNA Gene		4	GC03M040957	10.813	https://www.genecards.org/cgi-bin/carddisp.pl?gene=MK280073-453
MK280073-464		RNA Gene		4	GC03P122736	10.813	https://www.genecards.org/cgi-bin/carddisp.pl?gene=MK280073-464
MK280073-468		RNA Gene		4	GC03M141299	10.813	https://www.genecards.org/cgi-bin/carddisp.pl?gene=MK280073-468
MK280073-486		RNA Gene		4	GC04P037274	10.813	https://www.genecards.org/cgi-bin/carddisp.pl?gene=MK280073-486
MK280073-490		RNA Gene		4	GC04M054533	10.813	https://www.genecards.org/cgi-bin/carddisp.pl?gene=MK280073-490
MK280073-499		RNA Gene		4	GC04P158477	10.813	https://www.genecards.org/cgi-bin/carddisp.pl?gene=MK280073-499
MK280073-500		RNA Gene		4	GC04P164547	10.813	https://www.genecards.org/cgi-bin/carddisp.pl?gene=MK280073-500
MK280073-512		RNA Gene		4	GC05P041746	10.813	https://www.genecards.org/cgi-bin/carddisp.pl?gene=MK280073-512
MK280073-515		RNA Gene		4	GC05M052974	10.813	https://www.genecards.org/cgi-bin/carddisp.pl?gene=MK280073-515
MK280073-525		RNA Gene		4	GC05P081595	10.813	https://www.genecards.org/cgi-bin/carddisp.pl?gene=MK280073-525
MK280073-530		RNA Gene		4	GC05M144054	10.813	https://www.genecards.org/cgi-bin/carddisp.pl?gene=MK280073-530
MK280073-544		RNA Gene		4	GC06M082418	10.813	https://www.genecards.org/cgi-bin/carddisp.pl?gene=MK280073-544
MK280073-557		RNA Gene		4	GC06M112631	10.813	https://www.genecards.org/cgi-bin/carddisp.pl?gene=MK280073-557
MK280073-558		RNA Gene		4	GC06P116346	10.813	https://www.genecards.org/cgi-bin/carddisp.pl?gene=MK280073-558
MK280073-561		RNA Gene		4	GC06P117857	10.813	https://www.genecards.org/cgi-bin/carddisp.pl?gene=MK280073-561
MK280073-590		RNA Gene		4	GC07P109911	10.813	https://www.genecards.org/cgi-bin/carddisp.pl?gene=MK280073-590
MK280073-609		RNA Gene		4	GC08M067650	10.813	https://www.genecards.org/cgi-bin/carddisp.pl?gene=MK280073-609
MK280073-618		RNA Gene		4	GC08M097043	10.813	https://www.genecards.org/cgi-bin/carddisp.pl?gene=MK280073-618
MK280073-659		RNA Gene		4	GC09M106185	10.813	https://www.genecards.org/cgi-bin/carddisp.pl?gene=MK280073-659
MK280073-012		RNA Gene		3	GC01M066201	10.813	https://www.genecards.org/cgi-bin/carddisp.pl?gene=MK280073-012
MK280073-014		RNA Gene		3	GC01P075700	10.813	https://www.genecards.org/cgi-bin/carddisp.pl?gene=MK280073-014
MK280073-077		RNA Gene		3	GC11M110772	10.813	https://www.genecards.org/cgi-bin/carddisp.pl?gene=MK280073-077
MK280073-104		RNA Gene		3	GC12M030524	10.813	https://www.genecards.org/cgi-bin/carddisp.pl?gene=MK280073-104
MK280073-107		RNA Gene		3	GC12M046425	10.813	https://www.genecards.org/cgi-bin/carddisp.pl?gene=MK280073-107
MK280073-122		RNA Gene		3	GC12M096727	10.813	https://www.genecards.org/cgi-bin/carddisp.pl?gene=MK280073-122
MK280073-169		RNA Gene		3	GC14P039649	10.813	https://www.genecards.org/cgi-bin/carddisp.pl?gene=MK280073-169
MK280073-244		RNA Gene		3	GC16M071961	10.813	https://www.genecards.org/cgi-bin/carddisp.pl?gene=MK280073-244
MK280073-361		RNA Gene		3	GC02M179756	10.813	https://www.genecards.org/cgi-bin/carddisp.pl?gene=MK280073-361
MK280073-457		RNA Gene		3	GC03M074454	10.813	https://www.genecards.org/cgi-bin/carddisp.pl?gene=MK280073-457
MK280073-498		RNA Gene		3	GC04M123002	10.813	https://www.genecards.org/cgi-bin/carddisp.pl?gene=MK280073-498
MK280073-518		RNA Gene		3	GC05P065409	10.813	https://www.genecards.org/cgi-bin/carddisp.pl?gene=MK280073-518
MK280073-563		RNA Gene		3	GC06P124729	10.813	https://www.genecards.org/cgi-bin/carddisp.pl?gene=MK280073-563
MK280073-591		RNA Gene		3	GC07M110670	10.813	https://www.genecards.org/cgi-bin/carddisp.pl?gene=MK280073-591
MK280073-656		RNA Gene		3	GC09M103544	10.813	https://www.genecards.org/cgi-bin/carddisp.pl?gene=MK280073-656
MK280073-489		RNA Gene		2	GC04P054045	10.813	https://www.genecards.org/cgi-bin/carddisp.pl?gene=MK280073-489
MIR92B	MicroRNA 92b	RNA Gene		21	GC01P155195	10.8126	https://www.genecards.org/cgi-bin/carddisp.pl?gene=MIR92B
IL17F	Interleukin 17F	Protein Coding	Q96PD4	49	GC06M081266	10.8123	https://www.genecards.org/cgi-bin/carddisp.pl?gene=IL17F
TET1	Tet Methylcytosine Dioxygenase 1	Protein Coding	Q8NFU7	45	GC10P068560	10.8122	https://www.genecards.org/cgi-bin/carddisp.pl?gene=TET1
TREM2	Triggering Receptor Expressed On Myeloid Cells 2	Protein Coding	Q9NZC2	51	GC06M081112	10.8009	https://www.genecards.org/cgi-bin/carddisp.pl?gene=TREM2
NNMT	Nicotinamide N-Methyltransferase	Protein Coding	P40261	50	GC11P114257	10.7974	https://www.genecards.org/cgi-bin/carddisp.pl?gene=NNMT
VIPR1	Vasoactive Intestinal Peptide Receptor 1	Protein Coding	P32241	52	GC03P042490	10.7925	https://www.genecards.org/cgi-bin/carddisp.pl?gene=VIPR1
TRC-GCA24-1	TRNA-Cys (GCA) 24-1	RNA Gene		8	GC17M060703	10.7746	https://www.genecards.org/cgi-bin/carddisp.pl?gene=TRC-GCA24-1
ALOX5AP	Arachidonate 5-Lipoxygenase Activating Protein	Protein Coding	P20292	51	GC13P030713	10.7743	https://www.genecards.org/cgi-bin/carddisp.pl?gene=ALOX5AP
SCN2A	Sodium Voltage-Gated Channel Alpha Subunit 2	Protein Coding	Q99250	56	GC02P165194	10.773	https://www.genecards.org/cgi-bin/carddisp.pl?gene=SCN2A
YARS1	Tyrosyl-TRNA Synthetase 1	Protein Coding	P54577	50	GC01M032776	10.7729	https://www.genecards.org/cgi-bin/carddisp.pl?gene=YARS1
AKR1B10	Aldo-Keto Reductase Family 1 Member B10	Protein Coding	O60218	50	GC07P134527	10.7729	https://www.genecards.org/cgi-bin/carddisp.pl?gene=AKR1B10
RETREG1	Reticulophagy Regulator 1	Protein Coding	Q9H6L5	44	GC05M016511	10.7617	https://www.genecards.org/cgi-bin/carddisp.pl?gene=RETREG1
WNK1	WNK Lysine Deficient Protein Kinase 1	Protein Coding	Q9H4A3	55	GC12P000733	10.7612	https://www.genecards.org/cgi-bin/carddisp.pl?gene=WNK1
FBN2	Fibrillin 2	Protein Coding	P35556	48	GC05M128257	10.7533	https://www.genecards.org/cgi-bin/carddisp.pl?gene=FBN2
RPS24	Ribosomal Protein S24	Protein Coding	P62847	50	GC10P078033	10.7493	https://www.genecards.org/cgi-bin/carddisp.pl?gene=RPS24
TUBA1B	Tubulin Alpha 1b	Protein Coding	P68363	50	GC12M049127	10.7422	https://www.genecards.org/cgi-bin/carddisp.pl?gene=TUBA1B
PRMT5	Protein Arginine Methyltransferase 5	Protein Coding	O14744	53	GC14M022920	10.7403	https://www.genecards.org/cgi-bin/carddisp.pl?gene=PRMT5
FMR1	Fragile X Messenger Ribonucleoprotein 1	Protein Coding	Q06787	51	GC0XP147968	10.7384	https://www.genecards.org/cgi-bin/carddisp.pl?gene=FMR1
NEFL	Neurofilament Light Chain	Protein Coding	P07196	52	GC08M024950	10.7376	https://www.genecards.org/cgi-bin/carddisp.pl?gene=NEFL
ETS2	ETS Proto-Oncogene 2, Transcription Factor	Protein Coding	P15036	48	GC21P038805	10.7349	https://www.genecards.org/cgi-bin/carddisp.pl?gene=ETS2
PLOD1	Procollagen-Lysine,2-Oxoglutarate 5-Dioxygenase 1	Protein Coding	Q02809	52	GC01P011934	10.7179	https://www.genecards.org/cgi-bin/carddisp.pl?gene=PLOD1
SIK1	Salt Inducible Kinase 1	Protein Coding	P57059	53	GC21M043414	10.7054	https://www.genecards.org/cgi-bin/carddisp.pl?gene=SIK1
DNM1L	Dynamin 1 Like	Protein Coding	O00429	55	GC12P032679	10.6989	https://www.genecards.org/cgi-bin/carddisp.pl?gene=DNM1L
TNFSF4	TNF Superfamily Member 4	Protein Coding	P23510	48	GC01M173183	10.6971	https://www.genecards.org/cgi-bin/carddisp.pl?gene=TNFSF4
ADRB1	Adrenoceptor Beta 1	Protein Coding	P08588	55	GC10P114044	10.6855	https://www.genecards.org/cgi-bin/carddisp.pl?gene=ADRB1
GCDH	Glutaryl-CoA Dehydrogenase	Protein Coding	Q92947	52	GC19P012891	10.6826	https://www.genecards.org/cgi-bin/carddisp.pl?gene=GCDH
TSPO	Translocator Protein	Protein Coding	B1AH88	51	GC22P043151	10.6789	https://www.genecards.org/cgi-bin/carddisp.pl?gene=TSPO
P2RY12	Purinergic Receptor P2Y12	Protein Coding	Q9H244	54	GC03M151336	10.6754	https://www.genecards.org/cgi-bin/carddisp.pl?gene=P2RY12
NCF4	Neutrophil Cytosolic Factor 4	Protein Coding	Q15080	54	GC22P036860	10.6611	https://www.genecards.org/cgi-bin/carddisp.pl?gene=NCF4
[truncated: 7,551 more rows]

## Sheet: DisGeNET
Disease	Disease_id	Gene	Gene_id	UniProt	Gene_Full_Name	Protein_Class	N_diseases_g	DSI_g	DPI_g	pLI	Score_gda	EL_gda	EI_gda	N_PMIDs	N_SNPs_gda	First_Ref	Last_Ref
Acute Lung Injury	C0242488	VIP	7432	P01282	vasoactive intestinal peptide	Signaling	376	0.437	0.846	0.00041995	0.5		1	2	0	1996	2010
Acute Lung Injury	C0242488	CXCL2	2920	P19875	C-X-C motif chemokine ligand 2	Signaling	186	0.513	0.885	3.6079e-07	0.5		1	2	0	2009	2016
Acute Lung Injury	C0242488	PPARG	5468	P37231	peroxisome proliferator activated receptor gamma	Nuclear receptor	877	0.358	0.885	0.029194	0.5		1	2	0	2006	2011
Acute Lung Injury	C0242488	ICAM1	3383	P05362	intercellular adhesion molecule 1		737	0.364	0.962	0.035295	0.5		1	3	0	2007	2016
Acute Lung Injury	C0242488	TGFB1	7040	P01137	transforming growth factor beta 1	Signaling	1558	0.287	0.962	0.03685	0.3		1	1	0	2005	2005
Acute Lung Injury	C0242488	APOA1	335	P02647	apolipoprotein A1		416	0.429	0.885	0.00054909	0.3		1	1	0	2011	2011
Acute Lung Injury	C0242488	TFF2	7032	Q03403	trefoil factor 2	Signaling	72	0.61	0.538	2.2197e-07	0.3		1	1	0	2010	2010
Acute Lung Injury	C0242488	FAS	355	P25445	Fas cell surface death receptor		754	0.372	0.923	0.8117	0.3		1	1	0	2000	2000
Acute Lung Injury	C0242488	TFF1	7031	P04155	trefoil factor 1	Signaling	147	0.529	0.769	0.00088929	0.3		1	1	0	2010	2010
Acute Lung Injury	C0242488	FASLG	356	P48023	Fas ligand	Signaling	398	0.43	0.885	0.18345	0.3		1	1	0	2000	2000
Acute Lung Injury	C0242488	SFTPD	6441	P35247	surfactant protein D	Surfactant	194	0.5	0.846	7.4927e-05	0.3		1	1	0	2018	2018
Acute Lung Injury	C0242488	IL17A	3605	Q16552	interleukin 17A		1074	0.324	0.923	0.043049	0.3		1	1	0	2017	2017
Acute Lung Injury	C0242488	ASCL1	429	P50553	achaete-scute family bHLH transcription factor 1	Transcription factor	136	0.552	0.692	0.67692	0.3		1	1	0	2010	2010
Acute Lung Injury	C0242488	MYLK	4638	Q15746	myosin light chain kinase	Kinase	199	0.51	0.846	9.1706e-12	0.3		1	1	0	2009	2009
Acute Lung Injury	C0242488	NFE2L2	4780	Q16236	nuclear factor, erythroid 2 like 2	Enzyme	823	0.357	0.885	0.0035719	0.3		1	1	0	2015	2015
Acute Lung Injury	C0242488	TNFAIP6	7130	P98066	TNF alpha induced protein 6		91	0.582	0.731	1.0939e-06	0.3		1	1	0	2016	2016
Acute Lung Injury	C0242488	TXN	7295	P10599	thioredoxin		338	0.447	0.885	0.20119	0.3		1	1	0	2005	2005
Acute Lung Injury	C0242488	EPHX1	2052	P07099	epoxide hydrolase 1		196	0.5	0.846	3.2154e-09	0.3		1	1	0	2016	2016
Acute Lung Injury	C0242488	EDN1	1906	P05305	endothelin 1	Signaling	679	0.38	0.846	0.45504	0.3		1	1	0	2006	2006
Acute Lung Injury	C0242488	IL1RL1	9173	Q01638	interleukin 1 receptor like 1	Receptor	117	0.547	0.731	1.4407e-12	0.3		1	1	0	2011	2011
Acute Lung Injury	C0242488	CAT	847	P04040	catalase	Enzyme	794	0.359	0.962	1.6263e-10	0.3		1	1	0	2004	2004
Acute Lung Injury	C0242488	ACVR1	90	Q04771	activin A receptor type 1	Kinase	144	0.535	0.731	0.3254	0.3		1	1	0	2011	2011
Acute Lung Injury	C0242488	IL1B	3553	P01584	interleukin 1 beta		1801	0.276	0.962	0.13005	0.21		1	5	0	1996	2012
Acute Lung Injury	C0242488	PLAU	5328	P00749	plasminogen activator, urokinase	Enzyme	439	0.425	0.923	2.3058e-06	0.21		1	3	0	2008	2013
Acute Lung Injury	C0242488	BAX	581	Q07812	BCL2 associated X, apoptosis regulator	Signaling	420	0.417	0.885	0.31746	0.2		1	1	0	2010	2010
Acute Lung Injury	C0242488	BCL2	596	P10415	BCL2 apoptosis regulator	Signaling	1456	0.291	0.885	0.55903	0.2		1	1	0	2010	2010
Acute Lung Injury	C0242488	CCL2	6347	P13500	C-C motif chemokine ligand 2	Signaling	1157	0.321	0.962	0.60786	0.2		1	1	0	2012	2012
Acute Lung Injury	C0242488	C3	718	P01024	complement C3	Enzyme modulator	343	0.445	0.885	0.90421	0.2		1	1	0	2012	2012
Acute Lung Injury	C0242488	FADD	8772	Q13158	Fas associated via death domain		137	0.537	0.846	0.52595	0.2		1	1	0	2013	2013
Acute Lung Injury	C0242488	PTGS2	5743	P35354	prostaglandin-endoperoxide synthase 2	Enzyme	1234	0.314	0.962	0.99597	0.2		1	1	0	2009	2009
Acute Lung Injury	C0242488	MFN1	55669	Q8IWA4	mitofusin 1	Enzyme	45	0.644	0.577	2.5118e-10	0.2		1	1	0	2015	2015
Acute Lung Injury	C0242488	IL13	3596	P35225	interleukin 13		587	0.386	0.846	0.014426	0.2		1	1	0	2004	2004
Acute Lung Injury	C0242488	PLA2G2A	5320	P14555	phospholipase A2 group IIA	Enzyme	215	0.488	0.808	0.097278	0.2		1	1	0	2009	2009
Acute Lung Injury	C0242488	AKAP12	9590	Q02952	A-kinase anchoring protein 12		99	0.566	0.615	0.035666	0.2		1	1	0	2013	2013
Acute Lung Injury	C0242488	PECAM1	5175	P16284	platelet and endothelial cell adhesion molecule 1	Cell adhesion	396	0.426	0.846		0.2		1	1	0	2012	2012
Acute Lung Injury	C0242488	PAWR	5074	Q96IZ0	pro-apoptotic WT1 regulator		133	0.542	0.846	0.089515	0.2		1	1	0	2007	2007
Acute Lung Injury	C0242488	CCL4	6351	P13236;Q8NHW4	C-C motif chemokine ligand 4	Signaling	276	0.466	0.923	0.24134	0.2		1	2	0	2000	2012
Acute Lung Injury	C0242488	CXCL6	6372	P80162	C-X-C motif chemokine ligand 6	Signaling	90	0.582	0.692	2.7101e-09	0.2		1	1	0	1995	1995
Acute Lung Injury	C0242488	CAV1	857	Q03135	caveolin 1	Enzyme modulator	633	0.388	0.885	0.008274	0.2		1	1	0	2014	2014
Acute Lung Injury	C0242488	TNF	7124	P01375	tumor necrosis factor	Signaling	2724	0.231	0.962	0.8033	0.2		1	3	0	2000	2012
Acute Lung Injury	C0242488	TLR4	7099	O00206	toll like receptor 4		1174	0.321	0.962	4.6131e-09	0.2		1	1	0	2009	2009
Acute Lung Injury	C0242488	SCGB1A1	7356	P11684	secretoglobin family 1A member 1	Signaling	133	0.546	0.808	0.00079919	0.2		1	1	0	2008	2008
Acute Lung Injury	C0242488	TIMP2	7077	P16035	TIMP metallopeptidase inhibitor 2	Enzyme modulator	404	0.425	0.846	0.78893	0.2		1	1	0	1999	1999
Acute Lung Injury	C0242488	THBD	7056	P07204	thrombomodulin		303	0.457	0.769	0.053769	0.2		1	1	0	2009	2009
Acute Lung Injury	C0242488	VEGFA	7422	P15692	vascular endothelial growth factor A	Signaling	1899	0.266	0.923	2.4085e-05	0.2		1	1	0	2012	2012
Acute Lung Injury	C0242488	MFN2	9927	O95140	mitofusin 2	Enzyme	334	0.471	0.846	0.99415	0.2		1	1	0	2015	2015
Acute Lung Injury	C0242488	XDH	7498	P47989	xanthine dehydrogenase	Enzyme	165	0.529	0.846	2.589e-22	0.2		1	1	0	1998	1998
Acute Lung Injury	C0242488	CASP3	836	P42574	caspase 3	Enzyme	819	0.351	0.923	0.10017	0.2		1	1	0	2018	2018
Acute Lung Injury	C0242488	CASP8	841	Q14790	caspase 8	Enzyme	480	0.404	0.923	3.7236e-06	0.2		1	1	0	2018	2018
Acute Lung Injury	C0242488	SLPI	6590	P03973	secretory leukocyte peptidase inhibitor	Enzyme modulator	310	0.449	0.846	0.00089665	0.2		1	2	0	1999	2015
Acute Lung Injury	C0242488	P2RY12	64805	Q9H244	purinergic receptor P2Y12	G-protein coupled receptor	153	0.533	0.731	0.0016859	0.2		1	1	0	2011	2011
Acute Lung Injury	C0242488	NOD2	64127	Q9HC29	nucleotide binding oligomerization domain containing 2	Enzyme	434	0.423	0.923	1.9834e-30	0.2		1	1	0	2012	2012
Acute Lung Injury	C0242488	PAK1	5058	Q13153	p21 (RAC1) activated kinase 1	Kinase	221	0.494	0.808	0.0013306	0.2		1	1	0	2013	2013
Acute Lung Injury	C0242488	SERPINE1	5054	P05121	serpin family E member 1	Enzyme modulator	770	0.359	0.885	0.043609	0.2		1	3	0	2000	2015
Acute Lung Injury	C0242488	FCGR1A	2209	P12314	Fc fragment of IgG receptor Ia	Cell adhesion	141	0.532	0.731	0.00013116	0.2		1	1	0	2009	2009
Acute Lung Injury	C0242488	FCGR2A	2212	P12318	Fc fragment of IgG receptor IIa	Cell adhesion	227	0.48	0.769	2.0054e-06	0.2		1	1	0	2009	2009
Acute Lung Injury	C0242488	FCGR2B	2213	P31994	Fc fragment of IgG receptor IIb	Cell adhesion	155	0.522	0.846	0.45637	0.2		1	1	0	2009	2009
Acute Lung Injury	C0242488	FGA	2243	P02671	fibrinogen alpha chain		118	0.573	0.769	1.2236e-13	0.2		1	1	0	2012	2012
Acute Lung Injury	C0242488	FLT1	2321	P17948	fms related receptor tyrosine kinase 1	Kinase	424	0.419	0.846	0.99983	0.2		1	1	0	2012	2012
Acute Lung Injury	C0242488	GJA1	2697	P17302	gap junction protein alpha 1	Cell-cell junction	662	0.393	0.885	0.15523	0.2		1	1	0	2013	2013
Acute Lung Injury	C0242488	GOT1	2805	P17174	glutamic-oxaloacetic transaminase 1		71	0.601	0.692	0.0011573	0.2		1	1	0	2015	2015
Acute Lung Injury	C0242488	GSR	2936	P00390	glutathione-disulfide reductase	Enzyme	206	0.494	0.846	1.2922e-06	0.2		1	1	0	1994	1994
Acute Lung Injury	C0242488	F3	2152	P13726	coagulation factor III, tissue factor	Receptor	456	0.415	0.846	0.018872	0.2		1	1	0	2012	2012
Acute Lung Injury	C0242488	F2	2147	P00734	coagulation factor II, thrombin	Enzyme	490	0.415	0.885	0.0011118	0.2		1	1	0	2012	2012
Acute Lung Injury	C0242488	PROCR	10544	Q9UNN8	protein C receptor	Enzyme modulator	110	0.56	0.692	0.0056256	0.2		1	1	0	2009	2009
Acute Lung Injury	C0242488	ADRA2A	150	P08913	adrenoceptor alpha 2A	G-protein coupled receptor	102	0.578	0.615	0.00081816	0.2		1	1	0	2011	2011
Acute Lung Injury	C0242488	CYP1A1	1543	P04798	cytochrome P450 family 1 subfamily A member 1	Enzyme	379	0.436	0.846	1.0635e-17	0.2		1	1	0	2006	2006
Acute Lung Injury	C0242488	NQO1	1728	P15559	NAD(P)H quinone dehydrogenase 1		368	0.434	0.885	1.1867e-09	0.2		1	2	0	2014	2016
Acute Lung Injury	C0242488	AGER	177	Q15109	advanced glycosylation end-product specific receptor	Receptor	450	0.42	0.885	6.3528e-16	0.2		1	1	0	2013	2013
Acute Lung Injury	C0242488	ELANE	1991	P08246	elastase, neutrophil expressed	Enzyme	346	0.447	0.846	0.0012274	0.2		1	3	0	2004	2008
Acute Lung Injury	C0242488	EPHX2	2053	P34913	epoxide hydrolase 2	Enzyme	97	0.568	0.654	1.7936e-21	0.2		1	1	0	2012	2012
Acute Lung Injury	C0242488	ALB	213	P02768	albumin	Transporter	1198	0.317	0.962	0.64329	0.2		1	1	0	2012	2012
Acute Lung Injury	C0242488	HMGB1	3146	P09429	high mobility group box 1	Nucleic acid binding	724	0.368	0.923	0.82035	0.2		1	2	0	2011	2013
Acute Lung Injury	C0242488	HMOX1	3162	P09601	heme oxygenase 1		666	0.381	0.923	0.0096817	0.2		1	2	0	2010	2011
Acute Lung Injury	C0242488	OPA1	4976	O60313	OPA1 mitochondrial dynamin like GTPase	Enzyme modulator	236	0.51	0.846	0.98636	0.2		1	1	0	2015	2015
Acute Lung Injury	C0242488	NOS2	4843	P35228	nitric oxide synthase 2		783	0.364	0.923	4.0277e-15	0.2		1	1	0	2006	2006
Acute Lung Injury	C0242488	MIR330	442902		microRNA 330		81	0.584	0.692		0.2		1	1	0	2014	2014
Acute Lung Injury	C0242488	MMP9	4318	P14780	matrix metallopeptidase 9	Enzyme	1337	0.305	0.923	1.8869e-17	0.2		1	1	0	2012	2012
Acute Lung Injury	C0242488	MMP7	4316	P09237	matrix metallopeptidase 7	Enzyme	320	0.446	0.885	1.0404e-09	0.2		1	1	0	2011	2011
Acute Lung Injury	C0242488	MMP2	4313	P08253	matrix metallopeptidase 2	Enzyme	1021	0.333	0.923	0.83878	0.2		1	1	0	2012	2012
Acute Lung Injury	C0242488	MIR96	407053		microRNA 96		134	0.536	0.769		0.2		1	1	0	2014	2014
Acute Lung Injury	C0242488	KDR	3791	P35968	kinase insert domain receptor	Kinase	623	0.378	0.885	0.99982	0.2		1	1	0	2012	2012
Acute Lung Injury	C0242488	ITGB2	3689	P05107	integrin subunit beta 2	Receptor	340	0.444	0.923	5.0817e-15	0.2		1	1	0	1992	1992
Acute Lung Injury	C0242488	AQP5	362	P55064	aquaporin 5	Ion channel	119	0.552	0.769	0.053249	0.2		1	1	0	2014	2014
Acute Lung Injury	C0242488	IFNG	3458	P01579	interferon gamma		1519	0.288	0.962	0.47156	0.2		1	1	0	2012	2012
Acute Lung Injury	C0242488	IL1RN	3557	P18510	interleukin 1 receptor antagonist		701	0.373	0.923	0.030914	0.2		1	2	0	1996	2005
Acute Lung Injury	C0242488	IL2	3558	P60568	interleukin 2		950	0.336	0.885	0.47968	0.2		1	1	0	2012	2012
Acute Lung Injury	C0242488	IL4	3565	P05112	interleukin 4		996	0.332	0.962	0.0047372	0.2		1	1	0	2014	2014
Acute Lung Injury	C0242488	IL6	3569	P05231	interleukin 6		2367	0.248	0.962	0.31536	0.2		1	1	0	2009	2009
Acute Lung Injury	C0242488	IL10	3586	P22301	interleukin 10		1679	0.281	0.923	0.0058874	0.2		1	2	0	2013	2013
Acute Lung Injury	C0242488	IL18	3606	Q14116	interleukin 18		750	0.365	0.923	0.030717	0.2		1	1	0	2013	2013
Acute Lung Injury	C0242488	ADAR	103	P55265	adenosine deaminase RNA specific	Enzyme	256	0.501	0.808	0.026282	0.2		1	1	0	2009	2009
Acute Lung Injury	C0242488	MST1R	4486	Q04912	macrophage stimulating 1 receptor	Kinase	133	0.542	0.808	7.8684e-37	0.01		1	1	0	2006	2006

## Sheet: NCBI
tax_id	Org_name	GeneID	CurrentID	Status	Symbol	Aliases	description	other_designations	map_location	chromosome	genomic_nucleotide_accession.version	start_position_on_the_genomic_accession	end_position_on_the_genomic_accession	orientation	exon_count	OMIM
9606	Homo sapiens	3091	0	live	HIF1A	HIF-1-alpha, HIF-1A, HIF-1alpha, HIF1, HIF1-ALPHA, MOP1, PASD8, bHLHe78	hypoxia inducible factor 1 subunit alpha	hypoxia-inducible factor 1-alpha|ARNT interacting protein|PAS domain-containing protein 8|basic-helix-loop-helix-PAS protein MOP1|class E basic helix-loop-helix protein 78|hypoxia inducible factor 1 alpha subunit|hypoxia inducible factor 1, alpha subunit (basic helix-loop-helix transcription factor)|hypoxia-inducible factor1alpha|member of PAS protein 1|member of PAS superfamily 1	14q23.2	14	NC_000014.9	61695513	61748258	plus	16	603348
9606	Homo sapiens	1636	0	live	ACE	ACE1, CD143, DCP, DCP1	angiotensin I converting enzyme	angiotensin-converting enzyme|CD143 antigen|angiotensin I converting enzyme (peptidyl-dipeptidase A) 1|carboxycathepsin|dipeptidyl carboxypeptidase 1|dipeptidyl carboxypeptidase I|kininase II|peptidase P	17q23.3	17	NC_000017.11	63477061	63498373	plus	26	106180
9606	Homo sapiens	7099	0	live	TLR4	ARMD10, CD284, TLR-4, TOLL	toll like receptor 4	toll-like receptor 4|hToll|homolog of Drosophila toll|toll like receptor 4 protein	9q33.1	9	NC_000009.12	117704403	117724735	plus	4	603030
9606	Homo sapiens	3576	0	live	CXCL8	GCP-1, GCP1, IL8, LECT, LUCT, LYNAP, MDNCF, MONAP, NAF, NAP-1, NAP1, SCYB8	C-X-C motif chemokine ligand 8	interleukin-8|T-cell chemotactic factor|alveolar macrophage chemotactic factor I|beta endothelial cell-derived neutrophil activating peptide|beta-thromboglobulin-like protein|chemokine (C-X-C motif) ligand 8|emoctakin|granulocyte chemotactic protein 1|interleukin 8|lung giant cell carcinoma-derived chemotactic protein|lymphocyte derived neutrophil activating peptide|monocyte-derived neutrophil ch…	4q13.3	4	NC_000004.12	73740569	73743716	plus	3	146930
9606	Homo sapiens	3586	0	live	IL10	CSIF, GVHDS, IL-10A, TGIF, IL10	interleukin 10	interleukin-10|T-cell growth inhibitory factor|cytokine synthesis inhibitory factor	1q32.1	1	NC_000001.11	206767602	206772494	minus	7	124092
9606	Homo sapiens	4790	0	live	NFKB1	CVID12, EBP-1, KBF1, NF-kB, NF-kB1, NF-kappa-B1, NF-kappaB, NF-kappabeta, NFKB-p105, NFKB-p50, NFkappaB	nuclear factor kappa B subunit 1	nuclear factor NF-kappa-B p105 subunit|DNA-binding factor KBF1|nuclear factor NF-kappa-B p50 subunit|nuclear factor kappa-B DNA binding subunit|nuclear factor of kappa light polypeptide gene enhancer in B-cells 1	4q24	4	NC_000004.12	102501359	102617302	plus	27	164011
9606	Homo sapiens	3146	0	live	HMGB1	HMG-1, HMG1, HMG3, SBP-1	high mobility group box 1	high mobility group protein B1|Amphoterin|Sulfoglucuronyl carbohydrate binding protein|high-mobility group (nonhistone chromosomal) protein 1	13q12.3	13	NC_000013.11	30456704	30617597	minus	9	163905
9606	Homo sapiens	1401	0	live	CRP	PTX1	C-reactive protein	C-reactive protein|C-reactive protein, pentraxin-related|pentraxin 1	1q23.2	1	NC_000001.11	159712289	159714589	minus	3	123260
9606	Homo sapiens	29126	0	live	CD274	B7-H, B7H1, PD-L1, PDCD1L1, PDCD1LG1, PDL1, hPD-L1	CD274 molecule	programmed cell death 1 ligand 1|B7 homolog 1|CD274 antigen|PDCD1 ligand 1	9p24.1	9	NC_000009.12	5450542	5470554	plus	7	605402
9606	Homo sapiens	3553	0	live	IL1B	IL-1, IL1-BETA, IL1F2, IL1beta	interleukin 1 beta	interleukin-1 beta|IL-1 beta|catabolin|interleukin 1beta|preinterleukin 1 beta|pro-interleukin-1-beta	2q14.1	2	NC_000002.12	112829751	112836779	minus	8	147720
9606	Homo sapiens	2475	0	live	MTOR	FRAP, FRAP1, FRAP2, RAFT1, RAPT1, SKS	mechanistic target of rapamycin kinase	serine/threonine-protein kinase mTOR|FK506 binding protein 12-rapamycin associated protein 2|FK506-binding protein 12-rapamycin complex-associated protein 1|FKBP-rapamycin associated protein|FKBP12-rapamycin complex-associated protein 1|mammalian target of rapamycin|mechanistic target of rapamycin (serine/threonine kinase)|rapamycin and FKBP12 target 1|rapamycin associated protein FRAP2|rapamycin…	1p36.22	1	NC_000001.11	11106535	11262551	minus	60	601231
9606	Homo sapiens	5743	0	live	PTGS2	COX-2, COX2, GRIPGHS, PGG/HS, PGHS-2, PHS-2, hCox-2	prostaglandin-endoperoxide synthase 2	prostaglandin G/H synthase 2|PGH synthase 2|PHS II|cyclooxygenase 2|cyclooxygenase 2b|prostaglandin H2 synthase 2|prostaglandin-endoperoxide synthase 2 (prostaglandin G/H synthase and cyclooxygenase)	1q31.1	1	NC_000001.11	186671791	186680423	minus	10	600262
9606	Homo sapiens	1080	0	live	CFTR	ABC35, ABCC7, CF/MRP, MRP7, TNR-CFTR, dJ760C5.1, CFTR	CF transmembrane conductance regulator	cystic fibrosis transmembrane conductance regulator|cAMP-dependent chloride channel|channel conductance-controlling ATPase|cystic fibrosis transmembrane conductance regulating|cystic fibrosis transmembrane conductance regulator (ATP-binding cassette sub-family C, member 7)	7q31.2	7	NC_000007.14	117480025	117668665	plus	27	602421
9606	Homo sapiens	4846	0	live	NOS3	ECNOS, eNOS	nitric oxide synthase 3	nitric oxide synthase 3|EC-NOS|NOS type III|NOSIII|cNOS|constitutive NOS|endothelial NOS|nitric oxide synthase 3 (endothelial cell)	7q36.1	7	NC_000007.14	150991017	151014588	plus	28	163729
9606	Homo sapiens	4879	0	live	NPPB	BNP, Iso-ANP	natriuretic peptide B	natriuretic peptides B|brain natriuretic factor prohormone|brain type natriuretic peptide|gamma-brain natriuretic peptide|natriuretic peptide precursor B|natriuretic protein|preproBNP|proBNP	1p36.22	1	NC_000001.11	11857464	11858945	minus	3	600295
9606	Homo sapiens	3458	0	live	IFNG	IFG, IFI, IMD69	interferon gamma	interferon gamma|IFN-gamma|immune interferon	12q15	12	NC_000012.12	68154768	68159740	minus	4	147570
9606	Homo sapiens	4780	0	live	NFE2L2	HEBP1, IMDDHH, NRF2, Nrf-2	NFE2 like bZIP transcription factor 2	nuclear factor erythroid 2-related factor 2|nuclear factor erythroid-derived 2-like 2|nuclear factor, erythroid 2 like 2	2q31.2	2	NC_000002.12	177230303	177264727	minus	6	600492
9606	Homo sapiens	23411	0	live	SIRT1	SIR2, SIR2L1, SIR2alpha	sirtuin 1	NAD-dependent protein deacetylase sirtuin-1|NAD-dependent protein deacylase sirtuin-1|SIR2-like protein 1|regulatory protein SIR2 homolog 1|sirtuin type 1	10q21.3	10	NC_000010.11	67884656	67918390	plus	11	604479
9606	Homo sapiens	406991	0	live	MIR21	MIRN21, hsa-mir-21, miR-21, miRNA21	microRNA 21		17q23.1	17	NC_000017.11	59841266	59841337	plus	1	611020
9606	Homo sapiens	3605	0	live	IL17A	CTLA-8, CTLA8, IL-17, IL-17A, IL17, ILA17	interleukin 17A	interleukin-17A|cytotoxic T-lymphocyte-associated antigen 8|cytotoxic T-lymphocyte-associated protein 8|interleukin 17 (cytotoxic T-lymphocyte-associated serine esterase 8)|interleukin-17	6p12.2	6	NC_000006.12	52186375	52190638	plus	3	603149
9606	Homo sapiens	7097	0	live	TLR2	CD282, TIL4	toll like receptor 2	toll-like receptor 2|toll/interleukin-1 receptor-like protein 4	4q31.3	4	NC_000004.12	153684280	153710637	plus	4	603028
9606	Homo sapiens	114548	0	live	NLRP3	AGTAVPRL, AII, AVP, C1orf7, CIAS1, CLR1.1, DFNA34, FCAS, FCAS1, FCU, KEFH, MWS, NALP3, PYPAF1	NLR family pyrin domain containing 3	NACHT, LRR and PYD domains-containing protein 3|NACHT domain-, leucine-rich repeat-, and PYD-containing protein 3|NACHT, LRR and PYD containing protein 3|PYRIN-containing APAF1-like protein 1|caterpiller protein 1.1|cold autoinflammatory syndrome 1 protein|cold-induced autoinflammatory syndrome 1 protein|cryopyrin|cryopyrin, NACHT, LRR and PYD domains - containing protein 3|deafness, autosomal do…	1q44	1	NC_000001.11	247416077	247448817	plus	12	606416
9606	Homo sapiens	355	0	live	FAS	ALPS1A, APO-1, APT1, CD951, FASTM, TNFRSF6, FAS	Fas cell surface death receptor	tumor necrosis factor receptor superfamily member 6|APO-1 cell surface antigen|CD95 antigen|FASLG receptor|Fas (TNF receptor superfamily, member 6)|Fas AMA|TNF receptor superfamily member 6|apoptosis antigen 1|apoptosis signaling receptor FAS|apoptosis-mediating surface antigen FAS|mutant tumor necrosis receptor superfamily member 6|tumor necrosis factor receptor superfamily, member 6	10q23.31	10	NC_000010.11	88964050	89017059	plus	15	134637
9606	Homo sapiens	59272	0	live	ACE2	ACEH	angiotensin converting enzyme 2	angiotensin-converting enzyme 2|ACE-related carboxypeptidase|angiotensin I converting enzyme (peptidyl-dipeptidase A) 2|angiotensin I converting enzyme 2|angiotensin-converting enzyme homolog|angiotensin-converting enzyme-related carboxypeptidase|metalloprotease MPROT15|peptidyl-dipeptidase A	Xp22.2	X	NC_000023.11	15518197	15607211	minus	22	300335
9606	Homo sapiens	1026	0	live	CDKN1A	CAP20, CDKN1, CIP1, MDA-6, P21, SDI1, WAF1, p21CIP1	cyclin dependent kinase inhibitor 1A	cyclin-dependent kinase inhibitor 1|CDK-interacting protein 1|CDK-interaction protein 1|DNA synthesis inhibitor|cyclin-dependent kinase inhibitor 1A (p21, Cip1)|melanoma differentiation associated protein 6|wild-type p53-activated fragment 1	6p21.2	6	NC_000006.12	36676463	36687332	plus	6	116899
9606	Homo sapiens	332	0	live	BIRC5	API4, EPR-1	baculoviral IAP repeat containing 5	baculoviral IAP repeat-containing protein 5|apoptosis inhibitor 4|apoptosis inhibitor survivin	17q25.3	17	NC_000017.11	78214253	78225635	plus	5	603352
9606	Homo sapiens	1493	0	live	CTLA4	ALPS5, CD, CD152, CELIAC3, CTLA-4, GRD4, GSE, IDDM12	cytotoxic T-lymphocyte associated protein 4	cytotoxic T-lymphocyte protein 4|celiac disease 3|cytotoxic T lymphocyte associated antigen 4 short spliced form|cytotoxic T-lymphocyte-associated serine esterase-4|gluten-sensitive enteropathy|insulin-dependent diabetes mellitus 12|ligand and transmembrane spliced cytotoxic T lymphocyte associated antigen 4	2q33.2	2	NC_000002.12	203867771	203873965	plus	4	123890
9606	Homo sapiens	2146	0	live	EZH2	ENX-1, ENX1b, KMT6, KMT6A, WVS, WVS2, EZH2	enhancer of zeste 2 polycomb repressive complex 2 subunit	histone-lysine N-methyltransferase EZH2|enhancer of zeste homolog 2|lysine N-methyltransferase 6	7q36.1	7	NC_000007.14	148807383	148884291	minus	26	601573
9606	Homo sapiens	3565	0	live	IL4	BCGF-1, BCGF1, BSF-1, BSF1, IL-4	interleukin 4	interleukin-4|B cell growth factor 1|B_cell stimulatory factor 1|binetrakin|lymphocyte stimulatory factor 1|pitrakinra	5q31.1	5	NC_000005.10	132673989	132682678	plus	5	147780
9606	Homo sapiens	177	0	live	AGER	RAGE, SCARJ1, sRAGE	advanced glycosylation end-product specific receptor	advanced glycosylation end product-specific receptor|receptor for advanced glycation end-products	6p21.32	6	NC_000006.12	32180969	32184253	minus	10	600214
9606	Homo sapiens	335	0	live	APOA1	HPALP2, apo(a)	apolipoprotein A1	apolipoprotein A-I|apo-AI|epididymis secretory sperm binding protein	11q23.3	11	NC_000011.10	116835751	116837950	minus	4	107680
9606	Homo sapiens	3162	0	live	HMOX1	HMOX1D, HO-1, HSP32, bK286B10	heme oxygenase 1	heme oxygenase 1|heat shock protein, 32-kD|heme oxygenase (decycling) 1	22q12.3	22	NC_000022.11	35381096	35394207	plus	5	141250
9606	Homo sapiens	5133	0	live	PDCD1	CD279, PD-1, PD1, SLEB2, hPD-1, hPD-l, hSLE1	programmed cell death 1	programmed cell death protein 1|programmed cell death 1 protein|protein PD-1|systemic lupus erythematosus susceptibility 2	2q37.3	2	NC_000002.12	241849884	241858894	minus	6	600244
9606	Homo sapiens	6696	0	live	SPP1	BNSP, BSPI, ETA-1, OPN	secreted phosphoprotein 1	osteopontin|SPP1/CALPHA1 fusion|early T-lymphocyte activation 1|lnc-PKD2-2-3|nephropontin|osteopontin/immunoglobulin alpha 1 heavy chain constant region fusion protein|secreted phosphoprotein 1 (osteopontin, bone sialoprotein I, early T-lymphocyte activation 1)|urinary stone protein|uropontin	4q22.1	4	NC_000004.12	87975714	87983411	plus	8	166490
9606	Homo sapiens	3606	0	live	IL18	IGIF, IL-18, IL-1g, IL1F4	interleukin 18	interleukin-18|IFN-gamma-inducing factor|IL-1 gamma|iboctadekin|interleukin 18 (interferon-gamma-inducing factor)|interleukin-1 gamma	11q23.1	11	NC_000011.10	112143260	112164094	minus	6	600953
9606	Homo sapiens	3383	0	live	ICAM1	BB2, CD54, P3.58	intercellular adhesion molecule 1	intercellular adhesion molecule 1|ICAM-1|cell surface glycoprotein P3.58|epididymis secretory sperm binding protein|intercellular adhesion molecule 1 (CD54), human rhinovirus receptor|major group rhinovirus receptor	19p13.2	19	NC_000019.10	10271120	10286615	plus	7	147840
9606	Homo sapiens	2932	0	live	GSK3B		glycogen synthase kinase 3 beta	glycogen synthase kinase-3 beta|GSK-3 beta|serine/threonine-protein kinase GSK3B	3q13.33	3	NC_000003.12	119821321	120094447	minus	12	605004
9606	Homo sapiens	857	0	live	CAV1	BSCL3, CGL3, LCCNS, MSTP085, PPH3, VIP21	caveolin 1	caveolin-1|caveolin 1, caveolae protein, 22kDa|cell growth-inhibiting protein 32	7q31.2	7	NC_000007.14	116525009	116561185	plus	4	601047
9606	Homo sapiens	4582	0	live	MUC1	ADMCKD, ADMCKD1, ADTKD2, CA 15-3, CD227, Ca15-3, EMA, H23AG, KL-6, MAM6, MCD, MCKD, MCKD1, MUC-1, MUC-1/SEC, MUC-1/X/ZD, PEM, PEMT, PUM, MUC1	mucin 1, cell surface associated	mucin-1|H23 antigen|breast carcinoma-associated antigen DF3|cancer antigen 15-3|carcinoma-associated mucin|episialin|krebs von den Lungen-6|mucin 1, transmembrane|peanut-reactive urinary mucin|polymorphic epithelial mucin|tumor associated epithelial mucin|tumor-associated epithelial membrane antigen	1q22	1	NC_000001.11	155185824	155192915	minus	11	158340
9606	Homo sapiens	406947	0	live	MIR155	MIRN155, miRNA155, mir-155	microRNA 155	hsa-mir-155	21q21.3	21	NC_000021.9	25573980	25574044	plus	1	609337
9606	Homo sapiens	1906	0	live	EDN1	ARCND3, ET1, HDLCQ7, PPET1, QME	endothelin 1	endothelin-1|preproendothelin-1	6p24.1	6	NC_000006.12	12230516	12297194	plus	10	131240
9606	Homo sapiens	5879	0	live	RAC1	MIG5, MRD48, Rac-1, TC-25, p21-Rac1	Rac family small GTPase 1	ras-related C3 botulinum toxin substrate 1|cell migration-inducing gene 5 protein|ras-like protein TC25|ras-related C3 botulinum toxin substrate 1 (rho family, small GTP binding protein Rac1)	7p22.1	7	NC_000007.14	6374527	6403967	plus	7	602048
9606	Homo sapiens	406938	0	live	MIR146A	MIRN146, MIRN146A, miR-146a, miRNA146A	microRNA 146a	hsa-mir-146|hsa-mir-146a	5q33.3	5	NC_000005.10	160485352	160485450	plus	1	610566
9606	Homo sapiens	3725	0	live	JUN	AP-1, AP1, c-Jun, cJUN, p39	Jun proto-oncogene, AP-1 transcription factor subunit	transcription factor Jun|Jun activation domain binding protein|activator protein 1|enhancer-binding protein AP1|jun oncogene|proto-oncogene c-Jun|proto-oncogene cJun|transcription factor AP-1|transcription factor AP-1 subunit Jun|v-jun avian sarcoma virus 17 oncogene homolog|v-jun sarcoma virus 17 oncogene homolog	1p32.1	1	NC_000001.11	58780791	58784047	minus	1	165160
9606	Homo sapiens	3557	0	live	IL1RN	DIRA, ICIL-1RA, IL-1RN, IL-1ra, IL-1ra3, IL1F3, IL1RA, IRAP, MVCD4	interleukin 1 receptor antagonist	interleukin-1 receptor antagonist protein|IL1 inhibitor|intracellular IL-1 receptor antagonist type II|intracellular interleukin-1 receptor antagonist (icIL-1ra)|type II interleukin-1 receptor antagonist	2q14.1	2	NC_000002.12	113099360	113134014	plus	13	147679
9606	Homo sapiens	387	0	live	RHOA	ARH12, ARHA, EDFAOB, RHO12, RHOH12	ras homolog family member A	transforming protein RhoA|Aplysia ras-related homolog 12|epididymis secretory sperm binding protein|oncogene RHO H12|small GTP binding protein RhoA	3p21.31	3	NC_000003.12	49359145	49411976	minus	7	165390
9606	Homo sapiens	10135	0	live	NAMPT	1110035O14Rik, PBEF, PBEF1, VF, VISFATIN	nicotinamide phosphoribosyltransferase	nicotinamide phosphoribosyltransferase|NAmPRTase|pre-B cell-enhancing factor|pre-B-cell colony-enhancing factor 1	7q22.3	7	NC_000007.14	106248298	106285888	minus	13	608764
9606	Homo sapiens	7076	0	live	TIMP1	CLGI, EPA, EPO, HCI, TIMP, TIMP-1	TIMP metallopeptidase inhibitor 1	metalloproteinase inhibitor 1|collagenase inhibitor|epididymis secretory sperm binding protein|erythroid potentiating activity|fibroblast collagenase inhibitor|tissue inhibitor of metalloproteinases 1	Xp11.3	X	NC_000023.11	47582436	47586789	plus	6	305370
9606	Homo sapiens	3082	0	live	HGF	DFNB39, F-TCFB, HPTA, SF, HGF	hepatocyte growth factor	hepatocyte growth factor|fibroblast-derived tumor cytotoxic factor|hepatocyte growth factor (hepapoietin A; scatter factor)|hepatopoietin-A|lung fibroblast-derived mitogen	7q21.11	7	NC_000007.14	81699010	81770047	minus	20	142409
9606	Homo sapiens	90865	0	live	IL33	C9orf26, DVS27, IL1F11, NF-HEV, NFEHEV	interleukin 33	interleukin-33|DVS27-related protein|interleukin-1 family member 11|nuclear factor for high endothelial venules|nuclear factor from high endothelial venules	9p24.1	9	NC_000009.12	6215149	6257983	plus	11	608678
9606	Homo sapiens	356	0	live	FASLG	ALPS1B, APT1LG1, APTL, CD178, CD95-L, CD95L, FASL, TNFSF6, TNLG1A	Fas ligand	tumor necrosis factor ligand superfamily member 6|CD95 ligand|Fas ligand (TNF superfamily, member 6)|apoptosis (APO-1) antigen ligand 1|apoptosis antigen ligand|fas antigen ligand|mutant tumor necrosis factor family member 6|tumor necrosis factor ligand 1A	1q24.3	1	NC_000001.11	172659103	172666876	plus	4	134638
9606	Homo sapiens	959	0	live	CD40LG	CD154, CD40L, HIGM1, IGM, IMD3, T-BAM, TNFSF5, TRAP, gp39, hCD40L	CD40 ligand	CD40 ligand|CD40 antigen ligand|CD40-L|T-B cell-activating molecule|T-cell antigen Gp39|TNF-related activation protein|tumor necrosis factor (ligand) superfamily member 5	Xq26.3	X	NC_000023.11	136648158	136660390	plus	5	300386
9606	Homo sapiens	2896	0	live	GRN	CLN11, GEP, GP88, PCDGF, PEPI, PGRN	granulin precursor	progranulin|PC cell-derived growth factor|acrogranin|epithelin|glycoprotein 88|glycoprotein of 88 Kda|granulin-epithelin|granulins|proepithelin	17q21.31	17	NC_000017.11	44345302	44353106	plus	13	138945
9606	Homo sapiens	5328	0	live	PLAU	ATF, BDPLT5, QPD, UPA, URK, u-PA	plasminogen activator, urokinase	urokinase-type plasminogen activator|U-plasminogen activator|plasminogen activator, urinary	10q22.2	10	NC_000010.11	73909164	73917494	plus	12	191840
9606	Homo sapiens	5806	0	live	PTX3	TNFAIP5, TSG-14	pentraxin 3	pentraxin-related protein PTX3|TNF alpha-induced protein 5|long pentraxin 3|tumor necrosis factor alpha-induced protein 5|tumor necrosis factor-inducible gene 14 protein|tumor necrosis factor-inducible protein TSG-14	3q25.32	3	NC_000003.12	157436850	157443633	plus	3	602492
9606	Homo sapiens	8678	0	live	BECN1	ATG6, VPS30, beclin1	beclin 1	beclin-1|ATG6 autophagy related 6 homolog|beclin 1 (coiled-coil, moesin-like BCL2-interacting protein)|beclin 1, autophagy related|beclin1-beta|beclin1-gamma|coiled-coil myosin-like BCL2-interacting protein|testis secretory sperm-binding protein Li 215e	17q21.31	17	NC_000017.11	42810132	42824282	minus	12	604378
9606	Homo sapiens	7057	0	live	THBS1	THBS, THBS-1, TSP, TSP-1, TSP1	thrombospondin 1	thrombospondin-1|glycoprotein G|thrombospondin-1p180|thrombospondin-p50	15q14	15	NC_000015.10	39581079	39599466	plus	22	188060
9606	Homo sapiens	285	0	live	ANGPT2	AGPT2, ANG2, LMPHM10	angiopoietin 2	angiopoietin-2|Tie2-ligand|angiopoietin-2B|angiopoietin-2a	8p23.1	8	NC_000008.11	6499632	6563245	minus	9	601922
9606	Homo sapiens	7048	0	live	TGFBR2	AAT3, FAA3, LDS1B, LDS2, LDS2B, MFS2, RIIC, TAAD2, TBR-ii, TBRII, TGFR-2, TGFbeta-RII, tbetaR-II	transforming growth factor beta receptor 2	TGF-beta receptor type-2|TGF-beta receptor type IIB|TGF-beta type II receptor|transforming growth factor beta receptor II|transforming growth factor beta receptor type IIC|transforming growth factor, beta receptor II (70/80kDa)|transforming growth factor, beta receptor II alpha|transforming growth factor, beta receptor II beta|transforming growth factor, beta receptor II delta|transforming growth…	3p24.1	3	NC_000003.12	30606356	30694142	plus	14	190182
9606	Homo sapiens	7189	0	live	TRAF6	MGC:3310, RNF85	TNF receptor associated factor 6	TNF receptor-associated factor 6|E3 ubiquitin-protein ligase TRAF6|RING finger protein 85|RING-type E3 ubiquitin transferase TRAF6|TNF receptor-associated factor 6, E3 ubiquitin protein ligase|interleukin-1 signal transducer	11p12	11	NC_000011.10	36483769	36510272	minus	8	602355
9606	Homo sapiens	3685	0	live	ITGAV	CD51, MSK8, VNRA, VTNR	integrin subunit alpha V	integrin alpha-V|antigen identified by monoclonal antibody L230|integrin alphaVbeta3|integrin, alpha V (vitronectin receptor, alpha polypeptide, antigen CD51)|vitronectin receptor subunit alpha	2q32.1	2	NC_000002.12	186590056	186680901	plus	32	193210
9606	Homo sapiens	2212	0	live	FCGR2A	CD32, CD32A, CDw32, FCG2, FCGR21, FcGR, FcgammaRIIa, IGFR2, FCGR2A	Fc gamma receptor IIa	low affinity immunoglobulin gamma Fc region receptor II-a|Fc fragment of IgG receptor IIa|Fc fragment of IgG, low affinity IIa, receptor (CD32)|Fc gamma receptor RIIa3|Immunoglobulin G Fc receptor II|fc-gamma-RIIa|fcRII-a|igG Fc receptor II-a	1q23.3	1	NC_000001.11	161505457	161524048	plus	10	146790
9606	Homo sapiens	4613	0	live	MYCN	MODEDsORF, MYCNsPEP, N-myc, NMYC, ODED, bHLHe37, MYCN	MYCN proto-oncogene, bHLH transcription factor	N-myc proto-oncogene protein|class E basic helix-loop-helix protein 37|neuroblastoma MYC oncogene|neuroblastoma-derived v-myc avian myelocytomatosis viral related oncogene|oncogene NMYC|v-myc avian myelocytomatosis viral oncogene neuroblastoma derived homolog	2p24.3	2	NC_000002.12	15940550	15947004	plus	3	164840
9606	Homo sapiens	11315	0	live	PARK7	DJ-1, DJ1, GATD2, HEL-S-67p	Parkinsonism associated deglycase	Parkinson disease protein 7|Parkinson disease (autosomal recessive, early onset) 7|epididymis secretory sperm binding protein Li 67p|maillard deglycase|oncogene DJ1|parkinson protein 7|protein DJ-1|protein deglycase DJ-1|protein/nucleic acid deglycase DJ-1	1p36.23	1	NC_000001.11	7961711	7985505	plus	7	602533
9606	Homo sapiens	6786	0	live	STIM1	D11S4896E, GOK, IMD10, STRMK, TAM, TAM1	stromal interaction molecule 1	stromal interaction molecule 1	11p15.4	11	NC_000011.10	3854604	4093210	plus	17	605921
9606	Homo sapiens	729230	0	live	CCR2	CC-CKR-2, CCR-2A, CCR2B, CD192, CKR2, CKR2A, CKR2B, CMKBR2, MCP-1-R, CCR2	C-C motif chemokine receptor 2	C-C chemokine receptor type 2|MCP-1 receptor|chemokine (C-C motif) receptor 2|monocyte chemoattractant protein 1 receptor|monocyte chemotactic protein 1 receptor	3p21.31	3	NC_000003.12	46354111	46360940	plus	2	601267
9606	Homo sapiens	135	0	live	ADORA2A	A2aR, ADORA2, RDC8	adenosine A2a receptor	adenosine receptor A2a|adenosine receptor subtype A2a	22q11.23	22	NC_000022.11	24423597	24442357	plus	6	102776
9606	Homo sapiens	1051	0	live	CEBPB	C/EBP-beta, IL6DBP, NF-IL6, TCF5	CCAAT enhancer binding protein beta	CCAAT/enhancer-binding protein beta|CCAAT/enhancer binding protein (C/EBP), beta|interleukin 6-dependent DNA-binding protein|nuclear factor NF-IL6|nuclear factor of interleukin 6|transcription factor 5|transcription factor C/EBP beta	20q13.13	20	NC_000020.11	50190583	50192690	plus	1	189965
9606	Homo sapiens	3297	0	live	HSF1	HSTF1	heat shock transcription factor 1	heat shock factor protein 1	8q24.3	8	NC_000008.11	144291604	144314720	plus	15	140580
9606	Homo sapiens	3566	0	live	IL4R	CD124, IL-4RAA, IL4R	interleukin 4 receptor	interleukin-4 receptor subunit alpha|IL-4 receptor subunit alpha|interleukin 13 receptor|interleukin-4 receptor alpha chain	16p12.1	16	NC_000016.10	27313756	27364778	plus	16	147781
9606	Homo sapiens	949	0	live	SCARB1	CD36L1, CLA-1, CLA1, HDLCQ6, HDLQTL6, SR-BI, SRB1	scavenger receptor class B member 1	scavenger receptor class B member 1|CD36 and LIMPII analogous 1|CD36 antigen (collagen type I receptor, thrombospondin receptor)-like 1|scavenger receptor class B type III	12q24.31	12	NC_000012.12	124776856	124863864	minus	15	601040
9606	Homo sapiens	407006	0	live	MIR221	MIRN221, miRNA221, mir-221	microRNA 221	hsa-mir-221	Xp11.3	X	NC_000023.11	45746157	45746266	minus	1	300568
9606	Homo sapiens	246778	0	live	IL27	IL-27, IL-27AA, IL27p28, IL30, p28, IL27	interleukin 27	interleukin-27 subunit alpha|IL-27 p28 subunit|IL-27 subunit alpha|IL-27-A|IL27-A|interleukin-30	16p12.1-p11.2	16	NC_000016.10	28499362	28506834	minus	5	608273
9606	Homo sapiens	3678	0	live	ITGA5	CD49e, FNRA, VLA-5, VLA5A	integrin subunit alpha 5	integrin alpha-5|CD49 antigen-like family member E|ITGA5/SLC9B1 fusion|fibronectin receptor subunit alpha|fibronectin receptor, alpha polypeptide|fibronectin receptor, alpha subunit|integrin alpha-F|integrin, alpha 5 (fibronectin receptor, alpha polypeptide)|very late activation protein 5, alpha subunit	12q13.13	12	NC_000012.12	54395261	54419266	minus	31	135620
9606	Homo sapiens	5604	0	live	MAP2K1	CFC3, MAPKK1, MEK1, MEL, MKK1, PRKMK1	mitogen-activated protein kinase kinase 1	dual specificity mitogen-activated protein kinase kinase 1|ERK activator kinase 1|MAPK/ERK kinase 1|MAPKK 1|MEK 1|protein kinase, mitogen-activated, kinase 1 (MAP kinase kinase 1)	15q22.31	15	NC_000015.10	66386912	66491544	plus	12	176872
9606	Homo sapiens	407008	0	live	MIR223	MIRN223, miRNA223, mir-223	microRNA 223	hsa-mir-223	Xq12	X	NC_000023.11	66018870	66018979	plus	1	300694
9606	Homo sapiens	406992	0	live	MIR210	MIRN210, mir-210	microRNA 210	hsa-mir-210	11p15.5	11	NC_000011.10	568089	568198	minus	1	612982
9606	Homo sapiens	3002	0	live	GZMB	C11, CCPI, CGL-1, CGL1, CSP-B, CSPB, CTLA1, CTSGL1, HLP, SECT	granzyme B	granzyme B|T-cell serine protease 1-3E|cathepsin G-like 1|cytotoxic T-lymphocyte proteinase 2|cytotoxic serine protease B|fragmentin 2|granzyme B (granzyme 2, cytotoxic T-lymphocyte-associated serine esterase 1)|human lymphocyte protein	14q12	14	NC_000014.9	24630954	24634190	minus	5	123910
9606	Homo sapiens	2740	0	live	GLP1R	GLP-1, GLP-1-R, GLP-1R	glucagon like peptide 1 receptor	glucagon-like peptide 1 receptor|GLP-1 receptor|GLP1 receptor|seven transmembrane helix receptor	6p21.2	6	NC_000006.12	39048781	39091303	plus	14	138032
9606	Homo sapiens	59341	0	live	TRPV4	BCYM3, CMT2C, HMSN2C, OTRPC4, SMAL, SPSMA, SSQTL1, TRP12, VRL2, VROAC	transient receptor potential cation channel subfamily V member 4	transient receptor potential cation channel subfamily V member 4|OSM9-like transient receptor potential channel 4|osm-9-like TRP channel 4|osmosensitive transient receptor potential channel 4|transient receptor potential protein 12|vanilloid receptor-like channel 2|vanilloid receptor-related osmotically activated channel	12q24.11	12	NC_000012.12	109783087	109833398	minus	18	605427
9606	Homo sapiens	3371	0	live	TNC	150-225, DFNA56, GMEM, GP, HXB, JI, TN, TN-C	tenascin C	tenascin|GP 150-225|cytotactin|deafness, autosomal dominant 56|glioma-associated-extracellular matrix antigen|hexabrachion (tenascin)|myotendinous antigen|neuronectin|tenascin-C additional domain 1	9q33.1	9	NC_000009.12	115019575	115118157	minus	32	187380
9606	Homo sapiens	406952	0	live	MIR17	MIR17-5p, MIR91, MIRN17, MIRN91, hsa-mir-17, miR-17, miR17-3p, miRNA17, miRNA91	microRNA 17		13q31.3	13	NC_000013.11	91350605	91350688	plus	1	609416
9606	Homo sapiens	2934	0	live	GSN	ADF, AGEL	gelsolin	gelsolin|actin-depolymerizing factor|brevin|epididymis secretory sperm binding protein	9q33.2	9	NC_000009.12	121201483	121332842	plus	42	137350
9606	Homo sapiens	6885	0	live	MAP3K7	CSCF, FMD2, MEKK7, TAK1, TGF1a	mitogen-activated protein kinase kinase kinase 7	mitogen-activated protein kinase kinase kinase 7|TGF-beta activated kinase 1|transforming growth factor-beta-activated kinase 1	6q15	6	NC_000006.12	90513579	90587072	minus	17	602614
9606	Homo sapiens	284	0	live	ANGPT1	AGP1, AGPT, AGPT-1, ANG1, HAE5	angiopoietin 1	angiopoietin-1|ANG-1	8q23.1	8	NC_000008.11	107249482	107497918	minus	10	601667
9606	Homo sapiens	5515	0	live	PPP2CA	NEDLBA, PP2Ac, PP2CA, PP2Calpha, RP-C	protein phosphatase 2 catalytic subunit alpha	serine/threonine-protein phosphatase 2A catalytic subunit alpha isoform|PP2A-alpha|protein phosphatase 2, catalytic subunit, alpha isozyme|replication protein C	5q31.1	5	NC_000005.10	134194332	134226073	minus	8	176915
9606	Homo sapiens	1269	0	live	CNR2	CB-2, CB2, CX5	cannabinoid receptor 2	cannabinoid receptor 2|cannabinoid receptor 2 (macrophage)	1p36.11	1	NC_000001.11	23870515	23913362	minus	5	605051
9606	Homo sapiens	5292	0	live	PIM1	PIM	Pim-1 proto-oncogene, serine/threonine kinase	serine/threonine-protein kinase pim-1|Oncogene PIM1|pim-1 oncogene (proviral integration site 1)|proto-oncogene serine/threonine-protein kinase pim-1	6p21.2	6	NC_000006.12	37170152	37175428	plus	6	164960
9606	Homo sapiens	468	0	live	ATF4	CREB-2, CREB2, TAXREB67, TXREB	activating transcription factor 4	cyclic AMP-dependent transcription factor ATF-4|DNA-binding protein TAXREB67|cAMP response element-binding protein 2|cAMP-dependent transcription factor ATF-4|cAMP-responsive element-binding protein 2|cyclic AMP-responsive element-binding protein 2|tax-responsive enhancer element B67|tax-responsive enhancer element-binding protein 67	22q13.1	22	NC_000022.11	39520559	39522686	plus	3	604064
9606	Homo sapiens	406942	0	live	MIR150	MIRN150, miRNA150, mir-150	microRNA 150	hsa-mir-150	19q13.33	19	NC_000019.10	49500785	49500868	minus	1	611114
9606	Homo sapiens	9235	0	live	IL32	IL-32alpha, IL-32beta, IL-32delta, IL-32gamma, NK4, TAIF, TAIFa, TAIFb, TAIFc, TAIFd	interleukin 32	interleukin-32|interleukin-32 eta|interleukin-32 small|interleukin-32 theta|natural killer cell transcript 4|natural killer cells protein 4|tumor necrosis factor alpha-inducing factor	16p13.3	16	NC_000016.10	3065403	3069530	plus	6	606001
9606	Homo sapiens	2	0	live	A2M	A2MD, CPAMD5, FWP007, S863-7	alpha-2-macroglobulin	alpha-2-macroglobulin|C3 and PZP-like alpha-2-macroglobulin domain-containing protein 5|alpha-2-M	12p13.31	12	NC_000012.12	9067708	9116229	minus	37	103950
9606	Homo sapiens	6426	0	live	SRSF1	ASF, SF2, SF2p33, SFRS1, SRp30a	serine and arginine rich splicing factor 1	serine/arginine-rich splicing factor 1|SR splicing factor 1|alternative-splicing factor 1|pre-mRNA-splicing factor SF2, P33 subunit|splicing factor 2|splicing factor, arginine/serine-rich, 30-KD, A	17q22	17	NC_000017.11	57989038	58007246	minus	8	600812
9606	Homo sapiens	3691	0	live	ITGB4	CD104, GP150, JEB5A, JEB5B	integrin subunit beta 4	integrin beta-4|CD104 antigen	17q25.1	17	NC_000017.11	75721459	75757818	plus	43	147557
9606	Homo sapiens	6348	0	live	CCL3	G0S19-1, LD78ALPHA, MIP-1-alpha, MIP1A, SCYA3	C-C motif chemokine ligand 3	C-C motif chemokine 3|G0/G1 switch regulatory protein 19-1|PAT 464.1|SIS-beta|macrophage inflammatory protein 1-alpha|small inducible cytokine A3 (homologous to mouse Mip-1a)|tonsillar lymphocyte LD78 alpha protein	17q12	17	NC_000017.11	36088256	36090143	minus	2	182283
9606	Homo sapiens	406950	0	live	MIR16-1	MIRN16-1, miRNA16-1, mir-16-1	microRNA 16-1	hsa-mir-16-1	13q14.2	13	NC_000013.11	50048973	50049061	minus	1	609704
9606	Homo sapiens	3976	0	live	LIF	CDF, DIA, HILDA, MLPLI	LIF interleukin 6 family cytokine	leukemia inhibitory factor|D factor|cholinergic differentiation factor|differentiation inhibitory activity|differentiation-inducing factor|differentiation-stimulating factor|hepatocyte-stimulating factor III|human interleukin in DA cells|melanoma-derived LPL inhibitor	22q12.2	22	NC_000022.11	30240453	30246759	minus	3	159540
9606	Homo sapiens	2621	0	live	GAS6	AXLLG, AXSF	growth arrest specific 6	growth arrest-specific protein 6|AXL receptor tyrosine kinase ligand|AXL stimulatory factor	13q34	13	NC_000013.11	113820549	113864076	minus	15	600441
9606	Homo sapiens	6737	0	live	TRIM21	RNF81, RO52, Ro/SSA, SSA, SSA1	tripartite motif containing 21	E3 ubiquitin-protein ligase TRIM21|52 kDa Ro protein|52 kDa ribonucleoprotein autoantigen Ro/SS-A|RING finger protein 81|RING-type E3 ubiquitin transferase TRIM21|Ro/SSA 52kDa|SS-A|Sicca syndrome antigen A|Sjogren syndrome antigen A1 (52kDa, ribonucleoprotein autoantigen SS-A/Ro)|ro(SS-A)|sjoegren syndrome type A antigen|tripartite motif-containing protein 21	11p15.4	11	NC_000011.10	4384897	4393702	minus	7	109092
9606	Homo sapiens	9475	0	live	ROCK2	ROCK-II	Rho associated coiled-coil containing protein kinase 2	rho-associated protein kinase 2|p164 ROCK-2|rho-associated, coiled-coil-containing protein kinase II	2p25.1	2	NC_000002.12	11179759	11345437	minus	37	604002
9606	Homo sapiens	574411	0	live	MIR451A	MIR451, MIRN451, hsa-mir-451, hsa-mir-451a, mir-451a	microRNA 451a	microRNA 451	17q11.2	17	NC_000017.11	28861369	28861440	minus	1	612071
9606	Homo sapiens	58191	0	live	CXCL16	CXCLG16, SR-PSOX, SRPSOX	C-X-C motif chemokine ligand 16	C-X-C motif chemokine 16|CXC chemokine ligand 16|chemokine (C-X-C motif) ligand 16|scavenger receptor for phosphatidylserine and oxidized low density lipoprotein|small-inducible cytokine B16|transmembrane chemokine CXCL16	17p13.2	17	NC_000017.11	4733533	4739928	minus	6	605398
9606	Homo sapiens	9423	0	live	NTN1	MRMV4, NET1L, NTN1	netrin 1	netrin-1|epididymis tissue protein Li 131P|netrin 1, mouse, homolog of	17p13.1	17	NC_000017.11	9003087	9244000	plus	9	601614
9606	Homo sapiens	7529	0	live	YWHAB	GW128, HEL-S-1, HS1, KCIP-1, YWHAA	tyrosine 3-monooxygenase/tryptophan 5-monooxygenase activation protein beta	14-3-3 protein beta/alpha|14-3-3 alpha|epididymis secretory protein Li 1|protein 1054|protein kinase C inhibitor protein-1|tyrosine 3-monooxygenase/tryptophan 5-monooxygenase activation protein, alpha polypeptide|tyrosine 3-monooxygenase/tryptophan 5-monooxygenase activation protein, beta polypeptide	20q13.12	20	NC_000020.11	44885705	44908532	plus	7	601289
9606	Homo sapiens	4925	0	live	NUCB2	HEL-S-109, NEFA	nucleobindin 2	nucleobindin-2|DNA-binding protein NEFA|epididymis secretory protein Li 109|gastric cancer antigen Zg4|nesfatin 1|novel DNA binding/EF-hand/leucine zipper protein|nucleobinding 2|prepronesfatin	11p15.1	11	NC_000011.10	17276739	17349980	plus	18	608020
9606	Homo sapiens	29108	0	live	PYCARD	ASC, CARD5, TMS, TMS-1, TMS1	PYD and CARD domain containing	apoptosis-associated speck-like protein containing a CARD|caspase recruitment domain-containing protein 5|target of methylation-induced silencing 1	16p11.2	16	NC_000016.10	31201486	31202760	minus	3	606838
9606	Homo sapiens	51196	0	live	PLCE1	NPHS3, PLCE, PPLC	phospholipase C epsilon 1	1-phosphatidylinositol 4,5-bisphosphate phosphodiesterase epsilon-1|PLC-epsilon-1|pancreas-enriched phospholipase C|phosphoinositide phospholipase C|phosphoinositide phospholipase C-epsilon-1|phosphoinositide-specific phospholipase C epsilon-1	10q23.33	10	NC_000010.11	93993931	94332823	plus	39	608414
9606	Homo sapiens	2252	0	live	FGF7	HBGF-7, KGF	fibroblast growth factor 7	fibroblast growth factor 7|FGF-7|heparin-binding growth factor 7|keratinocyte growth factor	15q21.2	15	NC_000015.10	49423242	49488775	plus	4	148180
9606	Homo sapiens	7408	0	live	VASP		vasodilator stimulated phosphoprotein	vasodilator-stimulated phosphoprotein	19q13.32	19	NC_000019.10	45507479	45526983	plus	13	601703
9606	Homo sapiens	4486	0	live	MST1R	CD136, CDw136, NPCA3, PTK8, RON, SEA, p185-Ron	macrophage stimulating 1 receptor	macrophage-stimulating protein receptor|MSP receptor|PTK8 protein tyrosine kinase 8|S13 avian erythroblastosis oncogene homolog|S13 erythroblastosis oncogene homolog|c-met-related tyrosine kinase	3p21.31	3	NC_000003.12	49887002	49903873	minus	21	600168
9606	Homo sapiens	6361	0	live	CCL17	A-152E5.3, ABCD-2, SCYA17, TARC	C-C motif chemokine ligand 17	C-C motif chemokine 17|CC chemokine TARC|T cell-directed CC chemokine|chemokine (C-C motif) ligand 17|small inducible cytokine subfamily A (Cys-Cys), member 17|small-inducible cytokine A17|thymus and activation-regulated chemokine	16q21	16	NC_000016.10	57396093	57416063	plus	6	601520
9606	Homo sapiens	6439	0	live	SFTPB	PSP-B, SFTB3, SFTP3, SMDP1, SP-B	surfactant protein B	pulmonary surfactant-associated protein B|18 kDa pulmonary-surfactant protein|6 kDa protein|pulmonary surfactant-associated proteolipid SPL(Phe)	2p11.2	2	NC_000002.12	85657307	85668741	minus	12	178640
9606	Homo sapiens	5601	0	live	MAPK9	JNK-55, JNK2, JNK2A, JNK2ALPHA, JNK2B, JNK2BETA, PRKM9, SAPK, SAPK1a, p54a, p54aSAPK	mitogen-activated protein kinase 9	mitogen-activated protein kinase 9|Jun kinase|MAP kinase 9|MAPK 9|c-Jun N-terminal kinase 2|c-Jun kinase 2|stress-activated protein kinase 1a|stress-activated protein kinase JNK2	5q35.3	5	NC_000005.10	180233143	180292083	minus	18	602896
9606	Homo sapiens	6283	0	live	S100A12	CAAF1, CAGC, CGRP, ENRAGE, MRP-6, MRP6, p6	S100 calcium binding protein A12	protein S100-A12|EN-RAGE|calcitermin|calcium-binding protein in amniotic fluid 1|calgranulin C|extracellular newly identified RAGE-binding protein|migration inhibitory factor-related protein 6|neutrophil S100 protein	1q21.3	1	NC_000001.11	153373711	153375621	minus	3	603112
9606	Homo sapiens	90	0	live	ACVR1	ACTRIA, ACVRLK2, ALK2, FOP, SKR1, TSRI, ACVR1	activin A receptor type 1	activin receptor type-1|TGF-B superfamily receptor type I|activin A receptor, type I|activin A receptor, type II-like kinase 2|activin receptor type I|activin receptor-like kinase 2|hydroxyalkyl-protein kinase|serine/threonine-protein kinase receptor R1	2q24.1	2	NC_000002.12	157736446	157876330	minus	16	102576
9606	Homo sapiens	574456	0	live	MIR497	MIRN497, hsa-mir-497, mir-497	microRNA 497		17p13.1	17	NC_000017.11	7017911	7018022	minus	1	615672
9606	Homo sapiens	407048	0	live	MIR92A1	C13orf25, MIR17HG, MIR92-1, MIRH1, MIRHG1, MIRN92-1, MIRN92A-1, MIRN92A1, miRNA92-1, mir-92a-1	microRNA 92a-1	Putative microRNA 17 host gene protein|Putative microRNA host gene 1 protein|hsa-mir-92-1|hsa-mir-92a-1|microRNA 92-1	13q31.3	13	NC_000013.11	91351314	91351391	plus	1	609422
9606	Homo sapiens	4036	0	live	LRP2	DBS, GP330, LRP-2	LDL receptor related protein 2	low-density lipoprotein receptor-related protein 2|Heymann nephritis antigen homolog|calcium sensor protein|glycoprotein 330|megalin	2q31.1	2	NC_000002.12	169127109	169362534	minus	81	600073
9606	Homo sapiens	407019	0	live	MIR27B	MIR-27b, MIRN27B, miRNA27B	microRNA 27b	hsa-mir-27b	9q22.32	9	NC_000009.12	95085445	95085541	plus	1	610636
9606	Homo sapiens	442906	0	live	MIR338	MIRN338, hsa-mir-338, mir-338	microRNA 338		17q25.3	17	NC_000017.11	81125883	81125949	minus	1	614059
9606	Homo sapiens	4502	0	live	MT2A	MT-2, MT-II, MT2	metallothionein 2A	metallothionein-2|metallothionein-II	16q13	16	NC_000016.10	56608584	56609497	plus	3	156360
9606	Homo sapiens	8239	0	live	USP9X	DFFRX, FAF, FAM, MRX99, MRXS99F, XLID99, hFAM	ubiquitin specific peptidase 9 X-linked	probable ubiquitin carboxyl-terminal hydrolase FAF-X|Drosophila fat facets related, X-linked|deubiquitinating enzyme FAF-X|fat facets in mammals|fat facets protein related, X-linked|ubiquitin specific protease 9, X chromosome (fat facets-like Drosophila)|ubiquitin thioesterase FAF-X|ubiquitin thiolesterase FAF-X|ubiquitin-specific processing protease FAF-X|ubiquitin-specific protease 9, X chromos…	Xp11.4	X	NC_000023.11	41085445	41236579	plus	46	300072
9606	Homo sapiens	6338	0	live	SCNN1B	BESC1, ENaCb, ENaCbeta, LIDLS1, PHA1B2, SCNEB, beta-ENaC, beta-NaCH	sodium channel epithelial 1 subunit beta	amiloride-sensitive sodium channel subunit beta|amiloride-sensitive sodium channel subunit beta 1|epithelial Na(+) channel subunit beta|epithelial sodium channel beta-2 subunit|epithelial sodium channel beta-3 subunit|mutant sodium channel epithelial 1 beta subunit|nasal epithelial sodium channel beta subunit|nonvoltage-gated sodium channel 1 subunit beta|sodium channel epithelial 1 beta subunit|…	16p12.2	16	NC_000016.10	23278231	23381294	plus	17	600760
9606	Homo sapiens	406929	0	live	MIR138-1	MIRN138-1, mir-138-1	microRNA 138-1	hsa-mir-138-1	3p21.32	3	NC_000003.12	44114212	44114310	plus	1	613394
9606	Homo sapiens	5605	0	live	MAP2K2	CFC4, MAPKK2, MEK2, MKK2, PRKMK2	mitogen-activated protein kinase kinase 2	dual specificity mitogen-activated protein kinase kinase 2|ERK activator kinase 2|MAP kinase kinase 2|MAPK/ERK kinase 2|mitogen-activated protein kinase kinase 2, p45	19p13.3	19	NC_000019.10	4090321	4124122	minus	12	601263
9606	Homo sapiens	7049	0	live	TGFBR3	BGCAN, betaglycan	transforming growth factor beta receptor 3	transforming growth factor beta receptor type 3|TGF-beta receptor type 3|TGF-beta receptor type III|TGFR-3|betaglycan proteoglycan|transforming growth factor beta receptor III	1p22.1	1	NC_000001.11	91680343	91906002	minus	23	600742
9606	Homo sapiens	4638	0	live	MYLK	AAT7, KRP, MLCK, MLCK1, MLCK108, MLCK210, MMIHS, MMIHS1, MSTP083-L, MYLK1, smMLCK, MYLK	myosin light chain kinase	myosin light chain kinase, smooth muscle|kinase-related protein|myosin, light polypeptide kinase|smooth muscle myosin light chain kinase|telokin	3q21.1	3	NC_000003.12	123610049	123884332	minus	39	600922
9606	Homo sapiens	83667	0	live	SESN2	HI95, SES2, SEST2	sestrin 2	sestrin-2|hypoxia induced gene 95|hypoxia-induced	1p35.3	1	NC_000001.11	28259518	28282491	plus	10	607767
9606	Homo sapiens	406943	0	live	MIR152	MIRN152, mir-152	microRNA 152	hsa-mir-152	17q21.32	17	NC_000017.11	48037161	48037247	minus	1	613788
9606	Homo sapiens	3635	0	live	INPP5D	SHIP, SHIP-1, SHIP1, SIP-145, hp51CN, p150Ship	inositol polyphosphate-5-phosphatase D	phosphatidylinositol 3,4,5-trisphosphate 5-phosphatase 1|SH2 domain-containing inositol 5'-phosphatase 1|inositol polyphosphate-5-phosphatase, 145kD|inositol polyphosphate-5-phosphatase, 145kDa|phosphatidylinositol 4,5-bisphosphate 5-phosphatase|signaling inositol polyphosphate 5 phosphatase SIP-145|signaling inositol polyphosphate phosphatase SHIP II	2q37.1	2	NC_000002.12	233060342	233207903	plus	27	601582
9606	Homo sapiens	2915	0	live	GRM5	GPRC1E, MGLUR5, PPP1R86, mGlu5	glutamate metabotropic receptor 5	metabotropic glutamate receptor 5|glutamate receptor, metabotropic 5|protein phosphatase 1, regulatory subunit 86	11q14.2-q14.3	11	NC_000011.10	88504642	89065982	minus	11	604102
9606	Homo sapiens	4214	0	live	MAP3K1	MAPKKK1, MEKK, MEKK 1, MEKK1, SRXY6	mitogen-activated protein kinase kinase kinase 1	mitogen-activated protein kinase kinase kinase 1|MAP/ERK kinase kinase 1|MAPK/ERK kinase kinase 1|MEK kinase 1|mitogen-activated protein kinase kinase kinase 1, E3 ubiquitin protein ligase	5q11.2	5	NC_000005.10	56815549	56896152	plus	22	600982
9606	Homo sapiens	6732	0	live	SRPK1	SFRSK1	SRSF protein kinase 1	SRSF protein kinase 1|SFRS protein kinase 1|SR-protein-specific kinase 1|serine/arginine-rich splicing factor kinase 1|serine/threonine-protein kinase SRPK1	6p21.31	6	NC_000006.12	35832966	35921098	minus	16	601939
9606	Homo sapiens	406909	0	live	MIR124-3	MIRN124-3, MIRN124A3, mir-124-3	microRNA 124-3	hsa-mir-124-3|hsa-mir-124a-3|microRNA 124a-3	20q13.33	20	NC_000020.11	63178500	63178586	plus	1
9606	Homo sapiens	23118	0	live	TAB2	CHTD2, MAP3K7IP2, TAB-2	TGF-beta activated kinase 1 (MAP3K7) binding protein 2	TGF-beta-activated kinase 1 and MAP3K7-binding protein 2|TAK1-binding protein 2|mitogen-activated protein kinase kinase kinase 7-interacting protein 2	6q25.1	6	NC_000006.12	149217926	149411607	plus	18	605101
9606	Homo sapiens	10533	0	live	ATG7	APG7-LIKE, APG7L, GSA7, SCAR31	autophagy related 7	ubiquitin-like modifier-activating enzyme ATG7|APG7 autophagy 7-like|ATG12-activating enzyme E1 ATG7|hAGP7|ubiquitin-activating enzyme E1-like protein	3p25.3	3	NC_000003.12	11272397	11576353	plus	32	608760
9606	Homo sapiens	114609	0	live	TIRAP	BACTS1, Mal, MyD88-2, wyatt	TIR domain containing adaptor protein	toll/interleukin-1 receptor domain-containing adapter protein|MyD88 adapter-like protein|Toll-like receptor adaptor protein|adapter protein wyatt|adaptor protein Wyatt|toll-interleukin 1 receptor (TIR) domain containing adaptor protein	11q24.2	11	NC_000011.10	126283093	126294933	plus	6	606252
9606	Homo sapiens	3560	0	live	IL2RB	CD122, IL15RB, IMD63, P70-75	interleukin 2 receptor subunit beta	interleukin-2 receptor subunit beta|CD122 antigen|IL-2 receptor subunit beta|IL-2R subunit beta|IL-2RB|high affinity IL-2 receptor beta subunit|high affinity IL-2 receptor subunit beta|interleukin 15 receptor, beta|interleukin 2 receptor, beta|interleukin-15 receptor subunit beta|p75	22q12.3	22	NC_000022.11	37125838	37175118	minus	11	146710
9606	Homo sapiens	7122	0	live	CLDN5	AWAL, BEC1, CPETRL1, TMDVCF, TMVCF	claudin 5	claudin-5|transmembrane protein deleted in VCFS|transmembrane protein deleted in velocardiofacial syndrome	22q11.21	22	NC_000022.11	19523024	19525337	minus	2	602101
9606	Homo sapiens	51185	0	live	CRBN	MRT2, MRT2A	cereblon	protein cereblon|protein x 0001	3p26.2	3	NC_000003.12	3149633	3179717	minus	12	609262
9606	Homo sapiens	619554	0	live	MIR486-1	MIR486, MIRN486, hsa-mir-486, hsa-mir-486-1, mir-486-1	microRNA 486-1	microRNA 486	8p11.21	8	NC_000008.11	41660441	41660508	minus	1
9606	Homo sapiens	950	0	live	SCARB2	AMRF, CD36L2, EPM4, HLGP85, LGP85, LIMP-2, LIMPII, SR-BII	scavenger receptor class B member 2	lysosome membrane protein 2|85 kDa lysosomal membrane sialoglycoprotein|85 kDa lysosomal sialoglycoprotein scavenger receptor class B, member 2|CD36 antigen (collagen type I receptor, thrombospondin receptor)-like 2 (lysosomal integral membrane protein II)|CD36 antigen-like 2|LIMP II|lysosome membrane protein II	4q21.1	4	NC_000004.12	76158737	76234532	minus	14	602257
9606	Homo sapiens	10663	0	live	CXCR6	BONZO, CD186, CDw186, STRL33, TYMSTR	C-X-C motif chemokine receptor 6	C-X-C chemokine receptor type 6|G protein-coupled receptor|G-protein coupled receptor STRL33|G-protein coupled receptor bonzo|chemokine (C-X-C motif) receptor 6	3p21.31	3	NC_000003.12	45940915	45948351	plus	4	605163
9606	Homo sapiens	406999	0	live	MIR217	MIRN217, mir-217	microRNA 217	hsa-mir-217	2p16.1	2	NC_000002.12	55982967	55983076	minus	1	615096
9606	Homo sapiens	407030	0	live	MIR30B	MIRN30B, mir-30b	microRNA 30b	hsa-mir-30b	8q24.22	8	NC_000008.11	134800520	134800607	minus	1	619018
9606	Homo sapiens	566	0	live	AZU1	AZAMP, AZU, CAP37, HBP, HUMAZUR, NAZC, hHBP	azurocidin 1	azurocidin|cationic antimicrobial protein 37|cationic antimicrobial protein CAP37|heparin-binding protein|neutrophil azurocidin	19p13.3	19	NC_000019.10	827837	832018	plus	5	162815
9606	Homo sapiens	255082	0	live	CASC2	C10orf5	cancer susceptibility 2	cancer susceptibility 2 (non-protein coding)|cancer susceptibility candidate 2 (non-protein coding)	10q26.11	10	NC_000010.11	118046821	118210153	plus	6	608598
9606	Homo sapiens	5166	0	live	PDK4		pyruvate dehydrogenase kinase 4	pyruvate dehydrogenase kinase, isozyme 4|[Pyruvate dehydrogenase (acetyl-transferring)] kinase isozyme 4, mitochondrial|[Pyruvate dehydrogenase [lipoamide]] kinase isozyme 4, mitochondrial|pyruvate dehydrogenase kinase, isoenzyme 4|pyruvate dehydrogenase, lipoamide, kinase isozyme 4, mitochondrial	7q21.3	7	NC_000007.14	95583499	95596516	minus	11	602527
9606	Homo sapiens	1903	0	live	S1PR3	C9orf108, C9orf47, EDG-3, EDG3, LPB3, S1P3, bA791O21.3	sphingosine-1-phosphate receptor 3	sphingosine 1-phosphate receptor 3|G protein-coupled receptor, endothelial differentiation gene-3|S1P receptor 3|S1P receptor EDG3|S1P receptor Edg-3|endothelial differentiation G-protein coupled receptor 3|endothelial differentiation, sphingolipid G-protein-coupled receptor, 3|sphingosine 1-phosphate receptor Edg-3|uncharacterized protein C9orf47	9q22.1	9	NC_000009.12	88990863	89005155	plus	4	601965
9606	Homo sapiens	55553	0	live	SOX6	HSSOX6, SOXD, TOLCAS	SRY-box transcription factor 6	transcription factor SOX-6|SRY (sex determining region Y)-box 6|SRY-box 6|SRY-box containing gene 6	11p15.2	11	NC_000011.10	15966449	16738477	minus	22	607257
9606	Homo sapiens	693159	0	live	MIR574	MIR574-3p, MIRN574, hsa-mir-574, mir-574	microRNA 574		4p14	4	NC_000004.12	38868032	38868127	plus	1	615469
9606	Homo sapiens	5935	0	live	RBM3	IS1-RNPL, RNPL	RNA binding motif protein 3	RNA-binding protein 3|RNA binding motif (RNP1, RRM) protein 3	Xp11.23	X	NC_000023.11	48574484	48581162	plus	7	300027
9606	Homo sapiens	23564	0	live	DDAH2	DDAH, DDAHII, G6a, HEL-S-277, NG30	dimethylarginine dimethylaminohydrolase 2	N(G),N(G)-dimethylarginine dimethylaminohydrolase 2|S-phase protein|dimethylargininase-2|dimethylarginine dimethylaminohydrolase II|epididymis secretory protein Li 277|testis tissue sperm-binding protein Li 54e	6p21.33	6	NC_000006.12	31727040	31730263	minus	9	604744
9606	Homo sapiens	104472715	0	live	SNHG14	115HG, IC-SNURF-SNRPN, LNCAT, NCRNA00214, U-UBE3A-ATS, UBE3A-AS, UBE3A-AS1, UBE3A-ATS, UBE3AATS	small nucleolar RNA host gene 14	UBE3A antisense RNA 1 (non-protein coding)|UBE3A antisense transcript|large noncoding antisense transcript|small nucleolar RNA host gene 14 (non-protein coding)	15q11.2	15	NC_000015.10	24823608	25419462	plus	148	616259
9606	Homo sapiens	27101	0	live	CACYBP	GIG5, PNAS-107, S100A6BP, SIP	calcyclin binding protein	calcyclin-binding protein|S100A6-binding protein|Siah-interacting protein (SIP)|growth-inhibiting gene 5 protein|hCacyBP	1q25.1	1	NC_000001.11	174999435	175012027	plus	7	606186
9606	Homo sapiens	7873	0	live	MANF	ARMET, ARP	mesencephalic astrocyte derived neurotrophic factor	mesencephalic astrocyte-derived neurotrophic factor|arginine-rich, mutated in early stage tumors	3p21.2	3	NC_000003.12	51385291	51389397	plus	4	601916
9606	Homo sapiens	9463	0	live	PICK1	PICK, PRKCABP	protein interacting with PRKCA 1	PRKCA-binding protein|protein interacting with C kinase 1|protein kinase C-alpha-binding protein	22q13.1	22	NC_000022.11	38057255	38075701	plus	14	605926
9606	Homo sapiens	4784	0	live	NFIX	CTF, MALNS, MRSHSS, NF-I/X, NF1-X, NF1A, SOTOS2	nuclear factor I X	nuclear factor 1 X-type|CCAAT-box-binding transcription factor|TGGCA-binding protein|nuclear factor 1/X	19p13.13	19	NC_000019.10	12995475	13098796	plus	13	164005
9606	Homo sapiens	55669	0	live	MFN1	hfzo1, hfzo2	mitofusin 1	mitofusin-1|fzo homolog|mitochondrial transmembrane GTPase FZO-2|mitochondrial transmembrane GTPase Fzo-1|putative transmembrane GTPase|transmembrane GTPase MFN1	3q26.33	3	NC_000003.12	179347709	179394936	plus	19	608506
9606	Homo sapiens	64326	0	live	COP1	CFAP78, FAP78, RFWD2, RNF200	COP1 E3 ubiquitin ligase	E3 ubiquitin-protein ligase COP1|E3 ubiquitin-protein ligase RFWD2|RING finger protein 200|RING-type E3 ubiquitin transferase RFWD2|constitutive photomorphogenesis protein 1 homolog|constitutive photomorphogenic protein 1|putative ubiquitin ligase COP1|ring finger and WD repeat domain 2, E3 ubiquitin protein ligase	1q25.1-q25.2	1	NC_000001.11	175944831	176207286	minus	23	608067
9606	Homo sapiens	494326	0	live	MIR377	MIRN377, hsa-mir-377, mir-377	microRNA 377		14q32.31	14	NC_000014.9	101062050	101062118	plus	1
9606	Homo sapiens	11213	0	live	IRAK3	ASRT5, IRAKM	interleukin 1 receptor associated kinase 3	interleukin-1 receptor-associated kinase 3|IL-1 receptor-associated kinase M|inactive IL-1 receptor-associated kinase 3	12q14.3	12	NC_000012.12	66189214	66254622	plus	12	604459
9606	Homo sapiens	54345	0	live	SOX18	HLTRS, HLTS	SRY-box transcription factor 18	transcription factor SOX-18|SRY (sex determining region Y)-box 18|SRY-box 18	20q13.33	20	NC_000020.11	64047582	64049639	minus	2	601618
9606	Homo sapiens	56413	0	live	LTB4R2	BLT2, BLTR2, JULF2, KPG_004, LTB4-R 2, LTB4-R2, NOP9	leukotriene B4 receptor 2	leukotriene B4 receptor 2|LTB4 receptor JULF2|leukotriene B4 receptor BLT2|seven transmembrane receptor BLTR2	14q12	14	NC_000014.9	24310140	24312038	plus	2	605773
9606	Homo sapiens	4142	0	live	MAS1	MAS, MGRA	MAS1 proto-oncogene, G protein-coupled receptor	proto-oncogene Mas|MAS1 oncogene|Mas-related G protein-coupled receptor A	6q25.3	6	NC_000006.12	159888787	159917447	plus	5	165180
9606	Homo sapiens	407049	0	live	MIR92A2	MIRN92-2, MIRN92A-2, MIRN92A2, mir-92a-2	microRNA 92a-2	hsa-mir-92-2|hsa-mir-92a-2|microRNA 92-2	Xq26.2	X	NC_000023.11	134169538	134169612	minus	1	301092
9606	Homo sapiens	406930	0	live	MIR138-2	MIRN138-2, mir-138-2	microRNA 138-2	hsa-mir-138-2	16q13	16	NC_000016.10	56858518	56858601	plus	1	613395
9606	Homo sapiens	1992	0	live	SERPINB1	EI, ELANH2, HEL-S-27, HEL57, LEI, M/NEI, MNEI, PI-2, PI2	serpin family B member 1	leukocyte elastase inhibitor|epididymis luminal protein 57|epididymis secretory protein Li 27|peptidase inhibitor 2|protease inhibitor 2 (anti-elastase), monocyte/neutrophil derived|serine (or cysteine) proteinase inhibitor, clade B (ovalbumin), member 1|serpin peptidase inhibitor, clade B (ovalbumin), member 1	6p25.2	6	NC_000006.12	2832332	2841863	minus	9	130135
9606	Homo sapiens	55120	0	live	FANCL	FAAP43, PHF9, POG	FA complementation group L	E3 ubiquitin-protein ligase FANCL|Fanconi anemia complementation group L|PHD finger protein 9|RING-type E3 ubiquitin transferase FANCL|fanconi anemia group L protein|fanconi anemia-associated polypeptide of 43 kDa	2p16.1	2	NC_000002.12	58159243	58241380	minus	15	608111
9606	Homo sapiens	375033	0	live	PEAR1	JEDI, MEGF12	platelet endothelial aggregation receptor 1	platelet endothelial aggregation receptor 1|multiple EGF-like domains protein 12|multiple EGF-like-domains 12|multiple epidermal growth factor-like domains protein 12	1q23.1	1	NC_000001.11	156893718	156916429	plus	24	610278
9606	Homo sapiens	101805492	0	live	CASC9	ESCCAL-1, ESSCAL1, LINC00981, linc-JPH1	cancer susceptibility 9	ESCC-associated lncRNA|cancer susceptibility 9 (non-protein coding)|cancer susceptibility candidate 9 (non-protein coding)|esophageal squamous cell carcinoma associated lncRNA-1|esophageal squamous cell carcinoma sssociated lncRNA-1|long intergenic non-protein coding RNA 981	8q21.13	8	NC_000008.11	75223117	75278889	minus	4
9606	Homo sapiens	57153	0	live	SLC44A2	CTL2, PP1292	solute carrier family 44 member 2	choline transporter-like protein 2|solute carrier family 44 (choline transporter), member 2|testicular tissue protein Li 47	19p13.2	19	NC_000019.10	10602455	10644557	plus	24	606106
9606	Homo sapiens	8500	0	live	PPFIA1	LIP.1, LIP1, LIPRIN	PTPRF interacting protein alpha 1	liprin-alpha-1|LAR-interacting protein 1|LIP-1|Liprin-alpha1|protein tyrosine phosphatase receptor type f polypeptide-interacting protein alpha-1|protein tyrosine phosphatase, receptor type, f polypeptide (PTPRF), interacting protein (liprin), alpha 1	11q13.3	11	NC_000011.10	70270690	70384396	plus	35	611054
9606	Homo sapiens	59307	0	live	SIGIRR	IL-1R8, TIR8	single Ig and TIR domain containing	single Ig IL-1-related receptor|single Ig IL-1R-related molecule|single immunoglobulin and toll-interleukin 1 receptor (TIR) domain|single immunoglobulin domain IL1R1 related|single immunoglobulin domain-containing IL1R-related protein|toll/interleukin-1 receptor 8	11p15.5	11	NC_000011.10	405716	417397	minus	11	605478
9606	Homo sapiens	26872	0	live	STEAP1	PRSS24, STEAP	STEAP family member 1	metalloreductase STEAP1|STEAP1 metalloreductase|six transmembrane epithelial antigen of the prostate 1|six-transmembrane epithelial antigen of prostate 1	7q21.13	7	NC_000007.14	90154469	90164827	plus	5	604415
9606	Homo sapiens	8476	0	live	CDC42BPA	MRCK, MRCKA, PK428	CDC42 binding protein kinase alpha	serine/threonine-protein kinase MRCK alpha|CDC42 binding protein kinase alpha (DMPK-like)|CDC42 binding protein kinase beta|myotonic dystrophy kinase-related CDC42-binding protein kinase alpha|myotonic dystrophy protein kinase-like alpha|ser-thr protein kinase PK428|ser-thr protein kinase related to the myotonic dystrophy protein kinase	1q42.13	1	NC_000001.11	226989858	227318492	minus	42	603412
9606	Homo sapiens	10103	0	live	TSPAN1	NET1, TM4C, TM4SF	tetraspanin 1	tetraspanin-1|tetraspan 1	1p34.1	1	NC_000001.11	46175087	46196489	plus	13	613170
9606	Homo sapiens	102800311	0	live	TP53COR1	TRP53COR1, linc-p21, lincRNA-p21	tumor protein p53 pathway corepressor 1	tumor protein p53 pathway corepressor 1 (non-protein coding)	6p21.2	6						616343
9606	Homo sapiens	785	0	live	CACNB4	CAB4, CACNLB4, EA5, EIG9, EJM, EJM4, EJM6	calcium voltage-gated channel auxiliary subunit beta 4	voltage-dependent L-type calcium channel subunit beta-4|calcium channel voltage-dependent subunit beta 4|dihydropyridine-sensitive L-type, calcium channel beta-4 subunit	2q23.3	2	NC_000002.12	151832771	152099167	minus	22	601949
9606	Homo sapiens	768219	0	live	MIR802	MIRN802, hsa-mir-802	microRNA 802		21q22.12	21	NC_000021.9	35720715	35720808	plus	1	616090
9606	Homo sapiens	1054	0	live	CEBPG	GPE1BP, IG/EBP-1	CCAAT enhancer binding protein gamma	CCAAT/enhancer-binding protein gamma|CCAAT/enhancer binding protein (C/EBP), gamma|c/EBP gamma	19q13.11	19	NC_000019.10	33373709	33382686	plus	3	138972
9606	Homo sapiens	100126297	0	live	MIR300	MIRN300, hsa-mir-300	microRNA 300		14q32.31	14	NC_000014.9	101041363	101041445	plus	1
9606	Homo sapiens	100187716	0	live	MIR1224	MIRN1224, mir-1224	microRNA 1224	hsa-mir-1224	3q27.1	3	NC_000003.12	184241405	184241489	plus	1	611620
9606	Homo sapiens	388121	0	live	TNFAIP8L3	TIPE3	TNF alpha induced protein 8 like 3	tumor necrosis factor alpha-induced protein 8-like protein 3|TNF alpha-induced protein 8-like protein 3|TNFAIP8-like protein 3|tumor necrosis factor, alpha induced protein 8 like 3	15q21.2	15	NC_000015.10	51056601	51105276	minus	3	616438
9606	Homo sapiens	27230	0	live	SERP1	RAMP4	stress associated endoplasmic reticulum protein 1	stress-associated endoplasmic reticulum protein 1|ribosome associated membrane protein 4|ribosome-attached membrane protein 4	3q25.1	3	NC_000003.12	150541998	150546496	minus	3	617674
9606	Homo sapiens	11342	0	live	RNF13	DEE73, EIEE73, RZF	ring finger protein 13	E3 ubiquitin-protein ligase RNF13|RING zinc finger protein|RING-type E3 ubiquitin transferase RNF13	3q25.1	3	NC_000003.12	149812688	149962139	plus	15	609247
9606	Homo sapiens	55843	0	live	ARHGAP15	BM046	Rho GTPase activating protein 15	rho GTPase-activating protein 15|rho-type GTPase-activating protein 15	2q22.2-q22.3	2	NC_000002.12	143129419	143768352	plus	23	610578
9606	Homo sapiens	100126311	0	live	MIR147B	MIRN147B, mir-147b	microRNA 147b	hsa-mir-147b	15q21.1	15	NC_000015.10	45433050	45433129	plus	1
9606	Homo sapiens	29934	0	live	SNX12		sorting nexin 12	sorting nexin-12	Xq13.1	X	NC_000023.11	71059247	71073426	minus	7	300883
9606	Homo sapiens	100313837	0	live	MIR762	hsa-mir-762	microRNA 762		16p11.2	16	NC_000016.10	30893903	30893985	plus	1
9606	Homo sapiens	100126302	0	live	MIR450B	MIRN450B, mir-450b	microRNA 450b	hsa-mir-450b	Xq26.3	X	NC_000023.11	134540185	134540262	minus	1
9606	Homo sapiens	192343	0	live	NEWENTRY		Record to support submission of GeneRIFs for a gene not in Gene (human).
9606	Homo sapiens	130940	0	live	CCDC148		coiled-coil domain containing 148	coiled-coil domain-containing protein 148	2q24.1	2	NC_000002.12	158171073	158456753	minus	14
9606	Homo sapiens	107075116	0	live	MIR3142HG		MIR3142 host gene	MIR146A host	5q33.3	5	NC_000005.10	160468251	160487426	plus	2
