# Supplementary material for: Rutin attenuates bleomycin-induced acute lung injury via miR-9-5p mediated NF-κB signaling inhibition: network pharmacology analysis and experimental evidence
Source: Front Pharmacol. 2025 Mar 5;16:1522690. doi: 10.3389/fphar.2025.1522690 (PMC11920148; doi:10.3389/fphar.2025.1522690)
Supplement: Supplementary file 2 [file Table3.xlsx]

## Sheet: KEGG
Category	Term	Count	%	PValue	Genes	List Total	Pop Hits	Pop Total	Fold Enrichment	Bonferroni	Benjamini	FDR
KEGG_PATHWAY	hsa05200:Pathways in cancer	47	31.9728	6.03921e-22	PTGER4, ALK, GSK3B, HDAC2, HDAC1, XIAP, KEAP1, CXCR4, PIK3CD, PTGS2, HIF1A, EGFR, IKBKB, EDNRA, CASP8, TERT, CASP3, ERBB2, AKT3, PIM1, BDKRB2, AKT1, MAPK1, MAPK3, NQO1, CREBBP, HSP90AA1, NOS2, MMP1, MMP2, PRKCA, BRAF, MMP9, ESR1, TGFBR1, IL2, MTOR, PTK2, ESR2, NFKB1, AR, CDK2, BCL2, MDM2, PPARG, MET, FGFR1	141	531	8465	5.31387	1.62455e-19	1.62455e-19	7.30745e-20
KEGG_PATHWAY	hsa05215:Prostate cancer	21	14.2857	5.19117e-17	GSK3B, CREBBP, HSP90AA1, PIK3CD, BRAF, MMP9, EGFR, MTOR, NFKB1, IKBKB, AR, PLAU, ERBB2, AKT3, CDK2, MDM2, BCL2, AKT1, MAPK1, FGFR1, MAPK3	141	97	8465	12.9974	1.39642e-14	6.98212e-15	3.14066e-15
KEGG_PATHWAY	hsa05205:Proteoglycans in cancer	23	15.6463	1.92658e-12	MMP2, PIK3CD, BRAF, PRKCA, MAPK14, HIF1A, ESR1, TNF, MMP9, EGFR, MTOR, PTK2, PLAU, CASP3, ERBB2, AKT3, MDM2, AKT1, MAPK1, MET, TLR4, FGFR1, MAPK3	141	205	8465	6.73569	5.18247e-10	1.7275e-10	7.77053e-11
KEGG_PATHWAY	hsa01522:Endocrine resistance	17	11.5646	3.94024e-12	MMP2, PIK3CD, BRAF, MAPK14, ESR1, MMP9, EGFR, MTOR, PTK2, ESR2, ERBB2, AKT3, MDM2, BCL2, AKT1, MAPK1, MAPK3	141	98	8465	10.4143	1.05991e-09	2.64981e-10	1.19192e-10
KEGG_PATHWAY	hsa05163:Human cytomegalovirus infection	23	15.6463	1.26478e-11	PTGER4, GSK3B, CXCR4, PIK3CD, PRKCA, PTGS2, MAPK14, TNF, EGFR, MTOR, PTK2, NFKB1, IKBKB, CASP8, CASP3, AKT3, CXCR2, MDM2, AKT1, MAPK1, CCR5, CCR3, MAPK3	141	225	8465	6.13696	3.40225e-09	6.8045e-10	3.06076e-10
KEGG_PATHWAY	hsa05417:Lipid and atherosclerosis	22	14.966	3.96011e-11	GSK3B, HSP90AA1, MMP1, PIK3CD, PRKCA, MAPK14, TNF, MMP9, PTK2, NFKB1, IKBKB, CYP2A6, CASP8, CASP3, AKT3, CASP1, BCL2, AKT1, MAPK1, PPARG, TLR4, MAPK3	141	215	8465	6.14316	1.06527e-08	1.77545e-09	7.98622e-10
KEGG_PATHWAY	hsa05142:Chagas disease	16	10.8844	9.09999e-11	ACE, NOS2, PIK3CD, MAPK14, TNF, TGFBR1, IL2, NFKB1, IKBKB, CASP8, AKT3, BDKRB2, AKT1, MAPK1, TLR4, MAPK3	141	102	8465	9.41733	2.4479e-08	3.49699e-09	1.573e-09
KEGG_PATHWAY	hsa05161:Hepatitis B	19	12.9252	1.31294e-10	CREBBP, PIK3CD, BRAF, PRKCA, MAPK14, TNF, MMP9, TGFBR1, NFKB1, IKBKB, CASP8, CASP3, AKT3, CDK2, BCL2, AKT1, MAPK1, TLR4, MAPK3	141	162	8465	7.0412	3.5318e-08	4.41476e-09	1.98582e-09
KEGG_PATHWAY	hsa05207:Chemical carcinogenesis - receptor activation	21	14.2857	2.26439e-10	CHRNB4, HSP90AA1, VDR, XIAP, PIK3CD, PRKCA, ADRB1, ADRB2, ESR1, EGFR, MTOR, ESR2, NFKB1, AR, CYP1A2, AKT3, BCL2, AKT1, MAPK1, PGR, MAPK3	141	212	8465	5.94691	6.09121e-08	6.45926e-09	2.90547e-09
KEGG_PATHWAY	hsa04066:HIF-1 signaling pathway	16	10.8844	2.40121e-10	CREBBP, FLT1, NOS2, PIK3CD, PRKCA, HIF1A, EGFR, MTOR, NFKB1, ERBB2, AKT3, BCL2, AKT1, MAPK1, TLR4, MAPK3	141	109	8465	8.81254	6.45926e-08	6.45926e-09	2.90547e-09
KEGG_PATHWAY	hsa05145:Toxoplasmosis	16	10.8844	3.55888e-10	NOS2, XIAP, MAPK14, TNF, NFKB1, IKBKB, CASP8, CASP3, ALOX5, AKT3, BCL2, AKT1, MAPK1, CCR5, TLR4, MAPK3	141	112	8465	8.57649	9.57337e-08	8.70307e-09	3.91476e-09
KEGG_PATHWAY	hsa04933:AGE-RAGE signaling pathway in diabetic complications	15	10.2041	7.81213e-10	MMP2, PIK3CD, PRKCA, MAPK14, TNF, TGFBR1, NFKB1, CASP3, AKT3, PIM1, BCL2, NOX4, AKT1, MAPK1, MAPK3	141	100	8465	9.00532	2.10146e-07	1.75122e-08	7.87723e-09
KEGG_PATHWAY	hsa05230:Central carbon metabolism in cancer	13	8.84354	1.22157e-09	NTRK3, IDH1, PIK3CD, HIF1A, EGFR, MTOR, ERBB2, AKT3, AKT1, MAPK1, MET, FGFR1, MAPK3	141	70	8465	11.1494	3.28601e-07	2.5277e-08	1.137e-08
KEGG_PATHWAY	hsa05235:PD-L1 expression and PD-1 checkpoint pathway in cancer	14	9.52381	1.89946e-09	ALK, PIK3CD, MAPK14, HIF1A, EGFR, MTOR, NFKB1, IKBKB, LCK, AKT3, AKT1, MAPK1, TLR4, MAPK3	141	89	8465	9.44378	5.10955e-07	3.62908e-08	1.63241e-08
KEGG_PATHWAY	hsa01524:Platinum drug resistance	13	8.84354	2.02365e-09	TOP2A, XIAP, PIK3CD, CASP8, CASP3, ERBB2, AKT3, MDM2, BCL2, AKT1, MAPK1, ATM, MAPK3	141	73	8465	10.6912	5.44362e-07	3.62908e-08	1.63241e-08
KEGG_PATHWAY	hsa04151:PI3K-Akt signaling pathway	25	17.0068	2.84879e-09	GSK3B, FLT1, PIK3CD, EGFR, IKBKB, ERBB2, AKT3, AKT1, MAPK1, MCL1, MAPK3, HSP90AA1, ITGA4, PRKCA, IL2, MTOR, PTK2, NFKB1, NR4A1, CDK2, BCL2, MDM2, MET, TLR4, FGFR1	141	354	8465	4.23979	7.66323e-07	4.78952e-08	2.1544e-08
KEGG_PATHWAY	hsa05165:Human papillomavirus infection	24	16.3265	3.96974e-09	PTGER4, GSK3B, CREBBP, HDAC2, ITGA4, HDAC1, PIK3CD, PTGS2, TNF, EGFR, MTOR, PTK2, NFKB1, IKBKB, CASP8, TERT, CASP3, AKT3, CDK2, MDM2, AKT1, MAPK1, ATM, MAPK3	141	331	8465	4.35302	1.06786e-06	6.28153e-08	2.82552e-08
KEGG_PATHWAY	hsa01521:EGFR tyrosine kinase inhibitor resistance	13	8.84354	5.17946e-09	GSK3B, PIK3CD, BRAF, PRKCA, EGFR, MTOR, ERBB2, AKT3, BCL2, AKT1, MAPK1, MET, MAPK3	141	79	8465	9.87925	1.39327e-06	7.74042e-08	3.48175e-08
KEGG_PATHWAY	hsa04210:Apoptosis	16	10.8844	5.59521e-09	PARP1, XIAP, PIK3CD, TNF, NFKB1, IKBKB, CASP8, CASP3, AKT3, BCL2, AKT1, MAPK1, ATM, CTSB, MCL1, MAPK3	141	136	8465	7.063	1.50511e-06	7.92163e-08	3.56326e-08
KEGG_PATHWAY	hsa05206:MicroRNAs in cancer	23	15.6463	6.11187e-09	ABCC1, CREBBP, HDAC2, HDAC1, PIK3CD, PRKCA, PTGS2, MMP9, EGFR, MTOR, NFKB1, IKBKB, PLAU, CASP3, ERBB2, MDM2, PIM1, BCL2, MAPK1, ATM, MET, MCL1, MAPK3	141	310	8465	4.45424	1.64409e-06	7.93611e-08	3.56977e-08
KEGG_PATHWAY	hsa05135:Yersinia infection	16	10.8844	6.19548e-09	GSK3B, ITGA4, PIK3CD, MAPK14, TNF, IL2, PTK2, NFKB1, IKBKB, LCK, AKT3, CASP1, AKT1, MAPK1, TLR4, MAPK3	141	137	8465	7.01144	1.66658e-06	7.93611e-08	3.56977e-08
KEGG_PATHWAY	hsa04919:Thyroid hormone signaling pathway	15	10.2041	9.95978e-09	GSK3B, CREBBP, HDAC2, HDAC3, HDAC1, PIK3CD, PRKCA, HIF1A, ESR1, MTOR, AKT3, MDM2, AKT1, MAPK1, MAPK3	141	121	8465	7.44241	2.67918e-06	1.21781e-07	5.47788e-08
KEGG_PATHWAY	hsa05170:Human immunodeficiency virus 1 infection	19	12.9252	1.05125e-08	CXCR4, PIK3CD, PRKCA, MAPK14, TNF, MTOR, PTK2, NFKB1, IKBKB, CASP8, CASP3, AKT3, BCL2, AKT1, MAPK1, ATM, CCR5, TLR4, MAPK3	141	212	8465	5.38054	2.82785e-06	1.2295e-07	5.53048e-08
KEGG_PATHWAY	hsa04625:C-type lectin receptor signaling pathway	14	9.52381	1.33784e-08	PIK3CD, PTGS2, MAPK14, TNF, IL2, NFKB1, IKBKB, CASP8, AKT3, MDM2, CASP1, AKT1, MAPK1, MAPK3	141	104	8465	8.0817	3.5988e-06	1.47744e-07	6.64572e-08
KEGG_PATHWAY	hsa04613:Neutrophil extracellular trap formation	18	12.2449	1.37308e-08	HDAC2, HDAC3, HDAC1, C5AR1, PIK3CD, PRKCA, MAPK14, MTOR, NFKB1, HDAC6, AKT3, CASP1, AKT1, MAPK1, TLR7, TLR4, ELANE, MAPK3	141	191	8465	5.65779	3.69358e-06	1.47744e-07	6.64572e-08
KEGG_PATHWAY	hsa05167:Kaposi sarcoma-associated herpesvirus infection	18	12.2449	1.73617e-08	GSK3B, CREBBP, PIK3CD, PTGS2, MAPK14, HIF1A, MTOR, NFKB1, IKBKB, CASP8, CASP3, AKT3, AKT1, MAPK1, CCR5, CCR4, CCR3, MAPK3	141	194	8465	5.5703	4.6703e-06	1.79627e-07	8.07989e-08
KEGG_PATHWAY	hsa04020:Calcium signaling pathway	20	13.6054	2.97331e-08	CHRM3, FLT1, NOS2, NTRK3, CXCR4, PRKCA, ADRB1, TACR1, ADRB2, HTR2A, EGFR, CYSLTR1, EDNRA, ADORA2A, CCKBR, ERBB2, BDKRB2, CD38, MET, FGFR1	141	253	8465	4.74589	7.99816e-06	2.96229e-07	1.33248e-07
KEGG_PATHWAY	hsa05212:Pancreatic cancer	12	8.16327	3.90409e-08	IKBKB, ERBB2, AKT3, MAPK1, PIK3CD, AKT1, BRAF, EGFR, TGFBR1, NFKB1, MTOR, MAPK3	141	76	8465	9.47928	1.05019e-05	3.5055e-07	1.57683e-07
KEGG_PATHWAY	hsa05220:Chronic myeloid leukemia	12	8.16327	3.90409e-08	IKBKB, HDAC2, HDAC1, AKT3, MDM2, MAPK1, PIK3CD, AKT1, BRAF, TGFBR1, NFKB1, MAPK3	141	76	8465	9.47928	1.05019e-05	3.5055e-07	1.57683e-07
KEGG_PATHWAY	hsa04657:IL-17 signaling pathway	13	8.84354	3.90948e-08	GSK3B, HSP90AA1, MMP1, PTGS2, MAPK14, TNF, MMP9, NFKB1, IKBKB, CASP8, CASP3, MAPK1, MAPK3	141	94	8465	8.30278	1.05165e-05	3.5055e-07	1.57683e-07
KEGG_PATHWAY	hsa04668:TNF signaling pathway	14	9.52381	4.11625e-08	XIAP, PIK3CD, PTGS2, MAPK14, TNF, MMP9, NFKB1, IKBKB, CASP8, CASP3, AKT3, AKT1, MAPK1, MAPK3	141	114	8465	7.37278	1.10727e-05	3.57185e-07	1.60667e-07
KEGG_PATHWAY	hsa04071:Sphingolipid signaling pathway	14	9.52381	8.44533e-08	ABCC1, PIK3CD, PRKCA, MAPK14, TNF, NFKB1, AKT3, ADORA1, BDKRB2, BCL2, AKT1, MAPK1, S1PR3, MAPK3	141	121	8465	6.94625	2.27177e-05	7.09936e-07	3.19339e-07
KEGG_PATHWAY	hsa04062:Chemokine signaling pathway	17	11.5646	9.54784e-08	GSK3B, CXCR4, PIK3CD, BRAF, PTK2, NFKB1, IKBKB, CXCR1, AKT3, CXCR2, AKT1, MAPK1, CCR5, CCR4, CCR3, CCR2, MAPK3	141	192	8465	5.31564	2.56834e-05	7.78293e-07	3.50087e-07
KEGG_PATHWAY	hsa04012:ErbB signaling pathway	12	8.16327	1.28119e-07	GSK3B, ERBB2, AKT3, MAPK1, PIK3CD, AKT1, BRAF, PRKCA, PTK2, EGFR, MTOR, MAPK3	141	85	8465	8.47559	3.44633e-05	1.01364e-06	4.55951e-07
KEGG_PATHWAY	hsa04664:Fc epsilon RI signaling pathway	11	7.48299	1.42418e-07	ALOX5, AKT3, ALOX5AP, PLA2G4A, MAPK1, PIK3CD, AKT1, PRKCA, MAPK14, TNF, MAPK3	141	68	8465	9.71162	3.83098e-05	1.05313e-06	4.73712e-07
KEGG_PATHWAY	hsa05226:Gastric cancer	15	10.2041	1.4404e-07	GSK3B, PIK3CD, BRAF, EGFR, TGFBR1, MTOR, TERT, ERBB2, AKT3, CDK2, BCL2, AKT1, MAPK1, MET, MAPK3	141	149	8465	6.04384	3.87459e-05	1.05313e-06	4.73712e-07
KEGG_PATHWAY	hsa05210:Colorectal cancer	12	8.16327	1.44854e-07	GSK3B, CASP3, AKT3, BCL2, MAPK1, PIK3CD, AKT1, BRAF, EGFR, TGFBR1, MTOR, MAPK3	141	86	8465	8.37704	3.8965e-05	1.05313e-06	4.73712e-07
KEGG_PATHWAY	hsa04926:Relaxin signaling pathway	14	9.52381	1.81013e-07	NOS2, MMP1, MMP2, PIK3CD, PRKCA, MAPK14, MMP9, EGFR, TGFBR1, NFKB1, AKT3, AKT1, MAPK1, MAPK3	141	129	8465	6.51548	4.86913e-05	1.28138e-06	5.76384e-07
KEGG_PATHWAY	hsa04068:FoxO signaling pathway	14	9.52381	2.17076e-07	CREBBP, PIK3CD, BRAF, MAPK14, EGFR, TGFBR1, IKBKB, AKT3, CDK2, MDM2, AKT1, MAPK1, ATM, MAPK3	141	131	8465	6.416	5.83917e-05	1.49727e-06	6.73491e-07
KEGG_PATHWAY	hsa05171:Coronavirus disease - COVID-19	18	12.2449	2.40767e-07	ACE, MMP1, C5AR1, PIK3CD, F13A1, PRKCA, MAPK14, TNF, EGFR, IL2, NFKB1, IKBKB, ADAM17, CASP1, MAPK1, TLR7, TLR4, MAPK3	141	232	8465	4.65792	6.47643e-05	1.61916e-06	7.28321e-07
KEGG_PATHWAY	hsa05223:Non-small cell lung cancer	11	7.48299	2.48286e-07	ALK, ERBB2, AKT3, MAPK1, PIK3CD, AKT1, BRAF, PRKCA, MET, EGFR, MAPK3	141	72	8465	9.17208	6.67868e-05	1.629e-06	7.32747e-07
KEGG_PATHWAY	hsa05219:Bladder cancer	9	6.12245	2.762e-07	MMP1, MMP2, ERBB2, MDM2, MAPK1, BRAF, MMP9, EGFR, MAPK3	141	41	8465	13.1785	7.42952e-05	1.769e-06	7.9572e-07
KEGG_PATHWAY	hsa05222:Small cell lung cancer	12	8.16327	2.92473e-07	IKBKB, NOS2, CASP3, AKT3, CDK2, BCL2, XIAP, PIK3CD, AKT1, PTGS2, PTK2, NFKB1	141	92	8465	7.83071	7.86722e-05	1.82966e-06	8.23006e-07
KEGG_PATHWAY	hsa04726:Serotonergic synapse	13	8.84354	3.75466e-07	APP, MAOA, PLA2G4A, BRAF, PRKCA, HTR3A, HTR2A, PTGS2, SLC6A4, CASP3, ALOX5, MAPK1, MAPK3	141	115	8465	6.78662	0.000100995	2.29546e-06	1.03253e-06
KEGG_PATHWAY	hsa04915:Estrogen signaling pathway	14	9.52381	3.99614e-07	HSP90AA1, MMP2, PIK3CD, OPRM1, ESR1, MMP9, EGFR, ESR2, AKT3, BCL2, AKT1, MAPK1, PGR, MAPK3	141	138	8465	6.09055	0.00010749	2.3888e-06	1.07452e-06
KEGG_PATHWAY	hsa05418:Fluid shear stress and atherosclerosis	14	9.52381	4.34671e-07	NQO1, HSP90AA1, MMP2, PIK3CD, KEAP1, MAPK14, TNF, MMP9, PTK2, NFKB1, IKBKB, AKT3, BCL2, AKT1	141	139	8465	6.04674	0.00011692	2.54188e-06	1.14337e-06
KEGG_PATHWAY	hsa04370:VEGF signaling pathway	10	6.80272	4.45609e-07	AKT3, PLA2G4A, MAPK1, PIK3CD, AKT1, PRKCA, MAPK14, PTGS2, PTK2, MAPK3	141	59	8465	10.1755	0.000119862	2.5504e-06	1.14721e-06
KEGG_PATHWAY	hsa04080:Neuroactive ligand-receptor interaction	22	14.966	5.57215e-07	PTGER4, CHRM3, CHRNB4, C5AR1, ADRB1, TRPV1, TACR1, ADRB2, HTR2A, OPRM1, SSTR2, NR3C1, ADRA2A, CYSLTR1, EDNRA, ADORA2A, CCKBR, ADORA1, BDKRB2, S1PR3, DRD2, DRD4	141	367	8465	3.59886	0.00014988	3.12272e-06	1.40465e-06
KEGG_PATHWAY	hsa05131:Shigellosis	18	12.2449	5.87404e-07	GSK3B, PIK3CD, MAPK14, TNF, EGFR, MTOR, PTK2, NFKB1, IKBKB, AKT3, MDM2, CASP1, BCL2, AKT1, MAPK1, ATM, TLR4, MAPK3	141	247	8465	4.37505	0.000157999	3.22473e-06	1.45053e-06
KEGG_PATHWAY	hsa05225:Hepatocellular carcinoma	15	10.2041	6.36429e-07	NQO1, GSK3B, PIK3CD, KEAP1, BRAF, PRKCA, EGFR, TGFBR1, MTOR, TERT, AKT3, AKT1, MAPK1, MET, MAPK3	141	168	8465	5.36031	0.000171185	3.42399e-06	1.54016e-06
KEGG_PATHWAY	hsa05208:Chemical carcinogenesis - reactive oxygen species	17	11.5646	7.42113e-07	NQO1, PIK3CD, KEAP1, BRAF, MAPK14, HIF1A, EGFR, PTK2, NFKB1, IKBKB, CYP1A2, AKT3, NOX4, AKT1, MAPK1, MET, MAPK3	141	223	8465	4.57669	0.000199609	3.91428e-06	1.7607e-06
KEGG_PATHWAY	hsa05164:Influenza A	15	10.2041	7.89516e-07	CREBBP, PIK3CD, PRKCA, TNF, NFKB1, IKBKB, CASP8, CASP3, AKT3, CASP1, AKT1, MAPK1, TLR7, TLR4, MAPK3	141	171	8465	5.26627	0.000212357	4.08422e-06	1.83714e-06
KEGG_PATHWAY	hsa05224:Breast cancer	14	9.52381	8.30215e-07	GSK3B, PIK3CD, BRAF, ESR1, EGFR, MTOR, ESR2, ERBB2, AKT3, AKT1, MAPK1, PGR, FGFR1, MAPK3	141	147	8465	5.71766	0.000223303	4.16709e-06	1.87441e-06
KEGG_PATHWAY	hsa04024:cAMP signaling pathway	17	11.5646	8.36515e-07	CREBBP, PIK3CD, BRAF, ADRB1, ADRB2, SSTR2, NFKB1, EDNRA, ADORA2A, AKT3, ADORA1, AKT1, PDE4A, MAPK1, DRD2, CFTR, MAPK3	141	225	8465	4.53601	0.000224997	4.16709e-06	1.87441e-06
KEGG_PATHWAY	hsa04620:Toll-like receptor signaling pathway	12	8.16327	1.02488e-06	IKBKB, CASP8, AKT3, MAPK1, PIK3CD, AKT1, TLR7, MAPK14, TNF, TLR4, NFKB1, MAPK3	141	104	8465	6.92717	0.000275655	4.92309e-06	2.21447e-06
KEGG_PATHWAY	hsa04660:T cell receptor signaling pathway	12	8.16327	1.02488e-06	IKBKB, GSK3B, LCK, AKT3, MAPK1, PIK3CD, AKT1, MAPK14, TNF, NFKB1, IL2, MAPK3	141	104	8465	6.92717	0.000275655	4.92309e-06	2.21447e-06
KEGG_PATHWAY	hsa04510:Focal adhesion	16	10.8844	1.1628e-06	GSK3B, FLT1, ITGA4, XIAP, PIK3CD, BRAF, PRKCA, EGFR, PTK2, ERBB2, AKT3, BCL2, AKT1, MAPK1, MET, MAPK3	141	203	8465	4.73186	0.000312744	5.4876e-06	2.4684e-06
KEGG_PATHWAY	hsa05203:Viral carcinogenesis	16	10.8844	1.23753e-06	CREBBP, HDAC2, HDAC3, HDAC1, PIK3CD, NFKB1, HDAC6, CASP8, CASP3, CDK2, MDM2, MAPK1, CCR5, CCR4, CCR3, MAPK3	141	204	8465	4.70866	0.00033284	5.73958e-06	2.58174e-06
KEGG_PATHWAY	hsa05221:Acute myeloid leukemia	10	6.80272	1.35556e-06	IKBKB, AKT3, PIM1, MAPK1, PIK3CD, AKT1, BRAF, NFKB1, MTOR, MAPK3	141	67	8465	8.96052	0.00036458	6.18044e-06	2.78005e-06
KEGG_PATHWAY	hsa05160:Hepatitis C	14	9.52381	1.75811e-06	GSK3B, PIK3CD, BRAF, TNF, EGFR, NFKB1, IKBKB, CASP8, CASP3, AKT3, CDK2, AKT1, MAPK1, MAPK3	141	157	8465	5.35348	0.000472821	7.88221e-06	3.54553e-06
KEGG_PATHWAY	hsa04917:Prolactin signaling pathway	10	6.80272	1.97697e-06	GSK3B, AKT3, MAPK1, PIK3CD, AKT1, MAPK14, ESR1, ESR2, NFKB1, MAPK3	141	70	8465	8.57649	0.000531663	8.7181e-06	3.92152e-06
KEGG_PATHWAY	hsa04010:MAPK signaling pathway	19	12.9252	2.18128e-06	FLT1, PLA2G4A, BRAF, PRKCA, MAPK14, TNF, EGFR, TGFBR1, NFKB1, IKBKB, NR4A1, CASP3, ERBB2, AKT3, AKT1, MAPK1, MET, FGFR1, MAPK3	141	302	8465	3.77707	0.000586594	9.46395e-06	4.25702e-06
KEGG_PATHWAY	hsa05218:Melanoma	10	6.80272	2.51593e-06	AKT3, MDM2, MAPK1, PIK3CD, AKT1, BRAF, MET, EGFR, FGFR1, MAPK3	141	72	8465	8.33826	0.000676556	1.07426e-05	4.83217e-06
KEGG_PATHWAY	hsa05162:Measles	13	8.84354	2.89245e-06	GSK3B, PIK3CD, IL2, NFKB1, IKBKB, CASP8, CASP3, AKT3, CDK2, BCL2, AKT1, TLR7, TLR4	141	139	8465	5.61483	0.000777767	1.21573e-05	5.46854e-06
KEGG_PATHWAY	hsa05214:Glioma	10	6.80272	3.55991e-06	AKT3, MDM2, MAPK1, PIK3CD, AKT1, BRAF, PRKCA, EGFR, MTOR, MAPK3	141	75	8465	8.00473	0.000957159	1.4536e-05	6.53848e-06
KEGG_PATHWAY	hsa05166:Human T-cell leukemia virus 1 infection	16	10.8844	3.56644e-06	CREBBP, XIAP, PIK3CD, TNF, TGFBR1, IL2, NFKB1, IKBKB, TERT, LCK, AKT3, CDK2, AKT1, MAPK1, ATM, MAPK3	141	222	8465	4.32688	0.000958915	1.4536e-05	6.53848e-06
KEGG_PATHWAY	hsa04722:Neurotrophin signaling pathway	12	8.16327	3.9219e-06	IKBKB, GSK3B, NTRK3, AKT3, BCL2, MAPK1, PIK3CD, AKT1, BRAF, MAPK14, NFKB1, MAPK3	141	119	8465	6.054	0.00105444	1.57461e-05	7.08283e-06
KEGG_PATHWAY	hsa04935:Growth hormone synthesis, secretion and action	12	8.16327	4.25731e-06	GSK3B, CREBBP, AKT3, MAPK1, PIK3CD, AKT1, PRKCA, SSTR2, MAPK14, PTK2, MTOR, MAPK3	141	120	8465	6.00355	0.00114456	1.68414e-05	7.57551e-06
KEGG_PATHWAY	hsa05213:Endometrial cancer	9	6.12245	4.37287e-06	GSK3B, ERBB2, AKT3, MAPK1, PIK3CD, AKT1, BRAF, EGFR, MAPK3	141	58	8465	9.31585	0.00117561	1.70479e-05	7.66837e-06
KEGG_PATHWAY	hsa05231:Choline metabolism in cancer	11	7.48299	4.50012e-06	CHKA, AKT3, PLA2G4A, MAPK1, PIK3CD, AKT1, PRKCA, HIF1A, EGFR, MTOR, MAPK3	141	98	8465	6.73867	0.0012098	1.72933e-05	7.77877e-06
KEGG_PATHWAY	hsa04064:NF-kappa B signaling pathway	11	7.48299	7.70864e-06	IKBKB, PARP1, PLAU, LCK, BCL2, XIAP, ATM, PTGS2, TNF, TLR4, NFKB1	141	104	8465	6.3499	0.00207148	2.9206e-05	1.31373e-05
KEGG_PATHWAY	hsa04380:Osteoclast differentiation	12	8.16327	7.97487e-06	IKBKB, LCK, AKT3, MAPK1, PIK3CD, AKT1, PPARG, MAPK14, TNF, TGFBR1, NFKB1, MAPK3	141	128	8465	5.62832	0.00214295	2.96101e-05	1.3319e-05
KEGG_PATHWAY	hsa05152:Tuberculosis	14	9.52381	8.03546e-06	CREBBP, NOS2, VDR, MAPK14, TNF, NFKB1, CASP8, CASP3, AKT3, BCL2, AKT1, MAPK1, TLR4, MAPK3	141	180	8465	4.66942	0.00215921	2.96101e-05	1.3319e-05
KEGG_PATHWAY	hsa04659:Th17 cell differentiation	11	7.48299	1.08116e-05	IKBKB, HSP90AA1, LCK, MAPK1, MAPK14, HIF1A, TGFBR1, NFKB1, IL2, MTOR, MAPK3	141	108	8465	6.11472	0.00290412	3.93018e-05	1.76785e-05
KEGG_PATHWAY	hsa04621:NOD-like receptor signaling pathway	14	9.52381	1.14746e-05	HSP90AA1, XIAP, MAPK14, TNF, NFKB1, IKBKB, CASP8, NAMPT, CASP1, BCL2, MAPK1, TLR4, CTSB, MAPK3	141	186	8465	4.5188	0.00308191	4.11554e-05	1.85123e-05
KEGG_PATHWAY	hsa05211:Renal cell carcinoma	9	6.12245	1.63695e-05	CREBBP, AKT3, MAPK1, PIK3CD, AKT1, BRAF, HIF1A, MET, MAPK3	141	69	8465	7.83071	0.00439376	5.79395e-05	2.6062e-05
KEGG_PATHWAY	hsa05010:Alzheimer disease	20	13.6054	1.67715e-05	CHRM3, GSK3B, APP, NOS2, MME, PIK3CD, BRAF, PTGS2, TNF, MTOR, NFKB1, IKBKB, ADAM17, CASP8, CASP3, AKT3, NOX4, AKT1, MAPK1, MAPK3	141	384	8465	3.12685	0.00450141	5.85913e-05	2.63552e-05
KEGG_PATHWAY	hsa05120:Epithelial cell signaling in Helicobacter pylori infection	9	6.12245	1.82266e-05	IKBKB, ADAM17, CXCR1, CASP3, CXCR2, MAPK14, MET, EGFR, NFKB1	141	70	8465	7.71884	0.00489101	6.28585e-05	2.82746e-05
KEGG_PATHWAY	hsa04936:Alcoholic liver disease	12	8.16327	2.14492e-05	IKBKB, GSK3B, CASP8, CASP3, AKT3, C5AR1, NOX4, AKT1, MAPK14, TNF, TLR4, NFKB1	141	142	8465	5.07342	0.00575329	7.3036e-05	3.28526e-05
KEGG_PATHWAY	hsa05169:Epstein-Barr virus infection	14	9.52381	2.77123e-05	HDAC2, HDAC1, PIK3CD, MAPK14, TNF, NFKB1, IKBKB, CASP8, CASP3, AKT3, CDK2, MDM2, BCL2, AKT1	141	202	8465	4.16087	0.007427	9.31827e-05	4.19149e-05
KEGG_PATHWAY	hsa05415:Diabetic cardiomyopathy	14	9.52381	2.91936e-05	GSK3B, ACE, PARP1, MMP2, PIK3CD, PRKCA, MAPK14, MMP9, TGFBR1, MTOR, NFKB1, AKT3, AKT1, REN	141	203	8465	4.14038	0.00782243	9.69516e-05	4.36102e-05
KEGG_PATHWAY	hsa04014:Ras signaling pathway	15	10.2041	3.34713e-05	FLT1, PLA2G2A, PLA2G4A, PIK3CD, PRKCA, EGFR, NFKB1, IKBKB, PLA2G10, AKT3, AKT1, MAPK1, MET, FGFR1, MAPK3	141	236	8465	3.81581	0.00896351	0.000108552	4.8828e-05
KEGG_PATHWAY	hsa05133:Pertussis	9	6.12245	3.34936e-05	NOS2, CASP3, CASP1, MAPK1, MAPK14, TNF, TLR4, NFKB1, MAPK3	141	76	8465	7.10946	0.00896946	0.000108552	4.8828e-05
KEGG_PATHWAY	hsa05140:Leishmaniasis	9	6.12245	3.68614e-05	NOS2, ITGA4, MAPK1, MAPK14, PTGS2, TNF, TLR4, NFKB1, MAPK3	141	77	8465	7.01713	0.0098669	0.000118044	5.30979e-05
KEGG_PATHWAY	hsa04015:Rap1 signaling pathway	14	9.52381	4.16479e-05	FLT1, PIK3CD, BRAF, PRKCA, MAPK14, EGFR, ADORA2A, AKT3, AKT1, MAPK1, DRD2, MET, FGFR1, MAPK3	141	210	8465	4.00236	0.011141	0.000131803	5.9287e-05
KEGG_PATHWAY	hsa04914:Progesterone-mediated oocyte maturation	10	6.80272	4.45043e-05	HSP90AA1, AKT3, CDK2, MAPK1, PIK3CD, AKT1, BRAF, PGR, MAPK14, MAPK3	141	102	8465	5.88583	0.0119006	0.000139205	6.26166e-05
KEGG_PATHWAY	hsa04218:Cellular senescence	12	8.16327	5.13923e-05	AKT3, CDK2, MDM2, MAPK1, PIK3CD, AKT1, ATM, MAPK14, TGFBR1, NFKB1, MTOR, MAPK3	141	156	8465	4.61811	0.0137298	0.000158903	7.14767e-05
KEGG_PATHWAY	hsa05132:Salmonella infection	15	10.2041	6.02674e-05	HSP90AA1, PIK3CD, MAPK14, TNF, NFKB1, IKBKB, CASP8, CASP3, AKT3, CASP1, BCL2, AKT1, MAPK1, TLR4, MAPK3	141	249	8465	3.61659	0.0160817	0.000184226	8.28676e-05
KEGG_PATHWAY	hsa04725:Cholinergic synapse	10	6.80272	9.94838e-05	ACHE, CHRM3, CHRNB4, AKT3, BCL2, MAPK1, PIK3CD, AKT1, PRKCA, MAPK3	141	113	8465	5.31287	0.0264075	0.000300687	0.000135253
KEGG_PATHWAY	hsa04924:Renin secretion	8	5.44218	0.000133604	PTGER4, EDNRA, ACE, ADORA1, REN, ADRB1, ADRB2, CTSB	141	69	8465	6.96063	0.0353037	0.000399329	0.000179624
KEGG_PATHWAY	hsa04072:Phospholipase D signaling pathway	11	7.48299	0.000162219	CXCR1, AKT3, CXCR2, PLA2G4A, MAPK1, PIK3CD, AKT1, PRKCA, EGFR, MTOR, MAPK3	141	148	8465	4.4621	0.0427019	0.000479526	0.000215698
KEGG_PATHWAY	hsa04932:Non-alcoholic fatty liver disease	11	7.48299	0.000236827	IKBKB, GSK3B, CASP8, CASP3, AKT3, PIK3CD, AKT1, PPARG, MAPK14, TNF, NFKB1	141	155	8465	4.26058	0.0617266	0.000685373	0.000308291
KEGG_PATHWAY	hsa04061:Viral protein interaction with cytokine and cytokine receptor	9	6.12245	0.000236951	CXCR1, CXCR2, CXCR4, CCR5, CCR4, TNF, CCR3, IL2, CCR2	141	100	8465	5.40319	0.0617579	0.000685373	0.000308291
KEGG_PATHWAY	hsa04150:mTOR signaling pathway	11	7.48299	0.000249528	IKBKB, GSK3B, AKT3, MAPK1, PIK3CD, AKT1, BRAF, PRKCA, TNF, MTOR, MAPK3	141	156	8465	4.23327	0.0649276	0.000714073	0.0003212
KEGG_PATHWAY	hsa05202:Transcriptional misregulation in cancer	12	8.16327	0.000340665	HDAC2, FLT1, PLAU, HDAC1, MDM2, ATM, PPARG, MET, MMP9, PTK2, NFKB1, ELANE	141	193	8465	3.73277	0.0875796	0.000964619	0.000433899
KEGG_PATHWAY	hsa04928:Parathyroid hormone synthesis, secretion and action	9	6.12245	0.000353396	VDR, BCL2, PDE4A, MAPK1, BRAF, PRKCA, EGFR, FGFR1, MAPK3	141	106	8465	5.09735	0.0907	0.000990244	0.000445426
KEGG_PATHWAY	hsa04923:Regulation of lipolysis in adipocytes	7	4.7619	0.000366985	AKT3, ADORA1, PIK3CD, AKT1, ADRB1, ADRB2, PTGS2	141	58	8465	7.24566	0.0940191	0.00101772	0.000457785
KEGG_PATHWAY	hsa04810:Regulation of actin cytoskeleton	13	8.84354	0.000395427	CHRM3, ITGA4, CXCR4, PIK3CD, BRAF, EGFR, PTK2, AKT3, BDKRB2, AKT1, MAPK1, FGFR1, MAPK3	141	229	8465	3.40813	0.100927	0.00108541	0.000488232
KEGG_PATHWAY	hsa04022:cGMP-PKG signaling pathway	11	7.48299	0.000431254	EDNRA, AKT3, BDKRB2, ADORA1, MAPK1, AKT1, ADRB1, PDE5A, ADRB2, ADRA2A, MAPK3	141	167	8465	3.95443	0.109553	0.00117179	0.000527088
KEGG_PATHWAY	hsa04662:B cell receptor signaling pathway	8	5.44218	0.000456561	IKBKB, GSK3B, AKT3, MAPK1, PIK3CD, AKT1, NFKB1, MAPK3	141	84	8465	5.71766	0.115597	0.00122815	0.000552439
KEGG_PATHWAY	hsa04929:GnRH secretion	7	4.7619	0.000626835	AKT3, MAPK1, PIK3CD, AKT1, PRKCA, ESR2, MAPK3	141	64	8465	6.56638	0.155214	0.00166949	0.000750961
KEGG_PATHWAY	hsa04520:Adherens junction	8	5.44218	0.000844229	CREBBP, ERBB2, MAPK1, MET, EGFR, TGFBR1, FGFR1, MAPK3	141	93	8465	5.16434	0.203234	0.00222645	0.00100149
KEGG_PATHWAY	hsa04930:Type II diabetes mellitus	6	4.08163	0.000915565	IKBKB, MAPK1, PIK3CD, TNF, MTOR, MAPK3	141	46	8465	7.83071	0.21839	0.00239113	0.00107557
KEGG_PATHWAY	hsa05034:Alcoholism	11	7.48299	0.00108426	HDAC2, HDAC3, ADORA2A, MAOA, HDAC1, MAPK1, BRAF, DRD2, SLC6A3, HDAC6, MAPK3	141	188	8465	3.51271	0.253101	0.00280449	0.0012615
KEGG_PATHWAY	hsa04750:Inflammatory mediator regulation of TRP channels	8	5.44218	0.00115136	PTGER4, BDKRB2, PLA2G4A, PIK3CD, PRKCA, TRPV1, HTR2A, MAPK14	141	98	8465	4.90085	0.266475	0.00294967	0.0013268
KEGG_PATHWAY	hsa04217:Necroptosis	10	6.80272	0.00124782	HSP90AA1, CASP8, PARP1, CASP1, BCL2, PLA2G4A, XIAP, TNF, PPIA, TLR4	141	159	8465	3.77582	0.285286	0.00316664	0.0014244
KEGG_PATHWAY	hsa05146:Amoebiasis	8	5.44218	0.00145516	NOS2, CASP3, PIK3CD, PRKCA, TNF, TLR4, PTK2, NFKB1	141	102	8465	4.70866	0.324108	0.00365829	0.00164555
KEGG_PATHWAY	hsa04728:Dopaminergic synapse	9	6.12245	0.00150656	GSK3B, MAOA, AKT3, AKT1, PRKCA, DRD2, MAPK14, SLC6A3, DRD4	141	132	8465	4.09333	0.333403	0.00375245	0.00168791
KEGG_PATHWAY	hsa04270:Vascular smooth muscle contraction	9	6.12245	0.00165838	EDNRA, ADORA2A, PLA2G2A, PLA2G10, PLA2G4A, MAPK1, BRAF, PRKCA, MAPK3	141	134	8465	4.03223	0.360119	0.00409269	0.00184095
KEGG_PATHWAY	hsa04630:JAK-STAT signaling pathway	10	6.80272	0.00168503	CREBBP, AKT3, BCL2, PIM1, PIK3CD, AKT1, EGFR, IL2, MTOR, MCL1	141	166	8465	3.61659	0.364698	0.00412066	0.00185353
KEGG_PATHWAY	hsa04910:Insulin signaling pathway	9	6.12245	0.00190858	IKBKB, GSK3B, AKT3, MAPK1, PIK3CD, AKT1, BRAF, MTOR, MAPK3	141	137	8465	3.94394	0.401842	0.00462531	0.00208053
KEGG_PATHWAY	hsa04931:Insulin resistance	8	5.44218	0.00202436	IKBKB, GSK3B, AKT3, PIK3CD, AKT1, TNF, NFKB1, MTOR	141	108	8465	4.44707	0.420219	0.00486208	0.00218703
KEGG_PATHWAY	hsa05022:Pathways of neurodegeneration - multiple diseases	18	12.2449	0.00213311	CHRM3, GSK3B, APP, NOS2, BRAF, PRKCA, PTGS2, MAPK14, TNF, SLC6A3, MTOR, NFKB1, CASP8, CASP3, BCL2, NOX4, MAPK1, MAPK3	141	476	8465	2.27025	0.436969	0.00507794	0.00228413
KEGG_PATHWAY	hsa04140:Autophagy - animal	9	6.12245	0.00228757	AKT3, BCL2, MAPK1, PIK3CD, AKT1, HIF1A, MTOR, CTSB, MAPK3	141	141	8465	3.83205	0.459933	0.00539787	0.00242804
KEGG_PATHWAY	hsa05134:Legionellosis	6	4.08163	0.00241889	CASP8, CASP3, CASP1, TNF, TLR4, NFKB1	141	57	8465	6.31952	0.478721	0.0056581	0.00254509
KEGG_PATHWAY	hsa04670:Leukocyte transendothelial migration	8	5.44218	0.00275266	ITGA4, MMP2, CXCR4, PIK3CD, PRKCA, MAPK14, MMP9, PTK2	141	114	8465	4.21301	0.523595	0.00638333	0.00287131
KEGG_PATHWAY	hsa04610:Complement and coagulation cascades	7	4.7619	0.0029228	F7, F9, F10, PLAU, C5AR1, BDKRB2, F13A1	141	86	8465	4.88661	0.544966	0.00671994	0.00302272
KEGG_PATHWAY	hsa00590:Arachidonic acid metabolism	6	4.08163	0.00326061	ALOX5, PLA2G2A, PLA2G10, PLA2G4A, PTGS2, PTGES	141	61	8465	5.90513	0.58461	0.00741387	0.00333486
KEGG_PATHWAY	hsa04540:Gap junction	7	4.7619	0.00327974	MAPK1, ADRB1, PRKCA, HTR2A, DRD2, EGFR, MAPK3	141	88	8465	4.77555	0.586749	0.00741387	0.00333486
KEGG_PATHWAY	hsa04213:Longevity regulating pathway - multiple species	6	4.08163	0.00350031	HDAC2, HDAC1, AKT3, PIK3CD, AKT1, MTOR	141	62	8465	5.80988	0.610634	0.00784653	0.00352948
KEGG_PATHWAY	hsa00232:Caffeine metabolism	3	2.04082	0.00390014	CYP2A6, CYP1A2, XDH	141	6	8465	30.0177	0.650478	0.00867056	0.00390014
KEGG_PATHWAY	hsa04261:Adrenergic signaling in cardiomyocytes	9	6.12245	0.00394122	AKT3, BCL2, MAPK1, AKT1, ADRB1, PRKCA, ADRB2, MAPK14, MAPK3	141	154	8465	3.50857	0.654334	0.00869006	0.00394122
KEGG_PATHWAY	hsa04658:Th1 and Th2 cell differentiation	7	4.7619	0.00408998	IKBKB, LCK, MAPK1, MAPK14, NFKB1, IL2, MAPK3	141	92	8465	4.56792	0.667947	0.00894475	0.00408998
KEGG_PATHWAY	hsa04912:GnRH signaling pathway	7	4.7619	0.00431383	MMP2, PLA2G4A, MAPK1, PRKCA, MAPK14, EGFR, MAPK3	141	93	8465	4.5188	0.687431	0.00935822	0.00431383
KEGG_PATHWAY	hsa04650:Natural killer cell mediated cytotoxicity	8	5.44218	0.00500855	LCK, CASP3, MAPK1, PIK3CD, BRAF, PRKCA, TNF, MAPK3	141	127	8465	3.78176	0.740937	0.0107784	0.00500855
KEGG_PATHWAY	hsa04666:Fc gamma R-mediated phagocytosis	7	4.7619	0.00530062	AKT3, PLA2G4A, MAPK1, PIK3CD, AKT1, PRKCA, MAPK3	141	97	8465	4.33246	0.76061	0.011231	0.00530062
KEGG_PATHWAY	hsa05130:Pathogenic Escherichia coli infection	10	6.80272	0.00530238	IKBKB, CASP8, CASP3, CASP1, MAPK1, MAPK14, TNF, TLR4, NFKB1, MAPK3	141	197	8465	3.04749	0.760724	0.011231	0.00530238
KEGG_PATHWAY	hsa04920:Adipocytokine signaling pathway	6	4.08163	0.00554546	IKBKB, AKT3, AKT1, TNF, NFKB1, MTOR	141	69	8465	5.22047	0.775949	0.0116541	0.00554546
KEGG_PATHWAY	hsa04622:RIG-I-like receptor signaling pathway	6	4.08163	0.00625827	IKBKB, CASP8, PIN1, MAPK14, TNF, NFKB1	141	71	8465	5.07342	0.815252	0.0130502	0.00625827
KEGG_PATHWAY	hsa04115:p53 signaling pathway	6	4.08163	0.00744476	CASP8, CASP3, CDK2, MDM2, BCL2, ATM	141	74	8465	4.86774	0.866029	0.0154049	0.00744476
KEGG_PATHWAY	hsa04350:TGF-beta signaling pathway	7	4.7619	0.00886072	HDAC2, CREBBP, HDAC1, MAPK1, TNF, TGFBR1, MAPK3	141	108	8465	3.89119	0.90875	0.0181949	0.00886072
KEGG_PATHWAY	hsa04550:Signaling pathways regulating pluripotency of stem cells	8	5.44218	0.00942916	GSK3B, AKT3, MAPK1, PIK3CD, AKT1, MAPK14, FGFR1, MAPK3	141	143	8465	3.35863	0.921799	0.0192155	0.00942916
KEGG_PATHWAY	hsa00591:Linoleic acid metabolism	4	2.72109	0.0129708	CYP1A2, PLA2G2A, PLA2G10, PLA2G4A	141	30	8465	8.00473	0.970162	0.0260384	0.0129708
KEGG_PATHWAY	hsa01523:Antifolate resistance	4	2.72109	0.0129708	IKBKB, ABCC1, TNF, NFKB1	141	30	8465	8.00473	0.970162	0.0260384	0.0129708
KEGG_PATHWAY	hsa04152:AMPK signaling pathway	7	4.7619	0.0149666	AKT3, PIK3CD, AKT1, PPARG, HMGCR, CFTR, MTOR	141	121	8465	3.47313	0.98269	0.0298223	0.0149666
KEGG_PATHWAY	hsa04110:Cell cycle	8	5.44218	0.015208	GSK3B, HDAC2, CREBBP, PRKDC, HDAC1, CDK2, MDM2, ATM	141	157	8465	3.05913	0.983794	0.0300805	0.015208
KEGG_PATHWAY	hsa04215:Apoptosis - multiple species	4	2.72109	0.0154715	CASP8, CASP3, BCL2, XIAP	141	32	8465	7.50443	0.98492	0.0303784	0.0154715
KEGG_PATHWAY	hsa04211:Longevity regulating pathway	6	4.08163	0.0157735	AKT3, PIK3CD, AKT1, PPARG, NFKB1, MTOR	141	89	8465	4.04733	0.986114	0.030747	0.0157735
KEGG_PATHWAY	hsa04611:Platelet activation	7	4.7619	0.0167097	AKT3, PLA2G4A, MAPK1, PIK3CD, AKT1, MAPK14, MAPK3	141	124	8465	3.3891	0.98925	0.0323375	0.0167097
KEGG_PATHWAY	hsa04730:Long-term depression	5	3.40136	0.0171013	PLA2G4A, MAPK1, BRAF, PRKCA, MAPK3	141	60	8465	5.00296	0.990343	0.032859	0.0171013
KEGG_PATHWAY	hsa03250:Viral life cycle - HIV-1	5	3.40136	0.0201166	CREBBP, PIN1, CXCR4, CCR5, PPIA	141	63	8465	4.76472	0.995774	0.0383784	0.0201166
KEGG_PATHWAY	hsa05216:Thyroid cancer	4	2.72109	0.0228337	MAPK1, BRAF, PPARG, MAPK3	141	37	8465	6.49032	0.997998	0.042953	0.0228337
KEGG_PATHWAY	hsa04960:Aldosterone-regulated sodium reabsorption	4	2.72109	0.0228337	MAPK1, PIK3CD, PRKCA, MAPK3	141	37	8465	6.49032	0.997998	0.042953	0.0228337
KEGG_PATHWAY	hsa04720:Long-term potentiation	5	3.40136	0.024618	CREBBP, MAPK1, BRAF, PRKCA, MAPK3	141	67	8465	4.48026	0.998775	0.0459878	0.024618
KEGG_PATHWAY	hsa04972:Pancreatic secretion	6	4.08163	0.0267404	CHRM3, PLA2G2A, PLA2G10, CD38, PRKCA, CFTR	141	102	8465	3.5315	0.999318	0.0496081	0.0267404
KEGG_PATHWAY	hsa05031:Amphetamine addiction	5	3.40136	0.0270792	HDAC2, MAOA, HDAC1, PRKCA, SLC6A3	141	69	8465	4.3504	0.999379	0.0498926	0.0270792
KEGG_PATHWAY	hsa04371:Apelin signaling pathway	7	4.7619	0.0275447	NOS2, AKT3, MAPK1, AKT1, TGFBR1, MTOR, MAPK3	141	139	8465	3.02337	0.999454	0.050405	0.0275447
KEGG_PATHWAY	hsa04360:Axon guidance	8	5.44218	0.0311439	GSK3B, MAPK1, CXCR4, PIK3CD, PRKCA, MET, PTK2, MAPK3	141	182	8465	2.63892	0.999799	0.0566061	0.0311439
KEGG_PATHWAY	hsa04623:Cytosolic DNA-sensing pathway	5	3.40136	0.0353218	IKBKB, CASP8, CASP3, CASP1, NFKB1	141	75	8465	4.00236	0.999937	0.0637688	0.0353218
KEGG_PATHWAY	hsa04971:Gastric acid secretion	5	3.40136	0.036822	CHRM3, CCKBR, PRKCA, SSTR2, CFTR	141	76	8465	3.9497	0.999959	0.0660341	0.036822
KEGG_PATHWAY	hsa04921:Oxytocin signaling pathway	7	4.7619	0.0422539	CD38, PLA2G4A, MAPK1, PRKCA, PTGS2, EGFR, MAPK3	141	154	8465	2.72888	0.999991	0.0752734	0.0422539
KEGG_PATHWAY	hsa04934:Cushing syndrome	7	4.7619	0.0433812	GSK3B, NR4A1, CDK2, MAPK1, BRAF, EGFR, MAPK3	141	155	8465	2.71128	0.999993	0.0767733	0.0433812
KEGG_PATHWAY	hsa05030:Cocaine addiction	4	2.72109	0.0469715	MAOA, DRD2, SLC6A3, NFKB1	141	49	8465	4.90085	0.999998	0.0825839	0.0469715
KEGG_PATHWAY	hsa04614:Renin-angiotensin system	3	2.04082	0.0547879	ACE, MME, REN	141	23	8465	7.83071	1	0.0957009	0.0547879
KEGG_PATHWAY	hsa04961:Endocrine and other factor-regulated calcium reabsorption	4	2.72109	0.0569801	VDR, BDKRB2, PRKCA, ESR1	141	53	8465	4.53098	1	0.0988881	0.0569801
KEGG_PATHWAY	hsa04060:Cytokine-cytokine receptor interaction	10	6.80272	0.0575417	CXCR1, CXCR2, CXCR4, CCR5, CCR4, TNF, CCR3, TGFBR1, IL2, CCR2	141	297	8465	2.0214	1	0.0992226	0.0575417
KEGG_PATHWAY	hsa04114:Oocyte meiosis	6	4.08163	0.0658184	AR, CDK2, MAPK1, PGR, MAPK14, MAPK3	141	131	8465	2.74972	1	0.112772	0.0658184
KEGG_PATHWAY	hsa04970:Salivary secretion	5	3.40136	0.067868	CHRM3, CD38, ADRB1, PRKCA, ADRB2	141	93	8465	3.22771	1	0.115339	0.067868
KEGG_PATHWAY	hsa00592:alpha-Linolenic acid metabolism	3	2.04082	0.0681746	PLA2G2A, PLA2G10, PLA2G4A	141	26	8465	6.92717	1	0.115339	0.0681746
KEGG_PATHWAY	hsa03260:Virion - Human immunodeficiency virus	2	1.36054	0.0800213	CXCR4, CCR5	141	5	8465	24.0142	1	0.134536	0.0800213
KEGG_PATHWAY	hsa00564:Glycerophospholipid metabolism	5	3.40136	0.0812705	ACHE, CHKA, PLA2G2A, PLA2G10, PLA2G4A	141	99	8465	3.03209	1	0.135787	0.0812705
KEGG_PATHWAY	hsa04330:Notch signaling pathway	4	2.72109	0.0828051	ADAM17, HDAC2, CREBBP, HDAC1	141	62	8465	3.87326	1	0.137497	0.0828051
KEGG_PATHWAY	hsa04916:Melanogenesis	5	3.40136	0.0860093	GSK3B, CREBBP, MAPK1, PRKCA, MAPK3	141	101	8465	2.97205	1	0.141942	0.0860093
KEGG_PATHWAY	hsa05321:Inflammatory bowel disease	4	2.72109	0.0923574	TNF, TLR4, NFKB1, IL2	141	65	8465	3.69449	1	0.151489	0.0923574

## Sheet: BP
Category	Term	Count	%	PValue	Genes	List Total	Pop Hits	Pop Total	Fold Enrichment	Bonferroni	Benjamini	FDR
GOTERM_BP_DIRECT	GO:0007204~positive regulation of cytosolic calcium ion concentration	22	14.966	8.37727e-21	PTGER4, APP, C5AR1, CXCR4, TRPV1, TACR1, HTR2A, OPRM1, ESR1, IL2, CYSLTR1, EDNRA, CCKBR, CXCR1, CXCR2, BDKRB2, CD38, S1PR3, CCR5, CCR4, CCR3, CCR2	147	153	19414	18.9902	2.11275e-17	2.11275e-17	1.92091e-17
GOTERM_BP_DIRECT	GO:0001666~response to hypoxia	20	13.6054	1.19858e-17	CREBBP, ACE, NOS2, MMP2, CXCR4, HIF1A, TNF, SLC6A4, DPP4, F7, ADAM17, EDNRA, PLAU, CASP3, ADORA1, PIN1, CD38, CA9, ATM, DRD2	147	161	19414	16.406	3.02281e-14	1.51141e-14	1.37417e-14
GOTERM_BP_DIRECT	GO:0009410~response to xenobiotic stimulus	23	15.6463	2.09417e-17	ABCC1, HSP90AA1, HDAC2, ACE, MMP2, HTR2A, PTGS2, TNF, SLC6A3, SLC6A4, SLC22A12, ADAM17, NPC1, ADORA2A, LCK, CASP3, APEX1, BCL2, CD38, CA9, PPARG, TOP1, DRD2	147	253	19414	12.0062	5.2815e-14	1.7605e-14	1.60065e-14
GOTERM_BP_DIRECT	GO:0006954~inflammatory response	27	18.3673	1.38347e-16	PTGER4, C5AR1, CXCR4, PIK3CD, PTGS2, TNF, IKBKB, CXCR2, ADORA1, BDKRB2, AKT1, S1PR3, CCR5, CCR4, CCR3, CCR2, NOS2, PLA2G2A, TACR1, MIF, MTOR, NFKB1, ADORA2A, NOX4, TLR7, TLR4, IDO1	147	428	19414	8.33139	2.79998e-13	8.72276e-14	7.93072e-14
GOTERM_BP_DIRECT	GO:0043406~positive regulation of MAP kinase activity	15	10.2041	5.3345e-16	APP, FLT1, NTRK3, MIF, HTR2A, TNF, EGFR, ADRA2A, ERBB2, NOX4, PDE5A, TLR4, ELANE, DRD4, FGFR1	147	77	19414	25.7275	1.39999e-12	2.69072e-13	2.4464e-13
GOTERM_BP_DIRECT	GO:0043066~negative regulation of apoptotic process	27	18.3673	1.73095e-14	GSK3B, HDAC2, HDAC3, PRKDC, HDAC1, XIAP, TNF, EGFR, IKBKB, CASP3, ERBB2, ADORA1, PIM1, AKT1, CD38, MCL1, NQO1, BRAF, MIF, MMP9, TGFBR1, IL2, MTOR, PTK2, NFKB1, BCL2, MDM2	147	522	19414	6.8311	4.36797e-11	7.27576e-12	6.61512e-12
GOTERM_BP_DIRECT	GO:0032496~response to lipopolysaccharide	16	10.8844	2.25177e-13	PTGER4, NQO1, HDAC2, ACE, NOS2, OPRM1, PTGS2, NR4A1, ADAM17, CASP8, CASP3, ALPL, REN, TLR4, ELANE, IDO1	147	143	19414	14.7768	5.67836e-10	8.11281e-11	7.37616e-11
GOTERM_BP_DIRECT	GO:0007165~signal transduction	38	25.8503	6.96555e-13	ALK, CHRM3, GSK3B, C5AR1, PIK3CD, NR3C1, HIF1A, EGFR, EDNRA, PLAU, ERBB2, AKT3, NAMPT, CXCR2, CASP1, ADORA1, AKT1, PDE4A, MAPK1, CD38, CCR5, CREBBP, CHRNB4, HTR3A, BRAF, MAPK14, ESR1, TGFBR1, ESR2, NR4A1, AR, CDK2, PDE5A, ATM, PPARG, PGR, MET, PTGES	147	1283	19414	3.9116	1.75671e-09	2.19589e-10	1.9965e-10
GOTERM_BP_DIRECT	GO:0008284~positive regulation of cell proliferation	25	17.0068	2.35464e-12	HDAC2, FLT1, HDAC1, HTR2A, EGFR, DPP4, ERBB2, NAMPT, CXCR2, AKT1, S1PR3, KDM4C, NTRK3, MIF, TGFBR1, ADRA2A, IL2, PTK2, AR, ADAM17, CCKBR, CDK2, BCL2, MDM2, FGFR1	147	541	19414	6.10296	5.93848e-09	6.59823e-10	5.9991e-10
GOTERM_BP_DIRECT	GO:0045944~positive regulation of transcription from RNA polymerase II promoter	36	24.4898	4.11231e-12	TOP2A, APP, HDAC2, HDAC3, KDM1A, PRKDC, HDAC1, ADRB2, NR3C1, HIF1A, TNF, EGFR, IKBKB, NAMPT, AKT1, DRD2, MAPK3, BRD4, CREBBP, PARP1, VDR, MAPK14, ESR1, IL2, ESR2, NFKB1, NR4A1, AR, APEX1, PIN1, TLR7, ATM, PPARG, PGR, MET, TLR4	147	1222	19414	3.89071	1.03711e-08	1.03713e-09	9.42953e-10
GOTERM_BP_DIRECT	GO:0006468~protein phosphorylation	24	16.3265	1.39056e-11	GSK3B, APP, PRKDC, NTRK3, PIK3CD, BRAF, PRKCA, TGFBR1, MTOR, PTK2, IKBKB, EDNRA, LCK, ERBB2, AKT3, CDK2, PIM1, AKT1, MAPK1, ATM, MET, ROS1, FGFR1, MAPK3	147	536	19414	5.91349	3.50698e-08	3.18817e-09	2.89868e-09
GOTERM_BP_DIRECT	GO:0010628~positive regulation of gene expression	22	14.966	2.67796e-10	GSK3B, APP, HDAC1, VDR, NTRK3, PIK3CD, BRAF, MAPK14, HIF1A, TNF, TGFBR1, MTOR, SLC6A4, AR, ERBB2, AKT1, MAPK1, ATM, PGR, PPARG, TLR4, MAPK3	147	512	19414	5.6748	6.7538e-07	5.62817e-08	5.11713e-08
GOTERM_BP_DIRECT	GO:0043065~positive regulation of apoptotic process	18	12.2449	4.35435e-10	TOP2A, APP, ACE, PRKDC, MMP2, TRPV1, PTGS2, TNF, MMP9, TGFBR1, NR4A1, CASP8, CASP3, BCL2, ATM, PPARG, IDO1, MCL1	147	327	19414	7.2698	1.09817e-06	8.44744e-08	7.68041e-08
GOTERM_BP_DIRECT	GO:0001934~positive regulation of protein phosphorylation	15	10.2041	8.04737e-10	APP, HSP90AA1, HDAC3, NTRK3, BRAF, TNF, MMP9, EGFR, PTK2, ADAM17, ERBB2, AKT1, PIN1, PPIA, MAPK3	147	213	19414	9.30057	2.02954e-06	1.44968e-07	1.31804e-07
GOTERM_BP_DIRECT	GO:0030335~positive regulation of cell migration	16	10.8844	1.31902e-09	FLT1, F10, NTRK3, MMP2, CXCR4, PIK3CD, PRKCA, MMP9, EGFR, TGFBR1, PTK2, ADRA2A, F7, ADAM17, PLAU, ATM	147	262	19414	8.06522	3.32656e-06	2.21771e-07	2.01634e-07
GOTERM_BP_DIRECT	GO:0018105~peptidyl-serine phosphorylation	14	9.52381	1.47604e-09	GSK3B, PRKDC, PRKCA, MAPK14, TGFBR1, MTOR, IKBKB, AKT3, CDK2, BCL2, AKT1, MAPK1, ATM, TOP1	147	185	19414	9.99434	3.72256e-06	2.32661e-07	2.11535e-07
GOTERM_BP_DIRECT	GO:0045429~positive regulation of nitric oxide biosynthetic process	9	6.12245	1.72871e-09	APP, HSP90AA1, AKT1, TRPV1, OPRM1, PTGS2, ESR1, TNF, TLR4	147	46	19414	25.8394	4.3598e-06	2.53169e-07	2.30181e-07
GOTERM_BP_DIRECT	GO:0033138~positive regulation of peptidyl-serine phosphorylation	11	7.48299	1.80691e-09	APP, HSP90AA1, NTRK3, BCL2, AKT1, BRAF, MIF, PTGS2, TNF, EGFR, HDAC6	147	92	19414	15.7907	4.55703e-06	2.53169e-07	2.30181e-07
GOTERM_BP_DIRECT	GO:0043410~positive regulation of MAPK cascade	13	8.84354	3.54627e-09	ALK, APP, FLT1, NTRK3, ADRB2, TNF, TGFBR1, ADRA2A, AR, ERBB2, ADORA1, PPIA, FGFR1	147	162	19414	10.5981	8.94366e-06	4.67636e-07	4.25174e-07
GOTERM_BP_DIRECT	GO:0051897~positive regulation of protein kinase B signaling	12	8.16327	3.70846e-09	F7, APP, HSP90AA1, F10, NOX4, PIK3CD, TNF, MET, PTK2, EGFR, TGFBR1, FGFR1	147	129	19414	12.2854	9.35268e-06	4.67636e-07	4.25174e-07
GOTERM_BP_DIRECT	GO:0050729~positive regulation of inflammatory response	11	7.48299	9.58441e-09	PTGER4, APP, ABCC1, ACE, PLA2G2A, CASP1, TLR7, TNF, TLR4, IL2, CCR2	147	109	19414	13.328	2.41716e-05	1.15104e-06	1.04653e-06
GOTERM_BP_DIRECT	GO:0010629~negative regulation of gene expression	16	10.8844	1.2364e-08	GSK3B, APP, ACE, NOS2, HDAC1, MIF, HIF1A, ESR1, TNF, NFKB1, TERT, AKT1, PGR, PPARG, XDH, ROS1	147	309	19414	6.83847	3.11815e-05	1.41737e-06	1.28867e-06
GOTERM_BP_DIRECT	GO:0070374~positive regulation of ERK1 and ERK2 cascade	14	9.52381	1.5696e-08	APP, PLA2G2A, C5AR1, BRAF, PRKCA, MIF, HTR2A, OPRM1, TNF, EGFR, NOX4, DRD2, TLR4, MAPK3	147	225	19414	8.21757	3.95846e-05	1.7211e-06	1.56482e-06
GOTERM_BP_DIRECT	GO:0035094~response to nicotine	8	5.44218	1.78332e-08	HDAC2, CASP3, MMP2, BCL2, MAPK1, TACR1, DRD2, SLC6A3	147	40	19414	26.4136	4.49742e-05	1.87397e-06	1.70381e-06
GOTERM_BP_DIRECT	GO:0006508~proteolysis	18	12.2449	2.0017e-08	ACE, F10, MME, MMP1, MMP2, MMP9, DPP4, F7, ADAM17, CASP8, F9, PLAU, DPP9, CASP3, CASP1, REN, ELANE, CTSB	147	422	19414	5.63323	5.04816e-05	2.01932e-06	1.83596e-06
GOTERM_BP_DIRECT	GO:0007166~cell surface receptor signaling pathway	16	10.8844	2.23135e-08	TRPV1, ADRB2, MIF, MAPK14, TNF, EGFR, CYSLTR1, CCKBR, CXCR1, ERBB2, CXCR2, BDKRB2, MAPK1, CCR5, MET, MAPK3	147	323	19414	6.54207	5.62731e-05	2.16441e-06	1.96788e-06
GOTERM_BP_DIRECT	GO:0019722~calcium-mediated signaling	10	6.80272	3.06925e-08	CHRM3, APP, CXCR1, CXCR2, CXCR4, CCR5, CCR4, TNF, CCR3, CCR2	147	92	19414	14.3552	7.74035e-05	2.77787e-06	2.52564e-06
GOTERM_BP_DIRECT	GO:0006935~chemotaxis	11	7.48299	3.08408e-08	CYSLTR1, PLAU, C5AR1, CXCR2, MAPK1, CXCR4, CCR5, MAPK14, CCR4, CCR3, CCR2	147	123	19414	11.811	7.77774e-05	2.77787e-06	2.52564e-06
GOTERM_BP_DIRECT	GO:0050482~arachidonic acid secretion	7	4.7619	3.31823e-08	ACE, PLA2G2A, PLA2G10, BDKRB2, PLA2G4A, DRD2, DRD4	147	26	19414	35.5568	8.36822e-05	2.88572e-06	2.62369e-06
GOTERM_BP_DIRECT	GO:1904646~cellular response to beta-amyloid	8	5.44218	4.93066e-08	GSK3B, APP, ABCC1, ITGA4, PARP1, ADRB2, TNF, TLR4	147	46	19414	22.9684	0.000124343	4.14504e-06	3.76867e-06
GOTERM_BP_DIRECT	GO:0033674~positive regulation of kinase activity	9	6.12245	6.01693e-08	ALK, FLT1, NTRK3, ERBB2, ROS1, MET, EGFR, DRD4, FGFR1	147	71	19414	16.741	0.000151735	4.89506e-06	4.45059e-06
GOTERM_BP_DIRECT	GO:0007169~transmembrane receptor protein tyrosine kinase signaling pathway	11	7.48299	7.49842e-08	ALK, FLT1, LCK, NTRK3, ERBB2, BDKRB2, ROS1, MET, PTK2, EGFR, FGFR1	147	135	19414	10.7611	0.000189092	5.90969e-06	5.37309e-06
GOTERM_BP_DIRECT	GO:0019233~sensory perception of pain	8	5.44218	1.1869e-07	ACE, MME, TACR1, OPRM1, PTGS2, PTGES, CCR2, MAPK3	147	52	19414	20.3182	0.000299291	9.07078e-06	8.24715e-06
GOTERM_BP_DIRECT	GO:0001975~response to amphetamine	7	4.7619	1.84472e-07	NR4A1, EDNRA, HDAC2, ADORA2A, DRD2, DRD4, HDAC6	147	34	19414	27.1905	0.000465131	1.36835e-05	1.2441e-05
GOTERM_BP_DIRECT	GO:0006915~apoptotic process	20	13.6054	1.91773e-07	APP, PARP1, CXCR4, MAPK14, NR3C1, MMP9, TGFBR1, NFKB1, NR4A1, CASP8, ADORA2A, CASP3, MDM2, CASP1, PIM1, BCL2, MAPK1, PPIA, MCL1, MAPK3	147	616	19414	4.28792	0.000483536	1.38186e-05	1.25639e-05
GOTERM_BP_DIRECT	GO:0032355~response to estradiol	9	6.12245	4.23535e-07	NQO1, F7, CASP8, CASP3, CD38, TACR1, PTGS2, ESR1, SLC6A4	147	91	19414	13.0617	0.00106759	2.9671e-05	2.69768e-05
GOTERM_BP_DIRECT	GO:0030307~positive regulation of cell growth	9	6.12245	4.60949e-07	ADAM17, ERBB2, BCL2, CD38, AKT1, EGFR, TGFBR1, IL2, MTOR	147	92	19414	12.9197	0.00116184	3.14193e-05	2.85664e-05
GOTERM_BP_DIRECT	GO:0060079~excitatory postsynaptic potential	8	5.44218	5.1119e-07	GSK3B, CHRNB4, ADORA2A, ADORA1, AKT1, TRPV1, OPRM1, DRD2	147	64	19414	16.5085	0.00128839	3.39269e-05	3.08463e-05
GOTERM_BP_DIRECT	GO:0018107~peptidyl-threonine phosphorylation	8	5.44218	9.50062e-07	GSK3B, PRKDC, BCL2, MAPK1, AKT1, PRKCA, TGFBR1, MTOR	147	70	19414	15.0935	0.00239319	6.14374e-05	5.58588e-05
GOTERM_BP_DIRECT	GO:0046777~protein autophosphorylation	11	7.48299	1.03713e-06	ALK, GSK3B, FLT1, ERBB2, PIM1, AKT1, ATM, PTK2, EGFR, MTOR, FGFR1	147	179	19414	8.11591	0.00261223	6.53912e-05	5.94537e-05
GOTERM_BP_DIRECT	GO:0007275~multicellular organism development	10	6.80272	1.44294e-06	ALK, FLT1, VDR, NTRK3, ERBB2, PIM1, ROS1, MET, EGFR, FGFR1	147	144	19414	9.17139	0.00363249	8.87586e-05	8.06993e-05
GOTERM_BP_DIRECT	GO:0001938~positive regulation of endothelial cell proliferation	8	5.44218	1.52454e-06	NR4A1, AKT3, PIK3CD, AKT1, PRKCA, HIF1A, CCR3, TGFBR1	147	75	19414	14.0873	0.00383751	9.15449e-05	8.32325e-05
GOTERM_BP_DIRECT	GO:0071260~cellular response to mechanical stimulus	8	5.44218	1.66872e-06	PTGER4, CASP8, CASP1, TLR7, PTGS2, TLR4, NFKB1, MAPK3	147	76	19414	13.9019	0.00419967	9.5648e-05	8.69631e-05
GOTERM_BP_DIRECT	GO:0060326~cell chemotaxis	8	5.44218	1.66872e-06	ABCC1, CXCR1, CXCR2, CXCR4, CCR5, CCR4, CCR3, CCR2	147	76	19414	13.9019	0.00419967	9.5648e-05	8.69631e-05
GOTERM_BP_DIRECT	GO:0034614~cellular response to reactive oxygen species	7	4.7619	1.97433e-06	MMP2, MAPK1, AKT1, ATM, MMP9, EGFR, MAPK3	147	50	19414	18.4895	0.00496689	0.000109185	9.92705e-05
GOTERM_BP_DIRECT	GO:0051402~neuron apoptotic process	8	5.44218	1.99147e-06	APP, CASP3, BCL2, XIAP, GBA1, ATM, SCN2A, HIF1A	147	78	19414	13.5454	0.00500991	0.000109185	9.92705e-05
GOTERM_BP_DIRECT	GO:0030518~intracellular steroid hormone receptor signaling pathway	5	3.40136	2.08197e-06	AR, PGR, NR3C1, ESR1, ESR2	147	13	19414	50.7954	0.00523698	0.000111718	0.000101574
GOTERM_BP_DIRECT	GO:0006974~cellular response to DNA damage stimulus	13	8.84354	2.19299e-06	TOP2A, BLM, PARP1, PRKDC, XIAP, MTOR, CASP3, BCL2, MAPK1, ATM, MCL1, BRD4, MAPK3	147	292	19414	5.87974	0.00551547	0.000115223	0.000104761
GOTERM_BP_DIRECT	GO:1902895~positive regulation of pri-miRNA transcription from RNA polymerase II promoter	7	4.7619	2.79997e-06	AR, TERT, PPARG, NR3C1, HIF1A, TNF, EGFR	147	53	19414	17.4429	0.00703665	0.000144113	0.000131027
GOTERM_BP_DIRECT	GO:0045907~positive regulation of vasoconstriction	6	4.08163	3.2593e-06	CYSLTR1, ACE, CD38, TACR1, HTR2A, PTGS2	147	31	19414	25.5616	0.00818629	0.000164399	0.000149472
GOTERM_BP_DIRECT	GO:0045766~positive regulation of angiogenesis	10	6.80272	4.22326e-06	CYSLTR1, FLT1, TERT, AKT3, C5AR1, CXCR2, PIK3CD, PRKCA, HIF1A, CCR3	147	164	19414	8.05293	0.0105946	0.000208844	0.000189881
GOTERM_BP_DIRECT	GO:0046677~response to antibiotic	6	4.08163	4.49792e-06	HSP90AA1, CASP8, CASP3, MDM2, ALPL, CCR4	147	33	19414	24.0124	0.0112797	0.000218149	0.000198341
GOTERM_BP_DIRECT	GO:0048661~positive regulation of smooth muscle cell proliferation	7	4.7619	4.78641e-06	HDAC1, MMP2, AKT1, PTGS2, TNF, TLR4, ELANE	147	58	19414	15.9392	0.0119988	0.000227761	0.00020708
GOTERM_BP_DIRECT	GO:0043627~response to estrogen	7	4.7619	5.29548e-06	F7, HSP90AA1, MME, MMP2, GBA1, PPARG, ESR1	147	59	19414	15.6691	0.0132664	0.000247319	0.000224862
GOTERM_BP_DIRECT	GO:0002407~dendritic cell chemotaxis	5	3.40136	6.76972e-06	CXCR1, CXCR2, CXCR4, CCR5, CCR2	147	17	19414	38.8435	0.0169284	0.000310423	0.000282236
GOTERM_BP_DIRECT	GO:0071276~cellular response to cadmium ion	6	4.08163	8.06352e-06	CYP1A2, MAPK1, AKT1, MMP9, EGFR, MAPK3	147	37	19414	21.4164	0.0201309	0.000363146	0.000330172
GOTERM_BP_DIRECT	GO:0042752~regulation of circadian rhythm	7	4.7619	8.54377e-06	TOP2A, GSK3B, HDAC3, PRKDC, PPARG, DRD4, MTOR	147	64	19414	14.4449	0.021317	0.000374679	0.000340658
GOTERM_BP_DIRECT	GO:0045893~positive regulation of transcription, DNA-templated	19	12.9252	8.61672e-06	BLM, CREBBP, HDAC2, HDAC1, HIF1A, ESR1, TNF, EGFR, TGFBR1, ESR2, NFKB1, IKBKB, AR, CDK2, PIM1, AKT1, CD38, PPARG, BRD4	147	724	19414	3.46587	0.021497	0.000374679	0.000340658
GOTERM_BP_DIRECT	GO:0001516~prostaglandin biosynthetic process	5	3.40136	1.08967e-05	PLA2G10, PLA2G4A, MIF, PTGS2, PTGES	147	19	19414	34.7547	0.0271073	0.000465786	0.000423492
GOTERM_BP_DIRECT	GO:0050727~regulation of inflammatory response	8	5.44218	1.27732e-05	ALOX5, CASP1, XIAP, PTGS2, ESR1, PTGES, BRD4, CCR2	147	103	19414	10.2577	0.031701	0.000536902	0.000488151
GOTERM_BP_DIRECT	GO:0007200~phospholipase C-activating G-protein coupled receptor signaling pathway	7	4.7619	1.32458e-05	CCKBR, C5AR1, CXCR2, TACR1, HTR2A, OPRM1, ESR1	147	69	19414	13.3982	0.0328544	0.000547639	0.000497913
GOTERM_BP_DIRECT	GO:0050728~negative regulation of inflammatory response	9	6.12245	1.41246e-05	PTGER4, ADORA2A, ALOX5, PLA2G10, GBA1, PPARG, NFKB1, IL2, ELANE	147	145	19414	8.19733	0.0349954	0.000567394	0.000515874
GOTERM_BP_DIRECT	GO:0071300~cellular response to retinoic acid	7	4.7619	1.43986e-05	GSK3B, HDAC2, NTRK3, ATM, PPARG, TNF, SLC6A4	147	70	19414	13.2068	0.035662	0.000567394	0.000515874
GOTERM_BP_DIRECT	GO:0018108~peptidyl-tyrosine phosphorylation	7	4.7619	1.43986e-05	FLT1, LCK, ERBB2, HTR2A, PTK2, EGFR, FGFR1	147	70	19414	13.2068	0.035662	0.000567394	0.000515874
GOTERM_BP_DIRECT	GO:0031663~lipopolysaccharide-mediated signaling pathway	6	4.08163	1.52678e-05	MAPK1, AKT1, MAPK14, TNF, TLR4, MAPK3	147	42	19414	18.8669	0.0377737	0.000592389	0.0005386
GOTERM_BP_DIRECT	GO:0042981~regulation of apoptotic process	11	7.48299	1.56797e-05	ALK, HSP90AA1, CASP8, APEX1, CASP1, XIAP, AKT1, ATM, ESR1, CTSB, MCL1	147	243	19414	5.97839	0.0387729	0.000599156	0.000544752
GOTERM_BP_DIRECT	GO:0006939~smooth muscle contraction	5	3.40136	2.0207e-05	CHRM3, EDNRA, CHRNB4, BDKRB2, ADRB2	147	22	19414	30.0155	0.0496857	0.000749441	0.000681391
GOTERM_BP_DIRECT	GO:0038083~peptidyl-tyrosine autophosphorylation	5	3.40136	2.0207e-05	ALK, LCK, ROS1, EGFR, MAPK3	147	22	19414	30.0155	0.0496857	0.000749441	0.000681391
GOTERM_BP_DIRECT	GO:0032722~positive regulation of chemokine production	6	4.08163	2.15343e-05	APP, ADAM17, TLR7, HIF1A, TNF, TLR4	147	45	19414	17.6091	0.0528615	0.000787093	0.000715624
GOTERM_BP_DIRECT	GO:0030163~protein catabolic process	7	4.7619	2.3136e-05	NQO1, MME, CASP3, MMP2, AKT1, ELANE, MTOR	147	76	19414	12.1642	0.0566799	0.000833556	0.000757868
GOTERM_BP_DIRECT	GO:0048538~thymus development	6	4.08163	2.6712e-05	BCL2, MAPK1, BRAF, ATM, TGFBR1, MAPK3	147	47	19414	16.8597	0.0651495	0.000940464	0.000855069
GOTERM_BP_DIRECT	GO:0048511~rhythmic process	7	4.7619	2.68491e-05	TOP2A, GSK3B, CREBBP, PRKDC, PPARG, DRD4, MTOR	147	78	19414	11.8523	0.0654726	0.000940464	0.000855069
GOTERM_BP_DIRECT	GO:0043536~positive regulation of blood vessel endothelial cell migration	6	4.08163	3.2808e-05	ADAM17, AKT3, AKT1, PRKCA, HIF1A, FGFR1	147	49	19414	16.1716	0.0794123	0.00113345	0.00103053
GOTERM_BP_DIRECT	GO:0051000~positive regulation of nitric-oxide synthase activity	5	3.40136	3.43368e-05	TERT, AKT1, HIF1A, ESR1, TNF	147	25	19414	26.4136	0.0829552	0.00117024	0.00106398
GOTERM_BP_DIRECT	GO:0048714~positive regulation of oligodendrocyte differentiation	5	3.40136	4.03434e-05	HDAC2, HDAC1, CXCR4, PPARG, MTOR	147	26	19414	25.3977	0.0967429	0.00135661	0.00123343
GOTERM_BP_DIRECT	GO:0042127~regulation of cell proliferation	9	6.12245	4.61816e-05	ALK, NOS2, PLAU, ERBB2, PLA2G4A, XIAP, BRAF, PTK2, EGFR	147	171	19414	6.95095	0.109946	0.0015325	0.00139335
GOTERM_BP_DIRECT	GO:0048149~behavioral response to ethanol	4	2.72109	4.81016e-05	HDAC2, OPRM1, DRD2, DRD4	147	10	19414	52.8272	0.114245	0.00155832	0.00141682
GOTERM_BP_DIRECT	GO:0006968~cellular defense response	6	4.08163	4.81954e-05	ADORA2A, C5AR1, CXCR2, CCR5, CCR3, CCR2	147	53	19414	14.9511	0.114455	0.00155832	0.00141682
GOTERM_BP_DIRECT	GO:0010467~gene expression	8	5.44218	5.213e-05	EDNRA, NPC1, NOX4, AKT1, NR3C1, ROS1, TLR4, IL2	147	128	19414	8.25425	0.123199	0.0016642	0.00151309
GOTERM_BP_DIRECT	GO:0009314~response to radiation	5	3.40136	5.4611e-05	MMP2, BCL2, OPRM1, CCR4, TNF	147	28	19414	23.5836	0.128668	0.00170036	0.00154596
GOTERM_BP_DIRECT	GO:2001243~negative regulation of intrinsic apoptotic signaling pathway	5	3.40136	5.4611e-05	HDAC1, BCL2, AKT1, MMP9, MCL1	147	28	19414	23.5836	0.128668	0.00170036	0.00154596
GOTERM_BP_DIRECT	GO:0043154~negative regulation of cysteine-type endopeptidase activity involved in apoptotic process	6	4.08163	6.30022e-05	NR4A1, ADORA2A, XIAP, AKT1, PTGS2, TNF	147	56	19414	14.1501	0.146915	0.0019377	0.00176176
GOTERM_BP_DIRECT	GO:0071492~cellular response to UV-A	4	2.72109	6.57751e-05	MME, MMP1, MMP2, MMP9	147	11	19414	48.0247	0.152861	0.00199861	0.00181714
GOTERM_BP_DIRECT	GO:0007193~adenylate cyclase-inhibiting G-protein coupled receptor signaling pathway	6	4.08163	6.86449e-05	APP, EDNRA, ADORA1, S1PR3, SSTR2, ADRA2A	147	57	19414	13.9019	0.15897	0.00203673	0.0018518
GOTERM_BP_DIRECT	GO:0043525~positive regulation of neuron apoptotic process	6	4.08163	6.86449e-05	NQO1, APP, CASP3, ATM, NR3C1, TNF	147	57	19414	13.9019	0.15897	0.00203673	0.0018518
GOTERM_BP_DIRECT	GO:0071456~cellular response to hypoxia	8	5.44218	6.9726e-05	TERT, MDM2, BCL2, PPARG, SCN2A, PTGS2, HIF1A, MTOR	147	134	19414	7.88466	0.16126	0.00204475	0.00185909
GOTERM_BP_DIRECT	GO:0042220~response to cocaine	5	3.40136	7.2246e-05	HSP90AA1, HDAC2, OPRM1, DRD2, SLC6A3	147	30	19414	22.0113	0.166574	0.0020943	0.00190414
GOTERM_BP_DIRECT	GO:0043433~negative regulation of sequence-specific DNA binding transcription factor activity	7	4.7619	7.71268e-05	HDAC2, HDAC3, KDM1A, PLA2G10, PIM1, KEAP1, ESR1	147	94	19414	9.83485	0.176771	0.00221038	0.00200968
GOTERM_BP_DIRECT	GO:0071356~cellular response to tumor necrosis factor	8	5.44218	8.01899e-05	IKBKB, MAPK1, AKT1, GBA1, TRPV1, MAPK14, NFKB1, MAPK3	147	137	19414	7.712	0.183107	0.00227235	0.00206602
GOTERM_BP_DIRECT	GO:0031647~regulation of protein stability	7	4.7619	8.18215e-05	HDAC3, TERT, CASP3, BCL2, PIN1, MAPK1, HDAC6	147	95	19414	9.73133	0.186462	0.00228549	0.00207797
GOTERM_BP_DIRECT	GO:0070269~pyroptosis	5	3.40136	8.24662e-05	CASP8, DPP9, CASP3, CASP1, ELANE	147	31	19414	21.3013	0.187784	0.00228549	0.00207797
GOTERM_BP_DIRECT	GO:2000273~positive regulation of receptor activity	4	2.72109	8.72169e-05	HDAC2, HDAC1, HIF1A, HDAC6	147	12	19414	44.0227	0.197458	0.0023846	0.00216807
GOTERM_BP_DIRECT	GO:0000723~telomere maintenance	6	4.08163	8.79332e-05	BLM, TERT, PARP1, PRKDC, APEX1, ATM	147	60	19414	13.2068	0.198906	0.0023846	0.00216807
GOTERM_BP_DIRECT	GO:0007568~aging	8	5.44218	0.000114627	NQO1, ACE, MME, APEX1, MMP2, HTR2A, PTGS2, SLC6A3	147	145	19414	7.28651	0.251067	0.00307542	0.00279617
GOTERM_BP_DIRECT	GO:0007249~I-kappaB kinase/NF-kappaB signaling	6	4.08163	0.000119835	IKBKB, EDNRA, AKT1, TLR7, TNF, NFKB1	147	64	19414	12.3814	0.260842	0.00318132	0.00289245
GOTERM_BP_DIRECT	GO:0046718~viral entry into host cell	7	4.7619	0.000121429	DPP4, NPC1, CXCR4, HTR2A, CCR5, EGFR, CTSB	147	102	19414	9.06349	0.263807	0.00319004	0.00290038
GOTERM_BP_DIRECT	GO:1990090~cellular response to nerve growth factor stimulus	5	3.40136	0.000134064	APP, PARP1, NTRK3, AKT1, TRPV1	147	35	19414	18.8669	0.286899	0.00348566	0.00316916
GOTERM_BP_DIRECT	GO:0000122~negative regulation of transcription from RNA polymerase II promoter	20	13.6054	0.00015721	APP, CREBBP, HDAC2, HDAC3, PARP1, KDM1A, HDAC1, VDR, TRPV1, NR3C1, ESR1, TNF, ESR2, NFKB1, HDAC6, AR, CDK2, MDM2, PPARG, ELANE	147	988	19414	2.67344	0.327339	0.00402609	0.00366051
GOTERM_BP_DIRECT	GO:0045471~response to ethanol	7	4.7619	0.000158042	NQO1, CASP8, NTRK3, TACR1, TNF, SLC6A3, IL2	147	107	19414	8.63996	0.32875	0.00402609	0.00366051
GOTERM_BP_DIRECT	GO:2001240~negative regulation of extrinsic apoptotic signaling pathway in absence of ligand	5	3.40136	0.000167142	TERT, BCL2, AKT1, TNF, MCL1	147	37	19414	17.847	0.343983	0.00421533	0.00383258
GOTERM_BP_DIRECT	GO:0007623~circadian rhythm	6	4.08163	0.000171399	GSK3B, F7, NOS2, TOP1, TNF, SLC6A4	147	69	19414	11.4842	0.350988	0.00427988	0.00389126
GOTERM_BP_DIRECT	GO:0070098~chemokine-mediated signaling pathway	6	4.08163	0.000183476	CXCR1, CXCR2, CCR5, CCR4, CCR3, CCR2	147	70	19414	11.3201	0.370461	0.00450372	0.00409478
GOTERM_BP_DIRECT	GO:0042327~positive regulation of phosphorylation	5	3.40136	0.00018572	APP, AR, FLT1, MIF, EGFR	147	38	19414	17.3774	0.374016	0.00450372	0.00409478
GOTERM_BP_DIRECT	GO:1901216~positive regulation of neuron death	5	3.40136	0.00018572	GSK3B, APP, CASP8, PARP1, ADORA1	147	38	19414	17.3774	0.374016	0.00450372	0.00409478
GOTERM_BP_DIRECT	GO:0032922~circadian regulation of gene expression	6	4.08163	0.000196191	HDAC2, HDAC3, HDAC1, NAMPT, TOP1, DRD2	147	71	19414	11.1607	0.390333	0.00466787	0.00424402
GOTERM_BP_DIRECT	GO:0097190~apoptotic signaling pathway	6	4.08163	0.000196191	CASP8, ADORA2A, CASP3, ADORA1, CD38, PRKCA	147	71	19414	11.1607	0.390333	0.00466787	0.00424402
GOTERM_BP_DIRECT	GO:0033077~T cell differentiation in thymus	5	3.40136	0.000205743	ADAM17, PRKDC, BCL2, BRAF, GBA1	147	39	19414	16.9318	0.404847	0.0048052	0.00436888
GOTERM_BP_DIRECT	GO:0007507~heart development	9	6.12245	0.000205774	CASP8, PRKDC, NTRK3, CASP3, MMP2, ERBB2, ATM, PPARG, TGFBR1	147	212	19414	5.60666	0.404893	0.0048052	0.00436888
GOTERM_BP_DIRECT	GO:0006874~cellular calcium ion homeostasis	7	4.7619	0.000212952	EDNRA, VDR, HTR2A, DRD2, DRD4, ELANE, CCR2	147	113	19414	8.18121	0.415573	0.00484665	0.00440657
GOTERM_BP_DIRECT	GO:0030278~regulation of ossification	4	2.72109	0.000217157	PTGER4, MAPK1, MAPK14, MAPK3	147	16	19414	33.017	0.421739	0.00484665	0.00440657
GOTERM_BP_DIRECT	GO:0019725~cellular homeostasis	4	2.72109	0.000217157	SLC22A12, ALPL, CCR2, MCL1	147	16	19414	33.017	0.421739	0.00484665	0.00440657
GOTERM_BP_DIRECT	GO:0010039~response to iron ion	4	2.72109	0.000217157	BCL2, DRD2, HIF1A, SLC6A3	147	16	19414	33.017	0.421739	0.00484665	0.00440657
GOTERM_BP_DIRECT	GO:0048266~behavioral response to pain	4	2.72109	0.000217157	AKT1, TRPV1, TACR1, MTOR	147	16	19414	33.017	0.421739	0.00484665	0.00440657
GOTERM_BP_DIRECT	GO:0071392~cellular response to estradiol stimulus	5	3.40136	0.000227275	MMP2, SSTR2, ESR1, ESR2, EGFR	147	40	19414	16.5085	0.436311	0.00502797	0.00457142
GOTERM_BP_DIRECT	GO:0048143~astrocyte activation	4	2.72109	0.000262241	APP, ADORA2A, C5AR1, TNF	147	17	19414	31.0748	0.483901	0.00565274	0.00513947
GOTERM_BP_DIRECT	GO:1900034~regulation of cellular response to heat	4	2.72109	0.000262241	GSK3B, CREBBP, ATM, MTOR	147	17	19414	31.0748	0.483901	0.00565274	0.00513947
GOTERM_BP_DIRECT	GO:0032270~positive regulation of cellular protein metabolic process	4	2.72109	0.000262241	PLA2G10, MAPK1, AKT1, MAPK3	147	17	19414	31.0748	0.483901	0.00565274	0.00513947
GOTERM_BP_DIRECT	GO:0051091~positive regulation of sequence-specific DNA binding transcription factor activity	7	4.7619	0.000269338	APP, KDM1A, AKT1, PPARG, ESR1, TNF, ESR2	147	118	19414	7.83454	0.49306	0.00575654	0.00523384
GOTERM_BP_DIRECT	GO:0009409~response to cold	5	3.40136	0.000301589	HSP90AA1, CASP8, ADRB1, PPARG, ADRB2	147	43	19414	15.3567	0.532671	0.00639166	0.00581129
GOTERM_BP_DIRECT	GO:0050995~negative regulation of lipid catabolic process	4	2.72109	0.000312958	ALK, ADORA1, TNF, ADRA2A	147	18	19414	29.3485	0.545885	0.00652298	0.00593068
GOTERM_BP_DIRECT	GO:0071880~adenylate cyclase-activating adrenergic receptor signaling pathway	4	2.72109	0.000312958	ADRB1, ADRB2, DRD2, ADRA2A	147	18	19414	29.3485	0.545885	0.00652298	0.00593068
GOTERM_BP_DIRECT	GO:0001933~negative regulation of protein phosphorylation	6	4.08163	0.000323656	PRKDC, NTRK3, DRD2, PPIA, XDH, IL2	147	79	19414	10.0305	0.557977	0.00663627	0.00603369
GOTERM_BP_DIRECT	GO:0032729~positive regulation of interferon-gamma production	6	4.08163	0.000323656	APP, TLR7, TNF, TLR4, IL2, CCR2	147	79	19414	10.0305	0.557977	0.00663627	0.00603369
GOTERM_BP_DIRECT	GO:0010759~positive regulation of macrophage chemotaxis	4	2.72109	0.000369595	C5AR1, MAPK1, PTK2, MAPK3	147	19	19414	27.8038	0.606349	0.00745694	0.00677984
GOTERM_BP_DIRECT	GO:0051403~stress-activated MAPK cascade	4	2.72109	0.000369595	IKBKB, MAPK1, MAPK14, MAPK3	147	19	19414	27.8038	0.606349	0.00745694	0.00677984
GOTERM_BP_DIRECT	GO:0006955~immune response	13	8.84354	0.000384042	PTGER4, C5AR1, CXCR4, PIK3CD, TNF, IL2, CXCR1, CXCR2, CCR5, CCR4, TLR4, CCR3, CCR2	147	497	19414	3.4545	0.620439	0.00768694	0.00698896
GOTERM_BP_DIRECT	GO:0030890~positive regulation of B cell proliferation	5	3.40136	0.000391888	BCL2, CD38, MIF, TLR4, IL2	147	46	19414	14.3552	0.627879	0.00772142	0.0070203
GOTERM_BP_DIRECT	GO:0042177~negative regulation of protein catabolic process	5	3.40136	0.000391888	NQO1, NOS2, PIN1, HMGCR, EGFR	147	46	19414	14.3552	0.627879	0.00772142	0.0070203
GOTERM_BP_DIRECT	GO:0042310~vasoconstriction	4	2.72109	0.000432428	EDNRA, ACE, BDKRB2, SLC6A4	147	20	19414	26.4136	0.664058	0.00838909	0.00762736
GOTERM_BP_DIRECT	GO:0050965~detection of temperature stimulus involved in sensory perception of pain	4	2.72109	0.000432428	ADORA1, CXCR4, TRPV1, HTR2A	147	20	19414	26.4136	0.664058	0.00838909	0.00762736
GOTERM_BP_DIRECT	GO:0008542~visual learning	5	3.40136	0.000461878	APP, BRAF, HMGCR, DRD2, HIF1A	147	48	19414	13.7571	0.688116	0.00889203	0.00808462
GOTERM_BP_DIRECT	GO:0060324~face development	4	2.72109	0.000501727	EDNRA, MAPK1, BRAF, MAPK3	147	21	19414	25.1558	0.717951	0.00958603	0.00871561
GOTERM_BP_DIRECT	GO:0008630~intrinsic apoptotic signaling pathway in response to DNA damage	5	3.40136	0.000582935	PRKDC, BCL2, ATM, TNF, MCL1	147	51	19414	12.9478	0.77021	0.0108901	0.00990125
GOTERM_BP_DIRECT	GO:1900087~positive regulation of G1/S transition of mitotic cell cycle	5	3.40136	0.000582935	ADAM17, TERT, APEX1, AKT1, EGFR	147	51	19414	12.9478	0.77021	0.0108901	0.00990125
GOTERM_BP_DIRECT	GO:0007173~epidermal growth factor receptor signaling pathway	5	3.40136	0.000582935	ADAM17, AKT1, BRAF, PTK2, EGFR	147	51	19414	12.9478	0.77021	0.0108901	0.00990125
GOTERM_BP_DIRECT	GO:0007596~blood coagulation	6	4.08163	0.000621412	F7, F9, ADORA2A, F10, PLAU, F13A1	147	91	19414	8.70778	0.791473	0.0115235	0.0104772
GOTERM_BP_DIRECT	GO:0006809~nitric oxide biosynthetic process	4	2.72109	0.000660772	NQO1, NOS2, AKT1, TLR4	147	23	19414	22.9684	0.811191	0.012164	0.0110595
GOTERM_BP_DIRECT	GO:0034599~cellular response to oxidative stress	6	4.08163	0.000686181	NQO1, EDNRA, ABCC1, PARP1, KEAP1, PPIA	147	93	19414	8.52052	0.822918	0.0125402	0.0114015
GOTERM_BP_DIRECT	GO:0035556~intracellular signal transduction	12	8.16327	0.000716244	GSK3B, LCK, ERBB2, AKT3, MAPK1, AKT1, BRAF, PRKCA, DRD2, MAPK14, TGFBR1, MAPK3	147	459	19414	3.45276	0.835856	0.0129954	0.0118154
GOTERM_BP_DIRECT	GO:0051247~positive regulation of protein metabolic process	4	2.72109	0.000751024	APP, PLA2G10, AKT1, GBA1	147	24	19414	22.0113	0.849651	0.0133386	0.0121274
GOTERM_BP_DIRECT	GO:0045821~positive regulation of glycolytic process	4	2.72109	0.000751024	APP, HTR2A, HIF1A, MTOR	147	24	19414	22.0113	0.849651	0.0133386	0.0121274
GOTERM_BP_DIRECT	GO:1900273~positive regulation of long-term synaptic potentiation	4	2.72109	0.000751024	APP, ADORA2A, MME, DRD2	147	24	19414	22.0113	0.849651	0.0133386	0.0121274
GOTERM_BP_DIRECT	GO:0070371~ERK1 and ERK2 cascade	5	3.40136	0.000777295	PTGER4, MAPK1, BRAF, TLR4, MAPK3	147	55	19414	12.0062	0.859296	0.0137087	0.0124639
GOTERM_BP_DIRECT	GO:0014910~regulation of smooth muscle cell migration	3	2.04082	0.000826037	ACE, PLAU, TACR1	147	6	19414	66.034	0.875584	0.0141719	0.0128851
GOTERM_BP_DIRECT	GO:0031000~response to caffeine	3	2.04082	0.000826037	HDAC2, ADORA2A, PPARG	147	6	19414	66.034	0.875584	0.0141719	0.0128851
GOTERM_BP_DIRECT	GO:1903223~positive regulation of oxidative stress-induced neuron death	3	2.04082	0.000826037	APP, TNF, TLR4	147	6	19414	66.034	0.875584	0.0141719	0.0128851
GOTERM_BP_DIRECT	GO:0032269~negative regulation of cellular protein metabolic process	3	2.04082	0.000826037	GBA1, MIF, NFKB1	147	6	19414	66.034	0.875584	0.0141719	0.0128851
GOTERM_BP_DIRECT	GO:1902894~negative regulation of pri-miRNA transcription from RNA polymerase II promoter	4	2.72109	0.000848754	APP, PPARG, HIF1A, ESR1	147	25	19414	21.1309	0.882518	0.0143662	0.0130617
GOTERM_BP_DIRECT	GO:0007271~synaptic transmission, cholinergic	4	2.72109	0.000848754	NQO1, CHRM3, CHRNB4, ADORA2A	147	25	19414	21.1309	0.882518	0.0143662	0.0130617
GOTERM_BP_DIRECT	GO:2000300~regulation of synaptic vesicle exocytosis	5	3.40136	0.00088987	GSK3B, ADORA2A, HTR2A, DRD2, ADRA2A	147	57	19414	11.5849	0.894099	0.0148626	0.0135131
GOTERM_BP_DIRECT	GO:0051384~response to glucocorticoid	5	3.40136	0.00088987	CASP3, BCL2, ALPL, PTGS2, TNF	147	57	19414	11.5849	0.894099	0.0148626	0.0135131
GOTERM_BP_DIRECT	GO:0007186~G-protein coupled receptor signaling pathway	18	12.2449	0.000910847	CHRM3, APP, CXCR4, ADRA2A, AR, EDNRA, CCKBR, CXCR1, ADORA1, BDKRB2, AKT1, PDE4A, S1PR3, PGR, PPARG, CCR5, CCR4, CCR2	147	961	19414	2.4737	0.899561	0.0151129	0.0137406
GOTERM_BP_DIRECT	GO:0006338~chromatin remodeling	10	6.80272	0.000934042	HDAC2, CREBBP, KDM4C, HDAC3, HDAC1, CDK2, PRKCA, TOP1, ESR1, BRD4	147	332	19414	3.97795	0.905273	0.0153964	0.0139984
GOTERM_BP_DIRECT	GO:0046697~decidualization	4	2.72109	0.000954199	PARP1, VDR, PTGS2, CTSB	147	26	19414	20.3182	0.909972	0.0156266	0.0142076
GOTERM_BP_DIRECT	GO:0016310~phosphorylation	7	4.7619	0.000994447	ALK, CHKA, PIK3CD, AKT1, TOP1, MTOR, MAPK3	147	151	19414	6.12236	0.91867	0.0161806	0.0147114
GOTERM_BP_DIRECT	GO:0010507~negative regulation of autophagy	5	3.40136	0.00101347	BCL2, AKT1, MET, MTOR, MCL1	147	59	19414	11.1922	0.922483	0.0163844	0.0148967
GOTERM_BP_DIRECT	GO:1905564~positive regulation of vascular endothelial cell proliferation	4	2.72109	0.00106759	ADAM17, ITGA4, AKT3, FGFR1	147	27	19414	19.5656	0.932383	0.0171494	0.0155922
GOTERM_BP_DIRECT	GO:0007254~JNK cascade	5	3.40136	0.00107958	PTGER4, TLR7, TNF, TLR4, NFKB1	147	60	19414	11.0057	0.934399	0.0172322	0.0156675
GOTERM_BP_DIRECT	GO:0002438~acute inflammatory response to antigenic stimulus	3	2.04082	0.00115075	CXCR2, OPRM1, ELANE	147	7	19414	56.6006	0.945188	0.0179147	0.016288
GOTERM_BP_DIRECT	GO:0042596~fear response	3	2.04082	0.00115075	ADRB1, ADRA2A, DRD4	147	7	19414	56.6006	0.945188	0.0179147	0.016288
GOTERM_BP_DIRECT	GO:0014004~microglia differentiation	3	2.04082	0.00115075	GBA1, NR3C1, TLR4	147	7	19414	56.6006	0.945188	0.0179147	0.016288
GOTERM_BP_DIRECT	GO:1990384~hyaloid vascular plexus regression	3	2.04082	0.00115075	FLT1, DRD2, SLC6A3	147	7	19414	56.6006	0.945188	0.0179147	0.016288
GOTERM_BP_DIRECT	GO:0035307~positive regulation of protein dephosphorylation	4	2.72109	0.00118915	ADORA1, PIN1, GBA1, PPIA	147	28	19414	18.8669	0.950253	0.0183989	0.0167283
GOTERM_BP_DIRECT	GO:0000165~MAPK cascade	7	4.7619	0.00121385	AR, BRAF, CCR5, TNF, EGFR, FGFR1, MAPK3	147	157	19414	5.88838	0.953261	0.0186666	0.0169716
GOTERM_BP_DIRECT	GO:0001774~microglial cell activation	4	2.72109	0.00131909	APP, C5AR1, TRPV1, TNF	147	29	19414	18.2163	0.964169	0.019802	0.018004
GOTERM_BP_DIRECT	GO:0051602~response to electrical stimulus	4	2.72109	0.00131909	NQO1, NR4A1, MMP2, TACR1	147	29	19414	18.2163	0.964169	0.019802	0.018004
GOTERM_BP_DIRECT	GO:0042755~eating behavior	4	2.72109	0.00131909	ACE, ADORA2A, TACR1, OPRM1	147	29	19414	18.2163	0.964169	0.019802	0.018004
GOTERM_BP_DIRECT	GO:0030878~thyroid gland development	4	2.72109	0.00131909	EDNRA, MAPK1, BRAF, MAPK3	147	29	19414	18.2163	0.964169	0.019802	0.018004
GOTERM_BP_DIRECT	GO:0032731~positive regulation of interleukin-1 beta production	5	3.40136	0.00137441	APP, CASP8, CASP1, TNF, TLR4	147	64	19414	10.3178	0.968841	0.0205105	0.0186481
GOTERM_BP_DIRECT	GO:0008584~male gonad development	6	4.08163	0.00140153	AR, ACE, BCL2, REN, ESR1, TGFBR1	147	109	19414	7.2698	0.970904	0.0207921	0.0189042
GOTERM_BP_DIRECT	GO:0032757~positive regulation of interleukin-8 production	5	3.40136	0.00145608	NOS2, TLR7, TNF, TLR4, ELANE	147	65	19414	10.1591	0.974648	0.0212493	0.0193199
GOTERM_BP_DIRECT	GO:0007187~G-protein coupled receptor signaling pathway, coupled to cyclic nucleotide second messenger	5	3.40136	0.00145608	CHRM3, HTR2A, OPRM1, SSTR2, DRD4	147	65	19414	10.1591	0.974648	0.0212493	0.0193199
GOTERM_BP_DIRECT	GO:0007202~activation of phospholipase C activity	4	2.72109	0.00145763	EDNRA, C5AR1, HTR2A, EGFR	147	30	19414	17.6091	0.974747	0.0212493	0.0193199
GOTERM_BP_DIRECT	GO:0001819~positive regulation of cytokine production	5	3.40136	0.00154107	PTGER4, PIK3CD, MIF, TNF, ADRA2A	147	66	19414	10.0052	0.979546	0.0222089	0.0201924
GOTERM_BP_DIRECT	GO:0007611~learning or memory	5	3.40136	0.00154107	APP, MME, CASP3, MAPK1, EGFR	147	66	19414	10.0052	0.979546	0.0222089	0.0201924
GOTERM_BP_DIRECT	GO:0051092~positive regulation of NF-kappaB transcription factor activity	7	4.7619	0.00156779	ALK, IKBKB, APP, AR, TNF, PPIA, TLR4	147	165	19414	5.60289	0.980881	0.0224657	0.0204258
GOTERM_BP_DIRECT	GO:0048009~insulin-like growth factor receptor signaling pathway	4	2.72109	0.00160496	AR, MAPK1, AKT1, MAPK3	147	31	19414	17.041	0.982595	0.02274	0.0206752
GOTERM_BP_DIRECT	GO:0051968~positive regulation of synaptic transmission, glutamatergic	4	2.72109	0.00160496	ADORA2A, PTGS2, HDAC6, CCR2	147	31	19414	17.041	0.982595	0.02274	0.0206752
GOTERM_BP_DIRECT	GO:0071466~cellular response to xenobiotic stimulus	5	3.40136	0.00162945	NOS2, PDE4A, CXCR4, BRAF, REN	147	67	19414	9.85582	0.983638	0.0229579	0.0208733
GOTERM_BP_DIRECT	GO:0045892~negative regulation of transcription, DNA-templated	13	8.84354	0.0016491	HDAC2, HDAC3, PARP1, KDM1A, HDAC1, VDR, NR3C1, TNF, HDAC6, APEX1, MDM2, CD38, PPARG	147	588	19414	2.91987	0.984431	0.0231057	0.0210077
GOTERM_BP_DIRECT	GO:0030168~platelet activation	5	3.40136	0.00172129	LCK, PRKCA, MAPK14, PPIA, ADRA2A	147	68	19414	9.71088	0.987026	0.0239839	0.0218062
GOTERM_BP_DIRECT	GO:0032148~activation of protein kinase B activity	4	2.72109	0.0017613	NTRK3, PPIA, ADRA2A, MTOR	147	32	19414	16.5085	0.988274	0.0242732	0.0220692
GOTERM_BP_DIRECT	GO:0045824~negative regulation of innate immune response	4	2.72109	0.0017613	PARP1, PRKDC, AKT1, DRD2	147	32	19414	16.5085	0.988274	0.0242732	0.0220692
GOTERM_BP_DIRECT	GO:0007267~cell-cell signaling	8	5.44218	0.00180247	AR, ADORA2A, NAMPT, ADORA1, PGR, CCR5, ESR2, IL2	147	230	19414	4.59367	0.989432	0.0247056	0.0224624
GOTERM_BP_DIRECT	GO:0006909~phagocytosis	5	3.40136	0.00191565	ADORA2A, ADORA1, MET, TLR4, ELANE	147	70	19414	9.43343	0.99206	0.0259746	0.023616
GOTERM_BP_DIRECT	GO:0009791~post-embryonic development	5	3.40136	0.00191565	CYP1A2, BCL2, ATM, TGFBR1, MTOR	147	70	19414	9.43343	0.99206	0.0259746	0.023616
GOTERM_BP_DIRECT	GO:1901224~positive regulation of NIK/NF-kappaB signaling	5	3.40136	0.0020183	APP, TLR7, TNF, TLR4, EGFR	147	71	19414	9.30057	0.993875	0.0272201	0.0247485
GOTERM_BP_DIRECT	GO:0035924~cellular response to vascular endothelial growth factor stimulus	4	2.72109	0.00210174	NR4A1, FLT1, AKT1, MAPK14	147	34	19414	15.5374	0.995039	0.0281946	0.0256345
GOTERM_BP_DIRECT	GO:0006366~transcription from RNA polymerase II promoter	8	5.44218	0.00218614	NR4A1, AR, HDAC3, PARP1, ADRB2, MAPK14, NFKB1, IL2	147	238	19414	4.43926	0.995992	0.0291717	0.0265228
GOTERM_BP_DIRECT	GO:0097192~extrinsic apoptotic signaling pathway in absence of ligand	4	2.72109	0.00228621	GSK3B, BCL2, IL2, MCL1	147	35	19414	15.0935	0.996888	0.0303464	0.027591
GOTERM_BP_DIRECT	GO:0010863~positive regulation of phospholipase C activity	3	2.04082	0.00242961	FLT1, ESR1, FGFR1	147	10	19414	39.6204	0.997834	0.0311684	0.0283383
GOTERM_BP_DIRECT	GO:0070723~response to cholesterol	3	2.04082	0.00242961	F7, CCR5, TGFBR1	147	10	19414	39.6204	0.997834	0.0311684	0.0283383
GOTERM_BP_DIRECT	GO:0051967~negative regulation of synaptic transmission, glutamatergic	3	2.04082	0.00242961	ADORA1, HTR2A, DRD2	147	10	19414	39.6204	0.997834	0.0311684	0.0283383
GOTERM_BP_DIRECT	GO:2000343~positive regulation of chemokine (C-X-C motif) ligand 2 production	3	2.04082	0.00242961	MIF, TNF, TLR4	147	10	19414	39.6204	0.997834	0.0311684	0.0283383
GOTERM_BP_DIRECT	GO:0070933~histone H4 deacetylation	3	2.04082	0.00242961	HDAC2, HDAC3, HDAC1	147	10	19414	39.6204	0.997834	0.0311684	0.0283383
GOTERM_BP_DIRECT	GO:0014824~artery smooth muscle contraction	3	2.04082	0.00242961	EDNRA, CD38, HTR2A	147	10	19414	39.6204	0.997834	0.0311684	0.0283383
GOTERM_BP_DIRECT	GO:0008285~negative regulation of cell proliferation	11	7.48299	0.00243464	APP, AR, ADORA2A, VDR, ADORA1, NOX4, OPRM1, SSTR2, DRD2, PTGS2, PTGES	147	457	19414	3.17888	0.997862	0.0311684	0.0283383
GOTERM_BP_DIRECT	GO:0032091~negative regulation of protein binding	5	3.40136	0.00258908	GSK3B, ACE, KDM1A, PIN1, AKT1	147	76	19414	8.68869	0.998553	0.032978	0.0299836
GOTERM_BP_DIRECT	GO:0032092~positive regulation of protein binding	5	3.40136	0.00271521	GSK3B, APP, ACE, TERT, PIN1	147	77	19414	8.57585	0.998948	0.0342388	0.0311299
GOTERM_BP_DIRECT	GO:0008217~regulation of blood pressure	5	3.40136	0.00271521	EDNRA, ACE, REN, PPARG, PTGS2	147	77	19414	8.57585	0.998948	0.0342388	0.0311299
GOTERM_BP_DIRECT	GO:0045087~innate immune response	13	8.84354	0.00279866	NQO1, APP, PARP1, PRKDC, PIK3CD, MIF, PTK2, NFKB1, IKBKB, LCK, TLR7, PPARG, TLR4	147	627	19414	2.73825	0.999148	0.0351155	0.031927
GOTERM_BP_DIRECT	GO:0010634~positive regulation of epithelial cell migration	4	2.72109	0.00289871	TACR1, HIF1A, PTK2, HDAC6	147	38	19414	13.9019	0.999339	0.0353188	0.0321118
GOTERM_BP_DIRECT	GO:0042311~vasodilation	4	2.72109	0.00289871	ADORA2A, BDKRB2, TNF, ADRA2A	147	38	19414	13.9019	0.999339	0.0353188	0.0321118
GOTERM_BP_DIRECT	GO:0001890~placenta development	4	2.72109	0.00289871	MME, PPARG, MAPK14, PTK2	147	38	19414	13.9019	0.999339	0.0353188	0.0321118
GOTERM_BP_DIRECT	GO:0019370~leukotriene biosynthetic process	3	2.04082	0.0029549	ALOX5, ALOX5AP, PLA2G4A	147	11	19414	36.0186	0.999426	0.0353188	0.0321118
GOTERM_BP_DIRECT	GO:0032308~positive regulation of prostaglandin secretion	3	2.04082	0.0029549	PLA2G10, PLA2G4A, PTGES	147	11	19414	36.0186	0.999426	0.0353188	0.0321118
GOTERM_BP_DIRECT	GO:1900015~regulation of cytokine production involved in inflammatory response	3	2.04082	0.0029549	NOS2, ALOX5, MAPK14	147	11	19414	36.0186	0.999426	0.0353188	0.0321118
GOTERM_BP_DIRECT	GO:1903799~negative regulation of production of miRNAs involved in gene silencing by miRNA	3	2.04082	0.0029549	TERT, ESR1, TNF	147	11	19414	36.0186	0.999426	0.0353188	0.0321118
GOTERM_BP_DIRECT	GO:0045793~positive regulation of cell size	3	2.04082	0.0029549	HSP90AA1, KDM1A, AKT3	147	11	19414	36.0186	0.999426	0.0353188	0.0321118
GOTERM_BP_DIRECT	GO:0009651~response to salt stress	3	2.04082	0.0029549	HSP90AA1, BDKRB2, TNF	147	11	19414	36.0186	0.999426	0.0353188	0.0321118
GOTERM_BP_DIRECT	GO:0065008~regulation of biological quality	3	2.04082	0.0029549	MDM2, TNF, PTK2	147	11	19414	36.0186	0.999426	0.0353188	0.0321118
GOTERM_BP_DIRECT	GO:0032436~positive regulation of proteasomal ubiquitin-dependent protein catabolic process	5	3.40136	0.00297999	GSK3B, MDM2, KEAP1, AKT1, GBA1	147	79	19414	8.35874	0.999462	0.0354506	0.0322317
GOTERM_BP_DIRECT	GO:0001937~negative regulation of endothelial cell proliferation	4	2.72109	0.00312313	ALOX5, TNF, XDH, TGFBR1	147	39	19414	13.5454	0.999625	0.036979	0.0336213
GOTERM_BP_DIRECT	GO:0071222~cellular response to lipopolysaccharide	7	4.7619	0.0031763	NOS2, CASP1, CCR5, MAPK14, TNF, TLR4, NFKB1	147	190	19414	4.86566	0.999672	0.0374329	0.0340339
GOTERM_BP_DIRECT	GO:0001525~angiogenesis	8	5.44218	0.00320923	FLT1, CASP8, MMP2, PRKCA, MAPK14, PTGS2, HIF1A, PTK2	147	255	19414	4.14331	0.999698	0.037645	0.0342268
GOTERM_BP_DIRECT	GO:0006919~activation of cysteine-type endopeptidase activity involved in apoptotic process	5	3.40136	0.0032619	CASP8, LCK, PPARG, TNF, XDH	147	81	19414	8.15235	0.999736	0.0380857	0.0346274
GOTERM_BP_DIRECT	GO:0007189~adenylate cyclase-activating G-protein coupled receptor signaling pathway	6	4.08163	0.0033407	PTGER4, APP, ADORA2A, S1PR3, ADRB2, ADRA2A	147	133	19414	5.95796	0.999784	0.0386698	0.0351586
GOTERM_BP_DIRECT	GO:0045737~positive regulation of cyclin-dependent protein serine/threonine kinase activity	4	2.72109	0.00335793	ADAM17, PIM1, AKT1, EGFR	147	40	19414	13.2068	0.999793	0.0386698	0.0351586
GOTERM_BP_DIRECT	GO:0001974~blood vessel remodeling	4	2.72109	0.00335793	EDNRA, ACE, MDM2, CCR2	147	40	19414	13.2068	0.999793	0.0386698	0.0351586
GOTERM_BP_DIRECT	GO:0030593~neutrophil chemotaxis	5	3.40136	0.00340944	CXCR1, C5AR1, CXCR2, PIK3CD, PPIA	147	82	19414	8.05293	0.999818	0.0390845	0.0355356
GOTERM_BP_DIRECT	GO:0007252~I-kappaB phosphorylation	3	2.04082	0.00352844	IKBKB, TLR7, TLR4	147	12	19414	33.017	0.999866	0.0400844	0.0364447
GOTERM_BP_DIRECT	GO:0050927~positive regulation of positive chemotaxis	3	2.04082	0.00352844	F7, NTRK3, CCR4	147	12	19414	33.017	0.999866	0.0400844	0.0364447
GOTERM_BP_DIRECT	GO:0007565~female pregnancy	5	3.40136	0.00356146	ACE, BCL2, CD38, ADRA2A, IDO1	147	83	19414	7.95591	0.999876	0.040278	0.0366207
GOTERM_BP_DIRECT	GO:0030574~collagen catabolic process	4	2.72109	0.00360326	MMP1, MMP2, MMP9, CTSB	147	41	19414	12.8847	0.999889	0.0403885	0.0367212
GOTERM_BP_DIRECT	GO:0007595~lactation	4	2.72109	0.00360326	VDR, HIF1A, XDH, SLC6A3	147	41	19414	12.8847	0.999889	0.0403885	0.0367212
GOTERM_BP_DIRECT	GO:0050853~B cell receptor signaling pathway	6	4.08163	0.00367535	LCK, BCL2, CD38, MAPK1, PIK3CD, NFKB1	147	136	19414	5.82653	0.999907	0.0410143	0.0372901
GOTERM_BP_DIRECT	GO:0010468~regulation of gene expression	8	5.44218	0.00396197	APP, CYP1A2, CDK2, MDM2, BCL2, PIN1, HIF1A, TGFBR1	147	265	19414	3.98696	0.999955	0.0437865	0.0398107
GOTERM_BP_DIRECT	GO:0043123~positive regulation of I-kappaB kinase/NF-kappaB signaling	7	4.7619	0.00398347	IKBKB, CASP8, PARP1, CASP1, TNF, TLR4, BRD4	147	199	19414	4.64561	0.999958	0.0437865	0.0398107
GOTERM_BP_DIRECT	GO:0014068~positive regulation of phosphatidylinositol 3-kinase signaling	5	3.40136	0.00404502	FLT1, NTRK3, TNF, PTK2, FGFR1	147	86	19414	7.67837	0.999964	0.0437865	0.0398107
GOTERM_BP_DIRECT	GO:0007626~locomotory behavior	5	3.40136	0.00404502	APP, CHRNB4, ADORA2A, DRD2, SLC6A3	147	86	19414	7.67837	0.999964	0.0437865	0.0398107
GOTERM_BP_DIRECT	GO:0042307~positive regulation of protein import into nucleus	4	2.72109	0.00412609	HSP90AA1, HDAC3, MAPK14, PTGS2	147	43	19414	12.2854	0.99997	0.0437865	0.0398107
GOTERM_BP_DIRECT	GO:0060765~regulation of androgen receptor signaling pathway	3	2.04082	0.00414948	KDM4C, KDM1A, HDAC6	147	13	19414	30.4772	0.999972	0.0437865	0.0398107
GOTERM_BP_DIRECT	GO:0060134~prepulse inhibition	3	2.04082	0.00414948	ADORA2A, DRD2, SLC6A3	147	13	19414	30.4772	0.999972	0.0437865	0.0398107
GOTERM_BP_DIRECT	GO:0035815~positive regulation of renal sodium excretion	3	2.04082	0.00414948	ADORA2A, TACR1, DRD2	147	13	19414	30.4772	0.999972	0.0437865	0.0398107
GOTERM_BP_DIRECT	GO:1903238~positive regulation of leukocyte tethering or rolling	3	2.04082	0.00414948	ITGA4, ELANE, CCR2	147	13	19414	30.4772	0.999972	0.0437865	0.0398107
GOTERM_BP_DIRECT	GO:0050435~beta-amyloid metabolic process	3	2.04082	0.00414948	ACE, MME, REN	147	13	19414	30.4772	0.999972	0.0437865	0.0398107
GOTERM_BP_DIRECT	GO:0002024~diet induced thermogenesis	3	2.04082	0.00414948	ADRB1, TRPV1, ADRB2	147	13	19414	30.4772	0.999972	0.0437865	0.0398107
GOTERM_BP_DIRECT	GO:0045741~positive regulation of epidermal growth factor-activated receptor activity	3	2.04082	0.00414948	ADAM17, ADORA1, ADRA2A	147	13	19414	30.4772	0.999972	0.0437865	0.0398107
GOTERM_BP_DIRECT	GO:0002523~leukocyte migration involved in inflammatory response	3	2.04082	0.00414948	ALOX5, TNF, ELANE	147	13	19414	30.4772	0.999972	0.0437865	0.0398107
GOTERM_BP_DIRECT	GO:0007613~memory	5	3.40136	0.00421559	APP, HTR2A, SCN2A, PTGS2, SLC6A4	147	87	19414	7.59012	0.999976	0.0442988	0.0402764
GOTERM_BP_DIRECT	GO:0098586~cellular response to virus	5	3.40136	0.0047563	HSP90AA1, TLR7, MAPK14, HIF1A, NFKB1	147	90	19414	7.33711	0.999994	0.0489885	0.0445403
GOTERM_BP_DIRECT	GO:0051146~striated muscle cell differentiation	3	2.04082	0.00481727	CASP3, AKT1, MAPK14	147	14	19414	28.3003	0.999995	0.0489885	0.0445403
GOTERM_BP_DIRECT	GO:0080135~regulation of cellular response to stress	3	2.04082	0.00481727	BCL2, OPRM1, MCL1	147	14	19414	28.3003	0.999995	0.0489885	0.0445403
GOTERM_BP_DIRECT	GO:0071498~cellular response to fluid shear stress	3	2.04082	0.00481727	HDAC3, MMP2, PTGS2	147	14	19414	28.3003	0.999995	0.0489885	0.0445403
GOTERM_BP_DIRECT	GO:0048546~digestive tract morphogenesis	3	2.04082	0.00481727	BCL2, HIF1A, EGFR	147	14	19414	28.3003	0.999995	0.0489885	0.0445403
GOTERM_BP_DIRECT	GO:0061029~eyelid development in camera-type eye	3	2.04082	0.00481727	HDAC2, HDAC1, EGFR	147	14	19414	28.3003	0.999995	0.0489885	0.0445403
GOTERM_BP_DIRECT	GO:0010739~positive regulation of protein kinase A signaling	3	2.04082	0.00481727	APP, ADRB2, MIF	147	14	19414	28.3003	0.999995	0.0489885	0.0445403
GOTERM_BP_DIRECT	GO:0048148~behavioral response to cocaine	3	2.04082	0.00481727	HTR2A, DRD2, DRD4	147	14	19414	28.3003	0.999995	0.0489885	0.0445403
GOTERM_BP_DIRECT	GO:0022617~extracellular matrix disassembly	4	2.72109	0.00499278	MMP1, MMP2, MMP9, ELANE	147	46	19414	11.4842	0.999997	0.0503672	0.0457938
GOTERM_BP_DIRECT	GO:0014065~phosphatidylinositol 3-kinase signaling	4	2.72109	0.00499278	ERBB2, PIK3CD, AKT1, HTR2A	147	46	19414	11.4842	0.999997	0.0503672	0.0457938
GOTERM_BP_DIRECT	GO:0070932~histone H3 deacetylation	3	2.04082	0.00553109	HDAC2, HDAC3, HDAC1	147	15	19414	26.4136	0.999999	0.0547036	0.0497364
GOTERM_BP_DIRECT	GO:0050966~detection of mechanical stimulus involved in sensory perception of pain	3	2.04082	0.00553109	CXCR4, HTR2A, TNF	147	15	19414	26.4136	0.999999	0.0547036	0.0497364
GOTERM_BP_DIRECT	GO:0006476~protein deacetylation	3	2.04082	0.00553109	HDAC3, HDAC1, HDAC6	147	15	19414	26.4136	0.999999	0.0547036	0.0497364
GOTERM_BP_DIRECT	GO:0043518~negative regulation of DNA damage response, signal transduction by p53 class mediator	3	2.04082	0.00553109	KDM1A, MDM2, MIF	147	15	19414	26.4136	0.999999	0.0547036	0.0497364
GOTERM_BP_DIRECT	GO:0016242~negative regulation of macroautophagy	3	2.04082	0.00553109	NPC1, AKT1, MTOR	147	15	19414	26.4136	0.999999	0.0547036	0.0497364
GOTERM_BP_DIRECT	GO:0043524~negative regulation of neuron apoptotic process	6	4.08163	0.00620737	TERT, ADORA2A, BCL2, BRAF, GBA1, HIF1A	147	154	19414	5.14551	1	0.0600271	0.0545766
GOTERM_BP_DIRECT	GO:0036150~phosphatidylserine acyl-chain remodeling	3	2.04082	0.00629023	PLA2G2A, PLA2G10, PLA2G4A	147	16	19414	24.7628	1	0.0600271	0.0545766
GOTERM_BP_DIRECT	GO:0090399~replicative senescence	3	2.04082	0.00629023	TERT, MME, ATM	147	16	19414	24.7628	1	0.0600271	0.0545766
GOTERM_BP_DIRECT	GO:1902166~negative regulation of intrinsic apoptotic signaling pathway in response to DNA damage by p53 class mediator	3	2.04082	0.00629023	KDM1A, BCL2, MIF	147	16	19414	24.7628	1	0.0600271	0.0545766
GOTERM_BP_DIRECT	GO:1903351~cellular response to dopamine	3	2.04082	0.00629023	HDAC2, MAPK1, MAPK3	147	16	19414	24.7628	1	0.0600271	0.0545766
GOTERM_BP_DIRECT	GO:0070848~response to growth factor	3	2.04082	0.00629023	AKT1, OPRM1, HDAC6	147	16	19414	24.7628	1	0.0600271	0.0545766
GOTERM_BP_DIRECT	GO:0090336~positive regulation of brown fat cell differentiation	3	2.04082	0.00629023	PIM1, MAPK14, PTGS2	147	16	19414	24.7628	1	0.0600271	0.0545766
GOTERM_BP_DIRECT	GO:0048599~oocyte development	3	2.04082	0.00629023	BCL2, ATM, PDE5A	147	16	19414	24.7628	1	0.0600271	0.0545766
GOTERM_BP_DIRECT	GO:0071383~cellular response to steroid hormone stimulus	3	2.04082	0.00629023	AR, NPC1, NR3C1	147	16	19414	24.7628	1	0.0600271	0.0545766
GOTERM_BP_DIRECT	GO:0034605~cellular response to heat	4	2.72109	0.00630737	HSP90AA1, HDAC2, TRPV1, PTGS2	147	50	19414	10.5654	1	0.0600271	0.0545766
GOTERM_BP_DIRECT	GO:0048013~ephrin receptor signaling pathway	4	2.72109	0.00666515	NTRK3, MMP2, MMP9, PTK2	147	51	19414	10.3583	1	0.0622574	0.0566044
GOTERM_BP_DIRECT	GO:0050890~cognition	4	2.72109	0.00666515	APP, C5AR1, ADORA1, TNF	147	51	19414	10.3583	1	0.0622574	0.0566044
GOTERM_BP_DIRECT	GO:0031648~protein destabilization	4	2.72109	0.00666515	CREBBP, PRKDC, MDM2, HDAC6	147	51	19414	10.3583	1	0.0622574	0.0566044
GOTERM_BP_DIRECT	GO:0001837~epithelial to mesenchymal transition	4	2.72109	0.00666515	GSK3B, HIF1A, TGFBR1, FGFR1	147	51	19414	10.3583	1	0.0622574	0.0566044
GOTERM_BP_DIRECT	GO:0009408~response to heat	4	2.72109	0.00666515	HSP90AA1, AKT1, TACR1, MTOR	147	51	19414	10.3583	1	0.0622574	0.0566044
GOTERM_BP_DIRECT	GO:0016575~histone deacetylation	4	2.72109	0.00703478	HDAC2, HDAC3, HDAC1, HDAC6	147	52	19414	10.1591	1	0.0649534	0.0590556
GOTERM_BP_DIRECT	GO:0003085~negative regulation of systemic arterial blood pressure	3	2.04082	0.00709396	ADORA1, TRPV1, TNF	147	17	19414	23.3061	1	0.0649534	0.0590556
GOTERM_BP_DIRECT	GO:0042770~signal transduction in response to DNA damage	3	2.04082	0.00709396	ATM, MAPK14, MAPK3	147	17	19414	23.3061	1	0.0649534	0.0590556
GOTERM_BP_DIRECT	GO:0071380~cellular response to prostaglandin E stimulus	3	2.04082	0.00709396	PTGER4, AKT1, PPARG	147	17	19414	23.3061	1	0.0649534	0.0590556
GOTERM_BP_DIRECT	GO:0045598~regulation of fat cell differentiation	3	2.04082	0.00709396	ALOX5, TNF, HDAC6	147	17	19414	23.3061	1	0.0649534	0.0590556
GOTERM_BP_DIRECT	GO:0030512~negative regulation of transforming growth factor beta receptor signaling pathway	5	3.40136	0.00713406	ADAM17, HDAC2, HDAC1, PIN1, PPARG	147	101	19414	6.53802	1	0.0649534	0.0590556
GOTERM_BP_DIRECT	GO:0032869~cellular response to insulin stimulus	5	3.40136	0.00713406	SLC22A12, PARP1, PRKDC, AKT1, PPARG	147	101	19414	6.53802	1	0.0649534	0.0590556
GOTERM_BP_DIRECT	GO:0051209~release of sequestered calcium ion into cytosol	4	2.72109	0.00741636	LCK, TRPV1, HTR2A, DRD2	147	53	19414	9.9674	1	0.0668002	0.0607347
GOTERM_BP_DIRECT	GO:0051496~positive regulation of stress fiber assembly	4	2.72109	0.00741636	BRAF, TACR1, TGFBR1, MTOR	147	53	19414	9.9674	1	0.0668002	0.0607347
GOTERM_BP_DIRECT	GO:1904707~positive regulation of vascular smooth muscle cell proliferation	4	2.72109	0.00741636	TERT, MMP2, TNF, MMP9	147	53	19414	9.9674	1	0.0668002	0.0607347
GOTERM_BP_DIRECT	GO:0032755~positive regulation of interleukin-6 production	5	3.40136	0.00763702	APP, NOS2, TLR7, TNF, TLR4	147	103	19414	6.41107	1	0.068543	0.0623192
GOTERM_BP_DIRECT	GO:0010718~positive regulation of epithelial to mesenchymal transition	4	2.72109	0.00780997	HDAC2, PTK2, TGFBR1, MTOR	147	54	19414	9.78282	1	0.0698466	0.0635045
GOTERM_BP_DIRECT	GO:0051044~positive regulation of membrane protein ectodomain proteolysis	3	2.04082	0.00794158	APP, TNF, ADRA2A	147	18	19414	22.0113	1	0.0705235	0.0641199
GOTERM_BP_DIRECT	GO:0071548~response to dexamethasone	3	2.04082	0.00794158	ACE, GBA1, HDAC6	147	18	19414	22.0113	1	0.0705235	0.0641199
GOTERM_BP_DIRECT	GO:0090398~cellular senescence	4	2.72109	0.0082157	CDK2, ATM, MIF, MAPK14	147	55	19414	9.60495	1	0.0724475	0.0658692
GOTERM_BP_DIRECT	GO:0016241~regulation of macroautophagy	4	2.72109	0.0082157	CASP3, GBA1, MTOR, HDAC6	147	55	19414	9.60495	1	0.0724475	0.0658692
GOTERM_BP_DIRECT	GO:0032760~positive regulation of tumor necrosis factor production	5	3.40136	0.00843437	APP, HDAC2, MIF, TLR4, CCR2	147	106	19414	6.22962	1	0.0741167	0.0673868
GOTERM_BP_DIRECT	GO:0038061~NIK/NF-kappaB signaling	4	2.72109	0.00863363	ALK, CREBBP, AKT1, NFKB1	147	56	19414	9.43343	1	0.0756042	0.0687393
GOTERM_BP_DIRECT	GO:0010744~positive regulation of macrophage derived foam cell differentiation	3	2.04082	0.0088324	PLA2G2A, PLA2G10, NFKB1	147	19	19414	20.8528	1	0.0765475	0.0695969
GOTERM_BP_DIRECT	GO:2000811~negative regulation of anoikis	3	2.04082	0.0088324	BCL2, PTK2, MCL1	147	19	19414	20.8528	1	0.0765475	0.0695969
GOTERM_BP_DIRECT	GO:0036152~phosphatidylethanolamine acyl-chain remodeling	3	2.04082	0.0088324	PLA2G2A, PLA2G10, PLA2G4A	147	19	19414	20.8528	1	0.0765475	0.0695969
GOTERM_BP_DIRECT	GO:0071320~cellular response to cAMP	4	2.72109	0.00906384	APP, KDM1A, APEX1, CFTR	147	57	19414	9.26793	1	0.0780171	0.070933
GOTERM_BP_DIRECT	GO:0009612~response to mechanical stimulus	4	2.72109	0.00906384	PTGER4, MMP2, BDKRB2, PPARG	147	57	19414	9.26793	1	0.0780171	0.070933
GOTERM_BP_DIRECT	GO:0007584~response to nutrient	4	2.72109	0.0095064	NQO1, PPARG, MTOR, SLC6A4	147	58	19414	9.10814	1	0.0812716	0.0738921
GOTERM_BP_DIRECT	GO:0034644~cellular response to UV	4	2.72109	0.0095064	CREBBP, KDM1A, PARP1, PTGS2	147	58	19414	9.10814	1	0.0812716	0.0738921
GOTERM_BP_DIRECT	GO:2000736~regulation of stem cell differentiation	3	2.04082	0.00976573	HDAC2, KDM4C, HDAC1	147	20	19414	19.8102	1	0.0826483	0.0751437
GOTERM_BP_DIRECT	GO:0019229~regulation of vasoconstriction	3	2.04082	0.00976573	ACE, BDKRB2, ADRA2A	147	20	19414	19.8102	1	0.0826483	0.0751437
GOTERM_BP_DIRECT	GO:0060391~positive regulation of SMAD protein import into nucleus	3	2.04082	0.00976573	PARP1, PPARG, TGFBR1	147	20	19414	19.8102	1	0.0826483	0.0751437
GOTERM_BP_DIRECT	GO:0007188~adenylate cyclase-modulating G-protein coupled receptor signaling pathway	4	2.72109	0.00996138	PTGER4, ADORA2A, ADRB2, CCR3	147	59	19414	8.95376	1	0.0834638	0.0758852
GOTERM_BP_DIRECT	GO:0045785~positive regulation of cell adhesion	4	2.72109	0.00996138	ERBB2, ATM, PRKCA, TNF	147	59	19414	8.95376	1	0.0834638	0.0758852
GOTERM_BP_DIRECT	GO:0071230~cellular response to amino acid stimulus	4	2.72109	0.00996138	MMP2, TNF, EGFR, MTOR	147	59	19414	8.95376	1	0.0834638	0.0758852
GOTERM_BP_DIRECT	GO:0036151~phosphatidylcholine acyl-chain remodeling	3	2.04082	0.0107409	PLA2G2A, PLA2G10, PLA2G4A	147	21	19414	18.8669	1	0.0888149	0.0807504
GOTERM_BP_DIRECT	GO:0071391~cellular response to estrogen stimulus	3	2.04082	0.0107409	AR, ESR1, ESR2	147	21	19414	18.8669	1	0.0888149	0.0807504
GOTERM_BP_DIRECT	GO:0002526~acute inflammatory response	3	2.04082	0.0107409	TACR1, TNF, ADRA2A	147	21	19414	18.8669	1	0.0888149	0.0807504
GOTERM_BP_DIRECT	GO:0001659~temperature homeostasis	3	2.04082	0.0107409	ADORA1, HTR2A, DRD2	147	21	19414	18.8669	1	0.0888149	0.0807504
GOTERM_BP_DIRECT	GO:0006959~humoral immune response	4	2.72109	0.0109088	ALOX5, BCL2, TNF, CCR2	147	61	19414	8.6602	1	0.0893251	0.0812143
GOTERM_BP_DIRECT	GO:1901215~negative regulation of neuron death	4	2.72109	0.0109088	GSK3B, APP, AKT1, GBA1	147	61	19414	8.6602	1	0.0893251	0.0812143
GOTERM_BP_DIRECT	GO:0022008~neurogenesis	4	2.72109	0.0109088	NPC1, ERBB2, CXCR4, EGFR	147	61	19414	8.6602	1	0.0893251	0.0812143
GOTERM_BP_DIRECT	GO:0050709~negative regulation of protein secretion	3	2.04082	0.0117572	HMGCR, DRD2, DRD4	147	22	19414	18.0093	1	0.0944321	0.0858576
GOTERM_BP_DIRECT	GO:0097194~execution phase of apoptosis	3	2.04082	0.0117572	CASP8, CASP3, AKT1	147	22	19414	18.0093	1	0.0944321	0.0858576
GOTERM_BP_DIRECT	GO:0030520~intracellular estrogen receptor signaling pathway	3	2.04082	0.0117572	AR, ESR1, ESR2	147	22	19414	18.0093	1	0.0944321	0.0858576
GOTERM_BP_DIRECT	GO:0010613~positive regulation of cardiac muscle hypertrophy	3	2.04082	0.0117572	PARP1, PRKCA, PDE5A	147	22	19414	18.0093	1	0.0944321	0.0858576
GOTERM_BP_DIRECT	GO:0035902~response to immobilization stress	3	2.04082	0.0117572	REN, PPARG, HDAC6	147	22	19414	18.0093	1	0.0944321	0.0858576
GOTERM_BP_DIRECT	GO:0031929~TOR signaling	3	2.04082	0.0117572	AKT1, HIF1A, MTOR	147	22	19414	18.0093	1	0.0944321	0.0858576
GOTERM_BP_DIRECT	GO:0042593~glucose homeostasis	5	3.40136	0.0125146	ALOX5, AKT1, PPARG, HIF1A, ADRA2A	147	119	19414	5.54908	1	0.100196	0.0910985
GOTERM_BP_DIRECT	GO:1900181~negative regulation of protein localization to nucleus	3	2.04082	0.012814	GSK3B, APP, MTOR	147	23	19414	17.2263	1	0.102269	0.0929827
GOTERM_BP_DIRECT	GO:0070301~cellular response to hydrogen peroxide	4	2.72109	0.0129555	NQO1, HDAC2, APEX1, HDAC6	147	65	19414	8.12726	1	0.103072	0.0937125
GOTERM_BP_DIRECT	GO:0030198~extracellular matrix organization	6	4.08163	0.0133255	APP, ITGA4, MMP1, MMP2, TNF, MMP9	147	186	19414	4.26026	1	0.105682	0.096086
GOTERM_BP_DIRECT	GO:0001764~neuron migration	5	3.40136	0.0136072	HSP90AA1, NTRK3, CXCR4, CCR4, FGFR1	147	122	19414	5.41262	1	0.107242	0.0975043
GOTERM_BP_DIRECT	GO:0006979~response to oxidative stress	5	3.40136	0.0136072	NQO1, APP, IDH1, AKT1, PTGS2	147	122	19414	5.41262	1	0.107242	0.0975043
GOTERM_BP_DIRECT	GO:0051924~regulation of calcium ion transport	3	2.04082	0.0139106	ADORA2A, BCL2, CXCR4	147	24	19414	16.5085	1	0.108615	0.0987527
GOTERM_BP_DIRECT	GO:0043278~response to morphine	3	2.04082	0.0139106	CXCR4, TACR1, DRD2	147	24	19414	16.5085	1	0.108615	0.0987527
GOTERM_BP_DIRECT	GO:0048854~brain morphogenesis	3	2.04082	0.0139106	AKT3, GBA1, SLC6A4	147	24	19414	16.5085	1	0.108615	0.0987527
GOTERM_BP_DIRECT	GO:0008286~insulin receptor signaling pathway	4	2.72109	0.0140554	GSK3B, MAPK1, AKT1, MAPK3	147	67	19414	7.88466	1	0.109406	0.0994722
GOTERM_BP_DIRECT	GO:0045069~regulation of viral genome replication	2	1.36054	0.0149845	BCL2, PPIA	147	2	19414	132.068	1	0.113614	0.103298
GOTERM_BP_DIRECT	GO:0008627~intrinsic apoptotic signaling pathway in response to osmotic stress	2	1.36054	0.0149845	CASP3, SCN2A	147	2	19414	132.068	1	0.113614	0.103298
GOTERM_BP_DIRECT	GO:0032227~negative regulation of synaptic transmission, dopaminergic	2	1.36054	0.0149845	PTGS2, SLC6A4	147	2	19414	132.068	1	0.113614	0.103298
GOTERM_BP_DIRECT	GO:0038112~interleukin-8-mediated signaling pathway	2	1.36054	0.0149845	CXCR1, CXCR2	147	2	19414	132.068	1	0.113614	0.103298
GOTERM_BP_DIRECT	GO:0002540~leukotriene production involved in inflammatory response	2	1.36054	0.0149845	ALOX5, ALOX5AP	147	2	19414	132.068	1	0.113614	0.103298
GOTERM_BP_DIRECT	GO:0036269~swimming behavior	2	1.36054	0.0149845	ALK, IDO1	147	2	19414	132.068	1	0.113614	0.103298
GOTERM_BP_DIRECT	GO:0070305~response to cGMP	2	1.36054	0.0149845	TLR7, REN	147	2	19414	132.068	1	0.113614	0.103298
GOTERM_BP_DIRECT	GO:0051493~regulation of cytoskeleton organization	3	2.04082	0.0150465	MAPK1, PTK2, MAPK3	147	25	19414	15.8482	1	0.113614	0.103298
GOTERM_BP_DIRECT	GO:0007569~cell aging	3	2.04082	0.0150465	BCL2, NOX4, MIF	147	25	19414	15.8482	1	0.113614	0.103298
GOTERM_BP_DIRECT	GO:0043200~response to amino acid	3	2.04082	0.0150465	CASP3, BCL2, MTOR	147	25	19414	15.8482	1	0.113614	0.103298
GOTERM_BP_DIRECT	GO:0021766~hippocampus development	4	2.72109	0.0152068	ALK, GSK3B, HDAC1, CASP3	147	69	19414	7.65612	1	0.114483	0.104087
GOTERM_BP_DIRECT	GO:0030101~natural killer cell activation	3	2.04082	0.0162208	CASP8, PIK3CD, IL2	147	26	19414	15.2386	1	0.121753	0.110697
GOTERM_BP_DIRECT	GO:0050830~defense response to Gram-positive bacterium	5	3.40136	0.0168116	APP, ADAM17, PLA2G2A, C5AR1, TNF	147	130	19414	5.07954	1	0.125812	0.114388
GOTERM_BP_DIRECT	GO:0050679~positive regulation of epithelial cell proliferation	4	2.72109	0.0170312	ERBB2, C5AR1, TACR1, EGFR	147	72	19414	7.33711	1	0.127079	0.11554
GOTERM_BP_DIRECT	GO:0016477~cell migration	7	4.7619	0.0178945	FLT1, MMP2, PIK3CD, MET, MMP9, PTK2, FGFR1	147	275	19414	3.36173	1	0.133127	0.121038
GOTERM_BP_DIRECT	GO:0001501~skeletal system development	5	3.40136	0.0185762	VDR, ALPL, MMP9, TGFBR1, FGFR1	147	134	19414	4.92791	1	0.13697	0.124533
GOTERM_BP_DIRECT	GO:2000773~negative regulation of cellular senescence	3	2.04082	0.0186826	TERT, AKT3, MIF	147	28	19414	14.1501	1	0.13697	0.124533
GOTERM_BP_DIRECT	GO:0010332~response to gamma radiation	3	2.04082	0.0186826	PARP1, PRKDC, BCL2	147	28	19414	14.1501	1	0.13697	0.124533
GOTERM_BP_DIRECT	GO:0070372~regulation of ERK1 and ERK2 cascade	3	2.04082	0.0186826	ERBB2, ROS1, EGFR	147	28	19414	14.1501	1	0.13697	0.124533
GOTERM_BP_DIRECT	GO:0050900~leukocyte migration	3	2.04082	0.0186826	LCK, ADORA1, MMP9	147	28	19414	14.1501	1	0.13697	0.124533
GOTERM_BP_DIRECT	GO:0009636~response to toxic substance	4	2.72109	0.019646	NQO1, BCL2, DRD2, SLC6A4	147	76	19414	6.95095	1	0.143615	0.130575
GOTERM_BP_DIRECT	GO:0050852~T cell receptor signaling pathway	5	3.40136	0.0199725	IKBKB, LCK, MAPK1, PIK3CD, BRAF	147	137	19414	4.82	1	0.14558	0.132361
GOTERM_BP_DIRECT	GO:0031398~positive regulation of protein ubiquitination	4	2.72109	0.0210318	GSK3B, HDAC3, KDM1A, XIAP	147	78	19414	6.77272	1	0.151684	0.13791
GOTERM_BP_DIRECT	GO:0061098~positive regulation of protein tyrosine kinase activity	3	2.04082	0.021291	APP, ACE, NOX4	147	30	19414	13.2068	1	0.151684	0.13791
GOTERM_BP_DIRECT	GO:0001662~behavioral fear response	3	2.04082	0.021291	DPP4, BCL2, DRD4	147	30	19414	13.2068	1	0.151684	0.13791
GOTERM_BP_DIRECT	GO:0010575~positive regulation of vascular endothelial growth factor production	3	2.04082	0.021291	C5AR1, PTGS2, HIF1A	147	30	19414	13.2068	1	0.151684	0.13791
GOTERM_BP_DIRECT	GO:0048873~homeostasis of number of cells within a tissue	3	2.04082	0.021291	AKT3, BCL2, CCR2	147	30	19414	13.2068	1	0.151684	0.13791
GOTERM_BP_DIRECT	GO:0071480~cellular response to gamma radiation	3	2.04082	0.021291	KDM1A, MDM2, ATM	147	30	19414	13.2068	1	0.151684	0.13791
GOTERM_BP_DIRECT	GO:0030225~macrophage differentiation	3	2.04082	0.021291	CASP8, PARP1, MMP9	147	30	19414	13.2068	1	0.151684	0.13791
GOTERM_BP_DIRECT	GO:0048010~vascular endothelial growth factor receptor signaling pathway	3	2.04082	0.021291	FLT1, MAPK14, PTK2	147	30	19414	13.2068	1	0.151684	0.13791
GOTERM_BP_DIRECT	GO:0060083~smooth muscle contraction involved in micturition	2	1.36054	0.0223929	TRPV1, TACR1	147	3	19414	88.0454	1	0.154726	0.140677
GOTERM_BP_DIRECT	GO:1904999~positive regulation of leukocyte adhesion to arterial endothelial cell	2	1.36054	0.0223929	ALOX5, TNF	147	3	19414	88.0454	1	0.154726	0.140677
GOTERM_BP_DIRECT	GO:0070561~vitamin D receptor signaling pathway	2	1.36054	0.0223929	VDR, PIM1	147	3	19414	88.0454	1	0.154726	0.140677
GOTERM_BP_DIRECT	GO:1902033~regulation of hematopoietic stem cell proliferation	2	1.36054	0.0223929	ACE, PIM1	147	3	19414	88.0454	1	0.154726	0.140677
GOTERM_BP_DIRECT	GO:0051586~positive regulation of dopamine uptake involved in synaptic transmission	2	1.36054	0.0223929	DRD2, DRD4	147	3	19414	88.0454	1	0.154726	0.140677
GOTERM_BP_DIRECT	GO:0010814~substance P catabolic process	2	1.36054	0.0223929	ACE, MME	147	3	19414	88.0454	1	0.154726	0.140677
GOTERM_BP_DIRECT	GO:0031281~positive regulation of cyclase activity	2	1.36054	0.0223929	MAPK14, MAPK3	147	3	19414	88.0454	1	0.154726	0.140677
GOTERM_BP_DIRECT	GO:0061308~cardiac neural crest cell development involved in heart development	2	1.36054	0.0223929	MAPK1, MAPK3	147	3	19414	88.0454	1	0.154726	0.140677
GOTERM_BP_DIRECT	GO:0060748~tertiary branching involved in mammary gland duct morphogenesis	2	1.36054	0.0223929	AR, PGR	147	3	19414	88.0454	1	0.154726	0.140677
GOTERM_BP_DIRECT	GO:0070141~response to UV-A	2	1.36054	0.0223929	AKT1, EGFR	147	3	19414	88.0454	1	0.154726	0.140677
GOTERM_BP_DIRECT	GO:0061198~fungiform papilla formation	2	1.36054	0.0223929	HDAC2, HDAC1	147	3	19414	88.0454	1	0.154726	0.140677
GOTERM_BP_DIRECT	GO:0035987~endodermal cell differentiation	3	2.04082	0.0226487	ITGA4, MMP2, MMP9	147	31	19414	12.7808	1	0.156066	0.141895
GOTERM_BP_DIRECT	GO:1900017~positive regulation of cytokine production involved in inflammatory response	3	2.04082	0.0240412	HIF1A, TNF, TLR4	147	32	19414	12.3814	1	0.16387	0.14899
GOTERM_BP_DIRECT	GO:0050769~positive regulation of neurogenesis	3	2.04082	0.0240412	ACE, MME, OPRM1	147	32	19414	12.3814	1	0.16387	0.14899
GOTERM_BP_DIRECT	GO:0040018~positive regulation of multicellular organism growth	3	2.04082	0.0240412	BCL2, DRD2, SLC6A3	147	32	19414	12.3814	1	0.16387	0.14899
GOTERM_BP_DIRECT	GO:0033574~response to testosterone	3	2.04082	0.0240412	NQO1, CA9, GBA1	147	32	19414	12.3814	1	0.16387	0.14899
GOTERM_BP_DIRECT	GO:0008203~cholesterol metabolic process	4	2.72109	0.0247257	APP, NPC1, CYP1A2, GBA1	147	83	19414	6.36472	1	0.168082	0.15282
GOTERM_BP_DIRECT	GO:0061436~establishment of skin barrier	3	2.04082	0.0254679	HDAC3, GBA1, MET	147	33	19414	12.0062	1	0.17128	0.155728
GOTERM_BP_DIRECT	GO:0019369~arachidonic acid metabolic process	3	2.04082	0.0254679	ALOX5, PLA2G10, PLA2G4A	147	33	19414	12.0062	1	0.17128	0.155728
GOTERM_BP_DIRECT	GO:0045931~positive regulation of mitotic cell cycle	3	2.04082	0.0254679	APP, MDM2, PRKCA	147	33	19414	12.0062	1	0.17128	0.155728
GOTERM_BP_DIRECT	GO:0002218~activation of innate immune response	3	2.04082	0.0254679	HSP90AA1, PRKDC, TLR4	147	33	19414	12.0062	1	0.17128	0.155728
GOTERM_BP_DIRECT	GO:0016485~protein processing	4	2.72109	0.0262949	F7, ADAM17, MME, CASP3	147	85	19414	6.21497	1	0.176372	0.160357
GOTERM_BP_DIRECT	GO:0045648~positive regulation of erythrocyte differentiation	3	2.04082	0.0269283	PRKDC, MAPK14, HIF1A	147	34	19414	11.6531	1	0.17919	0.16292
GOTERM_BP_DIRECT	GO:0032212~positive regulation of telomere maintenance via telomerase	3	2.04082	0.0269283	MAPK1, ATM, MAPK3	147	34	19414	11.6531	1	0.17919	0.16292
GOTERM_BP_DIRECT	GO:0051973~positive regulation of telomerase activity	3	2.04082	0.0269283	HSP90AA1, MAPK1, MAPK3	147	34	19414	11.6531	1	0.17919	0.16292
GOTERM_BP_DIRECT	GO:0050873~brown fat cell differentiation	3	2.04082	0.0284218	ADRB1, ADRB2, PTGS2	147	35	19414	11.3201	1	0.186666	0.169716
GOTERM_BP_DIRECT	GO:0051604~protein maturation	3	2.04082	0.0284218	CASP8, CASP3, CASP1	147	35	19414	11.3201	1	0.186666	0.169716
GOTERM_BP_DIRECT	GO:0002027~regulation of heart rate	3	2.04082	0.0284218	EDNRA, MDM2, DRD2	147	35	19414	11.3201	1	0.186666	0.169716
GOTERM_BP_DIRECT	GO:0048709~oligodendrocyte differentiation	3	2.04082	0.0284218	HDAC1, ERBB2, MTOR	147	35	19414	11.3201	1	0.186666	0.169716
GOTERM_BP_DIRECT	GO:0019228~neuronal action potential	3	2.04082	0.0284218	CHRNB4, SCN2A, MTOR	147	35	19414	11.3201	1	0.186666	0.169716
GOTERM_BP_DIRECT	GO:0035814~negative regulation of renal sodium excretion	2	1.36054	0.029746	ACE, ADORA1	147	4	19414	66.034	1	0.187415	0.170397
GOTERM_BP_DIRECT	GO:1900221~regulation of beta-amyloid clearance	2	1.36054	0.029746	APP, HDAC1	147	4	19414	66.034	1	0.187415	0.170397
GOTERM_BP_DIRECT	GO:0042447~hormone catabolic process	2	1.36054	0.029746	ACE, MME	147	4	19414	66.034	1	0.187415	0.170397
GOTERM_BP_DIRECT	GO:0050955~thermoception	2	1.36054	0.029746	TRPV1, ADRA2A	147	4	19414	66.034	1	0.187415	0.170397
GOTERM_BP_DIRECT	GO:0034776~response to histamine	2	1.36054	0.029746	DRD2, DRD4	147	4	19414	66.034	1	0.187415	0.170397
GOTERM_BP_DIRECT	GO:0070849~response to epidermal growth factor	2	1.36054	0.029746	MAPK1, MAPK3	147	4	19414	66.034	1	0.187415	0.170397
GOTERM_BP_DIRECT	GO:0002025~norepinephrine-epinephrine-mediated vasodilation involved in regulation of systemic arterial blood pressure	2	1.36054	0.029746	ADRB1, ADRB2	147	4	19414	66.034	1	0.187415	0.170397
GOTERM_BP_DIRECT	GO:0045986~negative regulation of smooth muscle contraction	2	1.36054	0.029746	ADRB2, PTGS2	147	4	19414	66.034	1	0.187415	0.170397
GOTERM_BP_DIRECT	GO:0036005~response to macrophage colony-stimulating factor	2	1.36054	0.029746	ALPL, TNF	147	4	19414	66.034	1	0.187415	0.170397
GOTERM_BP_DIRECT	GO:0031649~heat generation	2	1.36054	0.029746	ADRB1, ADRB2	147	4	19414	66.034	1	0.187415	0.170397
GOTERM_BP_DIRECT	GO:0090170~regulation of Golgi inheritance	2	1.36054	0.029746	MAPK1, MAPK3	147	4	19414	66.034	1	0.187415	0.170397
GOTERM_BP_DIRECT	GO:0060571~morphogenesis of an epithelial fold	2	1.36054	0.029746	AR, EGFR	147	4	19414	66.034	1	0.187415	0.170397
GOTERM_BP_DIRECT	GO:0060978~angiogenesis involved in coronary vascular morphogenesis	2	1.36054	0.029746	ACE, TGFBR1	147	4	19414	66.034	1	0.187415	0.170397
GOTERM_BP_DIRECT	GO:0043242~negative regulation of protein complex disassembly	2	1.36054	0.029746	TNF, HDAC6	147	4	19414	66.034	1	0.187415	0.170397
GOTERM_BP_DIRECT	GO:0060745~mammary gland branching involved in pregnancy	2	1.36054	0.029746	VDR, ESR1	147	4	19414	66.034	1	0.187415	0.170397
GOTERM_BP_DIRECT	GO:0046337~phosphatidylethanolamine metabolic process	2	1.36054	0.029746	PLA2G2A, PLA2G10	147	4	19414	66.034	1	0.187415	0.170397
GOTERM_BP_DIRECT	GO:0008306~associative learning	3	2.04082	0.0299477	APP, TACR1, DRD2	147	36	19414	11.0057	1	0.187415	0.170397
GOTERM_BP_DIRECT	GO:0034612~response to tumor necrosis factor	3	2.04082	0.0299477	CASP8, CASP3, PTGS2	147	36	19414	11.0057	1	0.187415	0.170397
GOTERM_BP_DIRECT	GO:0030010~establishment of cell polarity	3	2.04082	0.0299477	GSK3B, HSP90AA1, PTK2	147	36	19414	11.0057	1	0.187415	0.170397
GOTERM_BP_DIRECT	GO:0032880~regulation of protein localization	4	2.72109	0.0313157	HSP90AA1, KDM1A, PARP1, BCL2	147	91	19414	5.80519	1	0.194272	0.176632
GOTERM_BP_DIRECT	GO:0007190~activation of adenylate cyclase activity	3	2.04082	0.0315056	EDNRA, ADRB1, ADRB2	147	37	19414	10.7082	1	0.194272	0.176632
GOTERM_BP_DIRECT	GO:0046326~positive regulation of glucose import	3	2.04082	0.0315056	TERT, AKT1, MAPK14	147	37	19414	10.7082	1	0.194272	0.176632
GOTERM_BP_DIRECT	GO:0002052~positive regulation of neuroblast proliferation	3	2.04082	0.0315056	KDM1A, DRD2, HIF1A	147	37	19414	10.7082	1	0.194272	0.176632
GOTERM_BP_DIRECT	GO:0051603~proteolysis involved in cellular protein catabolic process	3	2.04082	0.0315056	CASP8, MDM2, CTSB	147	37	19414	10.7082	1	0.194272	0.176632
GOTERM_BP_DIRECT	GO:0031100~animal organ regeneration	3	2.04082	0.0315056	F7, ACE, PPARG	147	37	19414	10.7082	1	0.194272	0.176632
GOTERM_BP_DIRECT	GO:1900182~positive regulation of protein localization to nucleus	3	2.04082	0.0330949	CREBBP, PARP1, AKT1	147	38	19414	10.4264	1	0.202095	0.183745
GOTERM_BP_DIRECT	GO:0031333~negative regulation of protein complex assembly	3	2.04082	0.0330949	GSK3B, GBA1, HDAC6	147	38	19414	10.4264	1	0.202095	0.183745
GOTERM_BP_DIRECT	GO:0070555~response to interleukin-1	3	2.04082	0.0330949	APP, CD38, PRKCA	147	38	19414	10.4264	1	0.202095	0.183745
GOTERM_BP_DIRECT	GO:0048469~cell maturation	3	2.04082	0.0330949	REN, GBA1, PPARG	147	38	19414	10.4264	1	0.202095	0.183745
GOTERM_BP_DIRECT	GO:0000902~cell morphogenesis	4	2.72109	0.0340013	VDR, NOX4, MAPK14, EGFR	147	94	19414	5.61992	1	0.20663	0.187867
GOTERM_BP_DIRECT	GO:0042060~wound healing	4	2.72109	0.0340013	CASP3, ERBB2, OPRM1, TGFBR1	147	94	19414	5.61992	1	0.20663	0.187867
GOTERM_BP_DIRECT	GO:0071345~cellular response to cytokine stimulus	3	2.04082	0.034715	MME, ITGA4, CXCR4	147	39	19414	10.1591	1	0.21046	0.19135
GOTERM_BP_DIRECT	GO:0031295~T cell costimulation	3	2.04082	0.0363653	DPP4, LCK, AKT1	147	40	19414	9.9051	1	0.217268	0.19754
GOTERM_BP_DIRECT	GO:0008625~extrinsic apoptotic signaling pathway via death domain receptors	3	2.04082	0.0363653	CASP8, BCL2, TNF	147	40	19414	9.9051	1	0.217268	0.19754
GOTERM_BP_DIRECT	GO:0031622~positive regulation of fever generation	2	1.36054	0.0370442	PTGS2, TNF	147	5	19414	52.8272	1	0.217268	0.19754
GOTERM_BP_DIRECT	GO:0035509~negative regulation of myosin-light-chain-phosphatase activity	2	1.36054	0.0370442	IKBKB, TNF	147	5	19414	52.8272	1	0.217268	0.19754
GOTERM_BP_DIRECT	GO:0002071~glandular epithelial cell maturation	2	1.36054	0.0370442	PGR, HIF1A	147	5	19414	52.8272	1	0.217268	0.19754
GOTERM_BP_DIRECT	GO:0043243~positive regulation of protein complex disassembly	2	1.36054	0.0370442	GBA1, TNF	147	5	19414	52.8272	1	0.217268	0.19754
GOTERM_BP_DIRECT	GO:0060789~hair follicle placode formation	2	1.36054	0.0370442	HDAC2, HDAC1	147	5	19414	52.8272	1	0.217268	0.19754
GOTERM_BP_DIRECT	GO:0009750~response to fructose	2	1.36054	0.0370442	PTGS2, TNF	147	5	19414	52.8272	1	0.217268	0.19754
GOTERM_BP_DIRECT	GO:0032310~prostaglandin secretion	2	1.36054	0.0370442	NOS2, PTGS2	147	5	19414	52.8272	1	0.217268	0.19754
GOTERM_BP_DIRECT	GO:0036335~intestinal stem cell homeostasis	2	1.36054	0.0370442	PLA2G2A, PLA2G10	147	5	19414	52.8272	1	0.217268	0.19754
GOTERM_BP_DIRECT	GO:0002326~B cell lineage commitment	2	1.36054	0.0370442	PRKDC, BCL2	147	5	19414	52.8272	1	0.217268	0.19754
GOTERM_BP_DIRECT	GO:0007195~adenylate cyclase-inhibiting dopamine receptor signaling pathway	2	1.36054	0.0370442	DRD2, DRD4	147	5	19414	52.8272	1	0.217268	0.19754
GOTERM_BP_DIRECT	GO:0072584~caveolin-mediated endocytosis	2	1.36054	0.0370442	MAPK1, MAPK3	147	5	19414	52.8272	1	0.217268	0.19754
GOTERM_BP_DIRECT	GO:0035624~receptor transactivation	2	1.36054	0.0370442	ADAM17, ADRA2A	147	5	19414	52.8272	1	0.217268	0.19754
GOTERM_BP_DIRECT	GO:0046330~positive regulation of JNK cascade	4	2.72109	0.0377622	APP, XIAP, TNF, TLR4	147	98	19414	5.39053	1	0.220966	0.200902
GOTERM_BP_DIRECT	GO:0001541~ovarian follicle development	3	2.04082	0.0380455	MMP2, BCL2, ATM	147	41	19414	9.66351	1	0.221595	0.201474
GOTERM_BP_DIRECT	GO:1901796~regulation of signal transduction by p53 class mediator	3	2.04082	0.0380455	AKT1, ATM, MTOR	147	41	19414	9.66351	1	0.221595	0.201474
GOTERM_BP_DIRECT	GO:0071346~cellular response to interferon-gamma	4	2.72109	0.0387343	NOS2, CASP1, TNF, TLR4	147	99	19414	5.33608	1	0.225087	0.204649
GOTERM_BP_DIRECT	GO:0007399~nervous system development	8	5.44218	0.0388715	ACHE, CHRM3, APP, NTRK3, ADORA1, SCN2A, MET, TGFBR1	147	418	19414	2.52762	1	0.225366	0.204902
GOTERM_BP_DIRECT	GO:0030182~neuron differentiation	5	3.40136	0.0396167	HDAC1, CASP3, ERBB2, PIN1, MET	147	170	19414	3.88435	1	0.229159	0.208351
GOTERM_BP_DIRECT	GO:0050790~regulation of catalytic activity	3	2.04082	0.0397548	PARP1, HIF1A, CTSB	147	42	19414	9.43343	1	0.229431	0.208599
GOTERM_BP_DIRECT	GO:0045454~cell redox homeostasis	3	2.04082	0.0414927	NQO1, NOS2, APEX1	147	43	19414	9.21405	1	0.236753	0.215255
GOTERM_BP_DIRECT	GO:0030217~T cell differentiation	3	2.04082	0.0414927	LCK, PIK3CD, IL2	147	43	19414	9.21405	1	0.236753	0.215255
GOTERM_BP_DIRECT	GO:0042542~response to hydrogen peroxide	3	2.04082	0.0414927	CASP3, MMP2, BCL2	147	43	19414	9.21405	1	0.236753	0.215255
GOTERM_BP_DIRECT	GO:0032728~positive regulation of interferon-beta production	3	2.04082	0.0414927	HSP90AA1, TLR7, TLR4	147	43	19414	9.21405	1	0.236753	0.215255
GOTERM_BP_DIRECT	GO:0007566~embryo implantation	3	2.04082	0.0414927	MMP2, PTGS2, MMP9	147	43	19414	9.21405	1	0.236753	0.215255
GOTERM_BP_DIRECT	GO:0032735~positive regulation of interleukin-12 production	3	2.04082	0.0432589	MAPK14, TLR4, IDO1	147	44	19414	9.00464	1	0.245166	0.222905
GOTERM_BP_DIRECT	GO:0030501~positive regulation of bone mineralization	3	2.04082	0.0432589	VDR, ALOX5, ADRB2	147	44	19414	9.00464	1	0.245166	0.222905
GOTERM_BP_DIRECT	GO:0071364~cellular response to epidermal growth factor stimulus	3	2.04082	0.0432589	ERBB2, AKT1, EGFR	147	44	19414	9.00464	1	0.245166	0.222905
GOTERM_BP_DIRECT	GO:0007268~chemical synaptic transmission	6	4.08163	0.0437488	CHRM3, CHRNB4, MAPK1, HTR3A, HTR2A, DRD4	147	255	19414	3.10748	1	0.24711	0.224672
GOTERM_BP_DIRECT	GO:0032025~response to cobalt ion	2	1.36054	0.0442878	CASP8, CASP3	147	6	19414	44.0227	1	0.24711	0.224672
GOTERM_BP_DIRECT	GO:1901984~negative regulation of protein acetylation	2	1.36054	0.0442878	GSK3B, HDAC6	147	6	19414	44.0227	1	0.24711	0.224672
GOTERM_BP_DIRECT	GO:0045760~positive regulation of action potential	2	1.36054	0.0442878	TACR1, TNF	147	6	19414	44.0227	1	0.24711	0.224672
GOTERM_BP_DIRECT	GO:0042713~sperm ejaculation	2	1.36054	0.0442878	TACR1, SLC6A4	147	6	19414	44.0227	1	0.24711	0.224672
GOTERM_BP_DIRECT	GO:0051583~dopamine uptake involved in synaptic transmission	2	1.36054	0.0442878	DRD2, SLC6A3	147	6	19414	44.0227	1	0.24711	0.224672
GOTERM_BP_DIRECT	GO:1903347~negative regulation of bicellular tight junction assembly	2	1.36054	0.0442878	IKBKB, TNF	147	6	19414	44.0227	1	0.24711	0.224672
GOTERM_BP_DIRECT	GO:0043407~negative regulation of MAP kinase activity	3	2.04082	0.0450527	GBA1, PPARG, HMGCR	147	45	19414	8.80454	1	0.250823	0.228048
GOTERM_BP_DIRECT	GO:0034198~cellular response to amino acid starvation	3	2.04082	0.0468736	MAPK1, MTOR, MAPK3	147	46	19414	8.61313	1	0.259244	0.235704
GOTERM_BP_DIRECT	GO:0050796~regulation of insulin secretion	3	2.04082	0.0468736	NOS2, ALOX5, TNF	147	46	19414	8.61313	1	0.259244	0.235704
GOTERM_BP_DIRECT	GO:0071407~cellular response to organic cyclic compound	3	2.04082	0.0468736	CASP8, ALPL, TNF	147	46	19414	8.61313	1	0.259244	0.235704
GOTERM_BP_DIRECT	GO:0048870~cell motility	3	2.04082	0.0487211	ADAM17, PTK2, TGFBR1	147	47	19414	8.42987	1	0.268285	0.243925
GOTERM_BP_DIRECT	GO:0014823~response to activity	3	2.04082	0.0487211	MMP2, CXCR4, TNF	147	47	19414	8.42987	1	0.268285	0.243925
GOTERM_BP_DIRECT	GO:0042789~mRNA transcription from RNA polymerase II promoter	3	2.04082	0.0505947	VDR, C5AR1, PPARG	147	48	19414	8.25425	1	0.271602	0.24694
GOTERM_BP_DIRECT	GO:0034097~response to cytokine	3	2.04082	0.0505947	BCL2, NFKB1, MCL1	147	48	19414	8.25425	1	0.271602	0.24694
GOTERM_BP_DIRECT	GO:0050673~epithelial cell proliferation	3	2.04082	0.0505947	AR, DRD2, EGFR	147	48	19414	8.25425	1	0.271602	0.24694
GOTERM_BP_DIRECT	GO:0090594~inflammatory response to wounding	2	1.36054	0.0514773	TNF, CCR2	147	7	19414	37.7337	1	0.271602	0.24694
GOTERM_BP_DIRECT	GO:0051239~regulation of multicellular organismal process	2	1.36054	0.0514773	PTK2, TGFBR1	147	7	19414	37.7337	1	0.271602	0.24694
GOTERM_BP_DIRECT	GO:0021984~adenohypophysis development	2	1.36054	0.0514773	DRD2, SLC6A3	147	7	19414	37.7337	1	0.271602	0.24694
GOTERM_BP_DIRECT	GO:0007210~serotonin receptor signaling pathway	2	1.36054	0.0514773	HTR3A, HTR2A	147	7	19414	37.7337	1	0.271602	0.24694
GOTERM_BP_DIRECT	GO:1903721~positive regulation of I-kappaB phosphorylation	2	1.36054	0.0514773	AKT1, TNF	147	7	19414	37.7337	1	0.271602	0.24694
GOTERM_BP_DIRECT	GO:0010815~bradykinin catabolic process	2	1.36054	0.0514773	ACE, MME	147	7	19414	37.7337	1	0.271602	0.24694
GOTERM_BP_DIRECT	GO:0030641~regulation of cellular pH	2	1.36054	0.0514773	MAPK1, MAPK3	147	7	19414	37.7337	1	0.271602	0.24694
GOTERM_BP_DIRECT	GO:0010573~vascular endothelial growth factor production	2	1.36054	0.0514773	HIF1A, TNF	147	7	19414	37.7337	1	0.271602	0.24694
GOTERM_BP_DIRECT	GO:1900122~positive regulation of receptor binding	2	1.36054	0.0514773	APP, MMP9	147	7	19414	37.7337	1	0.271602	0.24694
GOTERM_BP_DIRECT	GO:0007143~female meiotic division	2	1.36054	0.0514773	TOP2A, ATM	147	7	19414	37.7337	1	0.271602	0.24694
GOTERM_BP_DIRECT	GO:0046473~phosphatidic acid metabolic process	2	1.36054	0.0514773	PLA2G2A, PLA2G10	147	7	19414	37.7337	1	0.271602	0.24694
GOTERM_BP_DIRECT	GO:0090238~positive regulation of arachidonic acid secretion	2	1.36054	0.0514773	PLA2G10, MIF	147	7	19414	37.7337	1	0.271602	0.24694
GOTERM_BP_DIRECT	GO:0051173~positive regulation of nitrogen compound metabolic process	2	1.36054	0.0514773	TNF, TGFBR1	147	7	19414	37.7337	1	0.271602	0.24694
GOTERM_BP_DIRECT	GO:0009624~response to nematode	2	1.36054	0.0514773	PTGER4, PTGS2	147	7	19414	37.7337	1	0.271602	0.24694
GOTERM_BP_DIRECT	GO:0033129~positive regulation of histone phosphorylation	2	1.36054	0.0514773	ATM, MAPK3	147	7	19414	37.7337	1	0.271602	0.24694
GOTERM_BP_DIRECT	GO:0060440~trachea formation	2	1.36054	0.0514773	MAPK1, MAPK3	147	7	19414	37.7337	1	0.271602	0.24694
GOTERM_BP_DIRECT	GO:0022898~regulation of transmembrane transporter activity	2	1.36054	0.0514773	BCL2, PIM1	147	7	19414	37.7337	1	0.271602	0.24694
GOTERM_BP_DIRECT	GO:0030336~negative regulation of cell migration	5	3.40136	0.0516354	HDAC2, HDAC1, BCL2, MIF, DRD2	147	185	19414	3.56941	1	0.271868	0.247182
GOTERM_BP_DIRECT	GO:0042130~negative regulation of T cell proliferation	3	2.04082	0.052494	PLA2G2A, PDE5A, IDO1	147	49	19414	8.0858	1	0.275239	0.250247
GOTERM_BP_DIRECT	GO:0031667~response to nutrient levels	3	2.04082	0.052494	ACE, TNF, MTOR	147	49	19414	8.0858	1	0.275239	0.250247
GOTERM_BP_DIRECT	GO:0006805~xenobiotic metabolic process	4	2.72109	0.0536573	NQO1, ABCC1, CYP2A6, CYP1A2	147	113	19414	4.67497	1	0.280755	0.255262
GOTERM_BP_DIRECT	GO:0050714~positive regulation of protein secretion	3	2.04082	0.0544185	ACHE, ADORA2A, PPIA	147	50	19414	7.92408	1	0.284148	0.258347
GOTERM_BP_DIRECT	GO:0031623~receptor internalization	3	2.04082	0.0563676	ACHE, CXCR1, CXCR2	147	51	19414	7.76871	1	0.293112	0.266497
GOTERM_BP_DIRECT	GO:0043280~positive regulation of cysteine-type endopeptidase activity involved in apoptotic process	3	2.04082	0.0563676	APP, CASP1, TNF	147	51	19414	7.76871	1	0.293112	0.266497
GOTERM_BP_DIRECT	GO:0097191~extrinsic apoptotic signaling pathway	3	2.04082	0.0583409	GSK3B, CASP8, TNF	147	52	19414	7.61931	1	0.297429	0.270422
GOTERM_BP_DIRECT	GO:0032741~positive regulation of interleukin-18 production	2	1.36054	0.0586131	CASP1, TNF	147	8	19414	33.017	1	0.297429	0.270422
GOTERM_BP_DIRECT	GO:0040016~embryonic cleavage	2	1.36054	0.0586131	TOP2A, TOP1	147	8	19414	33.017	1	0.297429	0.270422
GOTERM_BP_DIRECT	GO:0007197~adenylate cyclase-inhibiting G-protein coupled acetylcholine receptor signaling pathway	2	1.36054	0.0586131	CHRM3, OPRM1	147	8	19414	33.017	1	0.297429	0.270422
GOTERM_BP_DIRECT	GO:0071316~cellular response to nicotine	2	1.36054	0.0586131	TNF, NFKB1	147	8	19414	33.017	1	0.297429	0.270422
GOTERM_BP_DIRECT	GO:0014074~response to purine-containing compound	2	1.36054	0.0586131	ADORA2A, ADORA1	147	8	19414	33.017	1	0.297429	0.270422
GOTERM_BP_DIRECT	GO:0060740~prostate gland epithelium morphogenesis	2	1.36054	0.0586131	AR, MMP2	147	8	19414	33.017	1	0.297429	0.270422
GOTERM_BP_DIRECT	GO:0002674~negative regulation of acute inflammatory response	2	1.36054	0.0586131	ADORA1, PPARG	147	8	19414	33.017	1	0.297429	0.270422
GOTERM_BP_DIRECT	GO:0006975~DNA damage induced protein phosphorylation	2	1.36054	0.0586131	ATM, MAPK3	147	8	19414	33.017	1	0.297429	0.270422
GOTERM_BP_DIRECT	GO:0038134~ERBB2-EGFR signaling pathway	2	1.36054	0.0586131	ERBB2, EGFR	147	8	19414	33.017	1	0.297429	0.270422
GOTERM_BP_DIRECT	GO:0042473~outer ear morphogenesis	2	1.36054	0.0586131	MAPK1, MAPK3	147	8	19414	33.017	1	0.297429	0.270422
GOTERM_BP_DIRECT	GO:0061044~negative regulation of vascular wound healing	2	1.36054	0.0586131	ALOX5, TNF	147	8	19414	33.017	1	0.297429	0.270422
GOTERM_BP_DIRECT	GO:0001822~kidney development	4	2.72109	0.0595647	ACE, MME, REN, TGFBR1	147	118	19414	4.47688	1	0.301651	0.274261
GOTERM_BP_DIRECT	GO:0043491~protein kinase B signaling	3	2.04082	0.060338	AKT1, DRD2, TNF	147	53	19414	7.47555	1	0.304345	0.27671
GOTERM_BP_DIRECT	GO:0001932~regulation of protein phosphorylation	3	2.04082	0.060338	PIN1, TLR7, PTK2	147	53	19414	7.47555	1	0.304345	0.27671
GOTERM_BP_DIRECT	GO:0030282~bone mineralization	3	2.04082	0.0623583	ALPL, PTGS2, HIF1A	147	54	19414	7.33711	1	0.313282	0.284836
GOTERM_BP_DIRECT	GO:0031334~positive regulation of protein complex assembly	3	2.04082	0.0623583	GSK3B, MMP1, TNF	147	54	19414	7.33711	1	0.313282	0.284836
GOTERM_BP_DIRECT	GO:0006260~DNA replication	4	2.72109	0.06325	BLM, CDK2, TOP1, ADRA2A	147	121	19414	4.36589	1	0.314989	0.286388
GOTERM_BP_DIRECT	GO:1903078~positive regulation of protein localization to plasma membrane	3	2.04082	0.0644014	AKT1, TNF, EGFR	147	55	19414	7.20371	1	0.314989	0.286388
GOTERM_BP_DIRECT	GO:0048146~positive regulation of fibroblast proliferation	3	2.04082	0.0644014	MIF, ESR1, EGFR	147	55	19414	7.20371	1	0.314989	0.286388
GOTERM_BP_DIRECT	GO:0034121~regulation of toll-like receptor signaling pathway	2	1.36054	0.0656956	APP, ESR1	147	9	19414	29.3485	1	0.314989	0.286388
GOTERM_BP_DIRECT	GO:0097066~response to thyroid hormone	2	1.36054	0.0656956	ACE, GBA1	147	9	19414	29.3485	1	0.314989	0.286388
GOTERM_BP_DIRECT	GO:0045822~negative regulation of heart contraction	2	1.36054	0.0656956	ADORA1, IL2	147	9	19414	29.3485	1	0.314989	0.286388
GOTERM_BP_DIRECT	GO:0042118~endothelial cell activation	2	1.36054	0.0656956	PPIA, TGFBR1	147	9	19414	29.3485	1	0.314989	0.286388
GOTERM_BP_DIRECT	GO:0002003~angiotensin maturation	2	1.36054	0.0656956	ACE, REN	147	9	19414	29.3485	1	0.314989	0.286388
GOTERM_BP_DIRECT	GO:0043268~positive regulation of potassium ion transport	2	1.36054	0.0656956	ADORA1, ADRA2A	147	9	19414	29.3485	1	0.314989	0.286388
GOTERM_BP_DIRECT	GO:0015844~monoamine transport	2	1.36054	0.0656956	SLC6A3, SLC6A4	147	9	19414	29.3485	1	0.314989	0.286388
GOTERM_BP_DIRECT	GO:1902949~positive regulation of tau-protein kinase activity	2	1.36054	0.0656956	APP, HSP90AA1	147	9	19414	29.3485	1	0.314989	0.286388
GOTERM_BP_DIRECT	GO:0010888~negative regulation of lipid storage	2	1.36054	0.0656956	PPARG, TNF	147	9	19414	29.3485	1	0.314989	0.286388
GOTERM_BP_DIRECT	GO:1903140~regulation of establishment of endothelial barrier	2	1.36054	0.0656956	IKBKB, TNF	147	9	19414	29.3485	1	0.314989	0.286388
GOTERM_BP_DIRECT	GO:0051248~negative regulation of protein metabolic process	2	1.36054	0.0656956	MIF, NFKB1	147	9	19414	29.3485	1	0.314989	0.286388
GOTERM_BP_DIRECT	GO:0001542~ovulation from ovarian follicle	2	1.36054	0.0656956	MMP2, PGR	147	9	19414	29.3485	1	0.314989	0.286388
GOTERM_BP_DIRECT	GO:0032886~regulation of microtubule-based process	2	1.36054	0.0656956	GSK3B, ERBB2	147	9	19414	29.3485	1	0.314989	0.286388
GOTERM_BP_DIRECT	GO:0006265~DNA topological change	2	1.36054	0.0656956	TOP2A, TOP1	147	9	19414	29.3485	1	0.314989	0.286388
GOTERM_BP_DIRECT	GO:2000641~regulation of early endosome to late endosome transport	2	1.36054	0.0656956	MAPK1, MAPK3	147	9	19414	29.3485	1	0.314989	0.286388
GOTERM_BP_DIRECT	GO:0060385~axonogenesis involved in innervation	2	1.36054	0.0656956	EDNRA, ITGA4	147	9	19414	29.3485	1	0.314989	0.286388
GOTERM_BP_DIRECT	GO:0051128~regulation of cellular component organization	2	1.36054	0.0656956	GSK3B, PTK2	147	9	19414	29.3485	1	0.314989	0.286388
GOTERM_BP_DIRECT	GO:0090150~establishment of protein localization to membrane	2	1.36054	0.0656956	NPC1, BRAF	147	9	19414	29.3485	1	0.314989	0.286388
GOTERM_BP_DIRECT	GO:0071875~adrenergic receptor signaling pathway	2	1.36054	0.0656956	ADRB2, ADRA2A	147	9	19414	29.3485	1	0.314989	0.286388
GOTERM_BP_DIRECT	GO:0042756~drinking behavior	2	1.36054	0.0656956	REN, DRD2	147	9	19414	29.3485	1	0.314989	0.286388
GOTERM_BP_DIRECT	GO:0009913~epidermal cell differentiation	2	1.36054	0.0656956	HDAC2, HDAC1	147	9	19414	29.3485	1	0.314989	0.286388
GOTERM_BP_DIRECT	GO:0045600~positive regulation of fat cell differentiation	3	2.04082	0.0664668	AKT1, PPARG, HTR2A	147	56	19414	7.07507	1	0.31688	0.288107
GOTERM_BP_DIRECT	GO:0042110~T cell activation	3	2.04082	0.0664668	DPP4, CASP8, PIK3CD	147	56	19414	7.07507	1	0.31688	0.288107
GOTERM_BP_DIRECT	GO:0042733~embryonic digit morphogenesis	3	2.04082	0.0664668	HDAC2, CREBBP, HDAC1	147	56	19414	7.07507	1	0.31688	0.288107
GOTERM_BP_DIRECT	GO:0043124~negative regulation of I-kappaB kinase/NF-kappaB signaling	3	2.04082	0.0685542	CASP8, HDAC1, ESR1	147	57	19414	6.95095	1	0.3256	0.296036
GOTERM_BP_DIRECT	GO:0022900~electron transport chain	3	2.04082	0.0685542	CYP1A2, NOX4, IDO1	147	57	19414	6.95095	1	0.3256	0.296036
GOTERM_BP_DIRECT	GO:0045597~positive regulation of cell differentiation	3	2.04082	0.0706631	GSK3B, AR, FGFR1	147	58	19414	6.8311	1	0.332873	0.302647
GOTERM_BP_DIRECT	GO:0097152~mesenchymal cell apoptotic process	2	1.36054	0.0727251	EDNRA, HIF1A	147	10	19414	26.4136	1	0.332873	0.302647
GOTERM_BP_DIRECT	GO:0001973~adenosine receptor signaling pathway	2	1.36054	0.0727251	ADORA2A, ADORA1	147	10	19414	26.4136	1	0.332873	0.302647
GOTERM_BP_DIRECT	GO:0030432~peristalsis	2	1.36054	0.0727251	SSTR2, DRD2	147	10	19414	26.4136	1	0.332873	0.302647
GOTERM_BP_DIRECT	GO:0031666~positive regulation of lipopolysaccharide-mediated signaling pathway	2	1.36054	0.0727251	PRKCA, MIF	147	10	19414	26.4136	1	0.332873	0.302647
GOTERM_BP_DIRECT	GO:2000272~negative regulation of receptor activity	2	1.36054	0.0727251	PPARG, TNF	147	10	19414	26.4136	1	0.332873	0.302647
GOTERM_BP_DIRECT	GO:0042053~regulation of dopamine metabolic process	2	1.36054	0.0727251	SLC6A3, DRD4	147	10	19414	26.4136	1	0.332873	0.302647
GOTERM_BP_DIRECT	GO:0042420~dopamine catabolic process	2	1.36054	0.0727251	MAOA, SLC6A3	147	10	19414	26.4136	1	0.332873	0.302647
GOTERM_BP_DIRECT	GO:0032872~regulation of stress-activated MAPK cascade	2	1.36054	0.0727251	MAPK1, MAPK3	147	10	19414	26.4136	1	0.332873	0.302647
GOTERM_BP_DIRECT	GO:0014909~smooth muscle cell migration	2	1.36054	0.0727251	PLAU, BCL2	147	10	19414	26.4136	1	0.332873	0.302647
GOTERM_BP_DIRECT	GO:0048660~regulation of smooth muscle cell proliferation	2	1.36054	0.0727251	PRKDC, TACR1	147	10	19414	26.4136	1	0.332873	0.302647
GOTERM_BP_DIRECT	GO:0060080~inhibitory postsynaptic potential	2	1.36054	0.0727251	ADORA2A, DRD4	147	10	19414	26.4136	1	0.332873	0.302647
GOTERM_BP_DIRECT	GO:0001963~synaptic transmission, dopaminergic	2	1.36054	0.0727251	ADORA2A, DRD4	147	10	19414	26.4136	1	0.332873	0.302647
GOTERM_BP_DIRECT	GO:0051272~positive regulation of cellular component movement	2	1.36054	0.0727251	ADAM17, TGFBR1	147	10	19414	26.4136	1	0.332873	0.302647
GOTERM_BP_DIRECT	GO:0051481~negative regulation of cytosolic calcium ion concentration	2	1.36054	0.0727251	OPRM1, DRD2	147	10	19414	26.4136	1	0.332873	0.302647
GOTERM_BP_DIRECT	GO:0003084~positive regulation of systemic arterial blood pressure	2	1.36054	0.0727251	ACE, ADORA1	147	10	19414	26.4136	1	0.332873	0.302647
GOTERM_BP_DIRECT	GO:0070233~negative regulation of T cell apoptotic process	2	1.36054	0.0727251	BCL2, IDO1	147	10	19414	26.4136	1	0.332873	0.302647
GOTERM_BP_DIRECT	GO:0002827~positive regulation of T-helper 1 type immune response	2	1.36054	0.0727251	PLA2G4A, CCR2	147	10	19414	26.4136	1	0.332873	0.302647
GOTERM_BP_DIRECT	GO:0033033~negative regulation of myeloid cell apoptotic process	2	1.36054	0.0727251	BCL2, MIF	147	10	19414	26.4136	1	0.332873	0.302647
GOTERM_BP_DIRECT	GO:0010572~positive regulation of platelet activation	2	1.36054	0.0727251	PLA2G4A, TLR4	147	10	19414	26.4136	1	0.332873	0.302647
GOTERM_BP_DIRECT	GO:0030155~regulation of cell adhesion	3	2.04082	0.0749435	PLAU, CXCR4, PTK2	147	60	19414	6.6034	1	0.342405	0.311314
GOTERM_BP_DIRECT	GO:0030154~cell differentiation	10	6.80272	0.0766721	FLT1, LCK, VDR, NTRK3, AKT1, PPARG, ROS1, PTK2, EGFR, MCL1	147	690	19414	1.91403	1	0.349669	0.317919
GOTERM_BP_DIRECT	GO:0001701~in utero embryonic development	5	3.40136	0.0783022	AR, EDNRA, HDAC3, KEAP1, TGFBR1	147	214	19414	3.0857	1	0.353889	0.321755
GOTERM_BP_DIRECT	GO:0090263~positive regulation of canonical Wnt signaling pathway	4	2.72109	0.0789967	PIN1, XIAP, EGFR, NFKB1	147	133	19414	3.97197	1	0.353889	0.321755
GOTERM_BP_DIRECT	GO:0043488~regulation of mRNA stability	3	2.04082	0.0793045	APEX1, AKT1, PRKCA	147	62	19414	6.39039	1	0.353889	0.321755
GOTERM_BP_DIRECT	GO:0019372~lipoxygenase pathway	2	1.36054	0.0797021	ALOX5, ALOX5AP	147	11	19414	24.0124	1	0.353889	0.321755
GOTERM_BP_DIRECT	GO:0043030~regulation of macrophage activation	2	1.36054	0.0797021	PLA2G10, MIF	147	11	19414	24.0124	1	0.353889	0.321755
GOTERM_BP_DIRECT	GO:0060020~Bergmann glial cell differentiation	2	1.36054	0.0797021	MAPK1, MAPK3	147	11	19414	24.0124	1	0.353889	0.321755
GOTERM_BP_DIRECT	GO:0007600~sensory perception	2	1.36054	0.0797021	ADORA2A, OPRM1	147	11	19414	24.0124	1	0.353889	0.321755
GOTERM_BP_DIRECT	GO:0019896~axonal transport of mitochondrion	2	1.36054	0.0797021	HIF1A, HDAC6	147	11	19414	24.0124	1	0.353889	0.321755
GOTERM_BP_DIRECT	GO:1900222~negative regulation of beta-amyloid clearance	2	1.36054	0.0797021	HMGCR, TNF	147	11	19414	24.0124	1	0.353889	0.321755
GOTERM_BP_DIRECT	GO:0072577~endothelial cell apoptotic process	2	1.36054	0.0797021	BRAF, TNF	147	11	19414	24.0124	1	0.353889	0.321755
GOTERM_BP_DIRECT	GO:0010459~negative regulation of heart rate	2	1.36054	0.0797021	TRPV1, TNF	147	11	19414	24.0124	1	0.353889	0.321755
GOTERM_BP_DIRECT	GO:0071223~cellular response to lipoteichoic acid	2	1.36054	0.0797021	MAPK14, TLR4	147	11	19414	24.0124	1	0.353889	0.321755
GOTERM_BP_DIRECT	GO:0002446~neutrophil mediated immunity	2	1.36054	0.0797021	ADAM17, ACE	147	11	19414	24.0124	1	0.353889	0.321755
GOTERM_BP_DIRECT	GO:0036149~phosphatidylinositol acyl-chain remodeling	2	1.36054	0.0797021	PLA2G2A, PLA2G10	147	11	19414	24.0124	1	0.353889	0.321755
GOTERM_BP_DIRECT	GO:0050847~progesterone receptor signaling pathway	2	1.36054	0.0797021	MAPK1, PGR	147	11	19414	24.0124	1	0.353889	0.321755
GOTERM_BP_DIRECT	GO:0006006~glucose metabolic process	3	2.04082	0.083743	AKT1, MAPK14, TNF	147	64	19414	6.19069	1	0.371177	0.337474
GOTERM_BP_DIRECT	GO:0051549~positive regulation of keratinocyte migration	2	1.36054	0.086627	MMP9, MTOR	147	12	19414	22.0113	1	0.377329	0.343067
GOTERM_BP_DIRECT	GO:0051926~negative regulation of calcium ion transport	2	1.36054	0.086627	PTGS2, ADRA2A	147	12	19414	22.0113	1	0.377329	0.343067
GOTERM_BP_DIRECT	GO:0043276~anoikis	2	1.36054	0.086627	AKT1, MTOR	147	12	19414	22.0113	1	0.377329	0.343067
GOTERM_BP_DIRECT	GO:0043117~positive regulation of vascular permeability	2	1.36054	0.086627	CXCR2, TACR1	147	12	19414	22.0113	1	0.377329	0.343067
GOTERM_BP_DIRECT	GO:0071806~protein transmembrane transport	2	1.36054	0.086627	EDNRA, MCL1	147	12	19414	22.0113	1	0.377329	0.343067
GOTERM_BP_DIRECT	GO:0016572~histone phosphorylation	2	1.36054	0.086627	CDK2, ATM	147	12	19414	22.0113	1	0.377329	0.343067
GOTERM_BP_DIRECT	GO:0071493~cellular response to UV-B	2	1.36054	0.086627	MME, MAPK14	147	12	19414	22.0113	1	0.377329	0.343067
GOTERM_BP_DIRECT	GO:0002903~negative regulation of B cell apoptotic process	2	1.36054	0.086627	BCL2, IL2	147	12	19414	22.0113	1	0.377329	0.343067
GOTERM_BP_DIRECT	GO:0097011~cellular response to granulocyte macrophage colony-stimulating factor stimulus	2	1.36054	0.086627	MAPK1, AKT1	147	12	19414	22.0113	1	0.377329	0.343067
GOTERM_BP_DIRECT	GO:0060416~response to growth hormone	2	1.36054	0.086627	F7, AKT1	147	12	19414	22.0113	1	0.377329	0.343067
GOTERM_BP_DIRECT	GO:0071560~cellular response to transforming growth factor beta stimulus	3	2.04082	0.0905387	HDAC2, NR3C1, TGFBR1	147	67	19414	5.91349	1	0.393009	0.357324
GOTERM_BP_DIRECT	GO:0010595~positive regulation of endothelial cell migration	3	2.04082	0.0905387	PIK3CD, AKT1, PRKCA	147	67	19414	5.91349	1	0.393009	0.357324
GOTERM_BP_DIRECT	GO:0042531~positive regulation of tyrosine phosphorylation of STAT protein	3	2.04082	0.0928391	HDAC2, TNF, IL2	147	68	19414	5.82653	1	0.393012	0.357326
GOTERM_BP_DIRECT	GO:1900272~negative regulation of long-term synaptic potentiation	2	1.36054	0.0935002	APP, ADORA1	147	13	19414	20.3182	1	0.393012	0.357326
GOTERM_BP_DIRECT	GO:0097242~beta-amyloid clearance	2	1.36054	0.0935002	MME, C5AR1	147	13	19414	20.3182	1	0.393012	0.357326
GOTERM_BP_DIRECT	GO:0042659~regulation of cell fate specification	2	1.36054	0.0935002	HDAC2, HDAC1	147	13	19414	20.3182	1	0.393012	0.357326
GOTERM_BP_DIRECT	GO:1903265~positive regulation of tumor necrosis factor-mediated signaling pathway	2	1.36054	0.0935002	ADAM17, CASP1	147	13	19414	20.3182	1	0.393012	0.357326
GOTERM_BP_DIRECT	GO:0033628~regulation of cell adhesion mediated by integrin	2	1.36054	0.0935002	PLAU, PTK2	147	13	19414	20.3182	1	0.393012	0.357326
GOTERM_BP_DIRECT	GO:0034638~phosphatidylcholine catabolic process	2	1.36054	0.0935002	PLA2G10, PLA2G4A	147	13	19414	20.3182	1	0.393012	0.357326
GOTERM_BP_DIRECT	GO:0060425~lung morphogenesis	2	1.36054	0.0935002	MAPK1, MAPK3	147	13	19414	20.3182	1	0.393012	0.357326
GOTERM_BP_DIRECT	GO:0035810~positive regulation of urine volume	2	1.36054	0.0935002	ADORA2A, DRD2	147	13	19414	20.3182	1	0.393012	0.357326
GOTERM_BP_DIRECT	GO:0040015~negative regulation of multicellular organism growth	2	1.36054	0.0935002	ADRB1, ADRB2	147	13	19414	20.3182	1	0.393012	0.357326
GOTERM_BP_DIRECT	GO:0043922~negative regulation by host of viral transcription	2	1.36054	0.0935002	HDAC1, BRD4	147	13	19414	20.3182	1	0.393012	0.357326
GOTERM_BP_DIRECT	GO:0031571~mitotic G1 DNA damage checkpoint	2	1.36054	0.0935002	PRKDC, CDK2	147	13	19414	20.3182	1	0.393012	0.357326
GOTERM_BP_DIRECT	GO:0002064~epithelial cell development	2	1.36054	0.0935002	CXCR4, ESR1	147	13	19414	20.3182	1	0.393012	0.357326
GOTERM_BP_DIRECT	GO:0045670~regulation of osteoclast differentiation	2	1.36054	0.0935002	TNF, MTOR	147	13	19414	20.3182	1	0.393012	0.357326
GOTERM_BP_DIRECT	GO:0032732~positive regulation of interleukin-1 production	2	1.36054	0.0935002	HDAC2, TLR4	147	13	19414	20.3182	1	0.393012	0.357326
GOTERM_BP_DIRECT	GO:0002690~positive regulation of leukocyte chemotaxis	2	1.36054	0.0935002	F7, ADAM17	147	13	19414	20.3182	1	0.393012	0.357326
GOTERM_BP_DIRECT	GO:0016322~neuron remodeling	2	1.36054	0.0935002	APP, EDNRA	147	13	19414	20.3182	1	0.393012	0.357326
GOTERM_BP_DIRECT	GO:0033148~positive regulation of intracellular estrogen receptor signaling pathway	2	1.36054	0.0935002	AR, PARP1	147	13	19414	20.3182	1	0.393012	0.357326
GOTERM_BP_DIRECT	GO:0033169~histone H3-K9 demethylation	2	1.36054	0.0935002	KDM4C, KDM1A	147	13	19414	20.3182	1	0.393012	0.357326
GOTERM_BP_DIRECT	GO:0006469~negative regulation of protein kinase activity	3	2.04082	0.0951565	ADORA2A, AKT1, PPIA	147	69	19414	5.74209	1	0.399309	0.363051
GOTERM_BP_DIRECT	GO:0060548~negative regulation of cell death	3	2.04082	0.0974904	NPC1, NTRK3, DRD2	147	70	19414	5.66006	1	0.408423	0.371338

## Sheet: CC
Category	Term	Count	%	PValue	Genes	List Total	Pop Hits	Pop Total	Fold Enrichment	Bonferroni	Benjamini	FDR
GOTERM_CC_DIRECT	GO:0005886~plasma membrane	87	59.1837	2.12159e-17	ALK, ACHE, APP, CHRM3, GSK3B, FLT1, PIK3CD, HTR2A, TNF, SLC6A3, SLC6A4, SLC22A12, CYSLTR1, EDNRA, PLAU, ADORA1, PIM1, CASP1, BDKRB2, PDE4A, CD38, AKT1, CA9, CCR5, CCR4, ROS1, CCR3, CCR2, ABCC1, CHRNB4, HSP90AA1, MME, ITGA4, MMP2, HTR3A, PRKCA, MIF, TACR1, OPRM1, SSTR2, TGFBR1, ADRA2A, F7, AR, ADAM17, F9, NPC1, ADORA2A, CCKBR, LCK, TLR7, PGR, MET, TLR4, CFTR, PTGER4, HDAC3, C5AR1, CXCR4, ADRB1, AD…	147	5333	20624	2.28878	7.00126e-15	7.00126e-15	5.96168e-15
GOTERM_CC_DIRECT	GO:0005887~integral component of plasma membrane	44	29.932	1.42749e-16	ALK, APP, CHRM3, FLT1, C5AR1, ADRB1, ADRB2, HTR2A, TNF, SLC6A3, EGFR, SLC6A4, CYSLTR1, EDNRA, ERBB2, CXCR2, ADORA1, BDKRB2, S1PR3, CCR5, DRD2, CCR4, ROS1, CCR3, DRD4, CCR2, ABCC1, CHRNB4, MME, NTRK3, HTR3A, TRPV1, TACR1, OPRM1, SSTR2, ADRA2A, ADAM17, NPC1, ADORA2A, SCN2A, MET, TLR4, CFTR, FGFR1	147	1438	20624	4.29289	3.66374e-14	2.35535e-14	2.00562e-14
GOTERM_CC_DIRECT	GO:0032991~macromolecular complex	28	19.0476	3.36569e-13	ALK, TOP2A, APP, BLM, HDAC2, KDM1A, PRKDC, HDAC1, CXCR4, NR3C1, PTGS2, HIF1A, TNF, HDAC6, EGFR, CASP8, CASP1, AKT1, HSP90AA1, PARP1, ESR1, F7, AR, F9, BCL2, MDM2, PPIA, CFTR	147	685	20624	5.73486	1.11084e-10	3.70226e-11	3.15253e-11
GOTERM_CC_DIRECT	GO:0043235~receptor complex	16	10.8844	5.04975e-11	ALK, APP, FLT1, VDR, NTRK3, ADRB2, EGFR, TGFBR1, ADRA2A, ERBB2, TLR7, PPARG, MET, ROS1, TLR4, FGFR1	147	220	20624	10.2036	1.66642e-08	4.16604e-09	3.54745e-09
GOTERM_CC_DIRECT	GO:0009986~cell surface	23	15.6463	1.30487e-09	ACHE, APP, HSP90AA1, MME, ITGA4, CXCR4, TACR1, MIF, TNF, SLC6A3, EGFR, TGFBR1, DPP4, ADAM17, PLAU, CXCR2, CD38, CCR5, MET, ROS1, TLR4, ELANE, CFTR	147	654	20624	4.93407	4.30607e-07	8.61213e-08	7.33336e-08
GOTERM_CC_DIRECT	GO:0045121~membrane raft	15	10.2041	2.3072e-09	APP, MME, OPRM1, TNF, SLC6A3, EGFR, TGFBR1, SLC6A4, DPP4, IKBKB, ADAM17, CASP8, NPC1, LCK, CASP3	147	245	20624	8.58975	7.61377e-07	1.26896e-07	1.08054e-07
GOTERM_CC_DIRECT	GO:0005737~cytoplasm	73	49.6599	1.84637e-08	TOP2A, APP, GSK3B, PIK3CD, KEAP1, NR3C1, SLC6A3, IKBKB, CASP8, CASP3, AKT3, NAMPT, PIM1, CASP1, AKT1, CCR5, CCR3, CCR2, HSP90AA1, PARP1, MME, PLA2G4A, PRKCA, MIF, TACR1, ADRA2A, AR, CYP2A6, ADAM17, TLR7, PPARG, PGR, TLR4, PPIA, CFTR, IDO1, BLM, HDAC2, HDAC3, HDAC1, CXCR4, XIAP, PTGS2, HIF1A, HDAC6, EGFR, TERT, ALOX5, MAPK1, S1PR3, ELANE, MCL1, MAPK3, NQO1, CREBBP, CHKA, NOS2, VDR, NTRK3, IDH1, MA…	147	5687	20624	1.80092	6.09299e-06	8.70429e-07	7.41184e-07
GOTERM_CC_DIRECT	GO:0099055~integral component of postsynaptic membrane	8	5.44218	2.79382e-08	ADORA2A, NTRK3, ADORA1, HTR2A, OPRM1, DRD2, SLC6A3, SLC6A4	147	45	20624	24.9421	9.21955e-06	1.15245e-06	9.81328e-07
GOTERM_CC_DIRECT	GO:0005829~cytosol	70	47.619	1.47603e-07	APP, GSK3B, PIK3CD, KEAP1, HTR2A, NR3C1, IKBKB, CASP8, CASP3, NAMPT, PIM1, CASP1, PDE4A, AKT1, CCR2, HSP90AA1, PARP1, PLA2G4A, PRKCA, MIF, SSTR2, AR, ADAM17, LCK, PDE5A, PPARG, PGR, PPIA, CFTR, IDO1, BLM, HDAC3, MAOA, PRKDC, HDAC1, CXCR4, XIAP, HIF1A, HDAC6, TERT, DPP9, ALOX5, ERBB2, MAPK1, XDH, ELANE, MCL1, MAPK3, NQO1, CREBBP, CHKA, NOS2, VDR, IDH1, BRAF, TRPV1, MAPK14, ESR1, MTOR, NFKB1, PTK2,…	147	5593	20624	1.75594	4.87077e-05	5.0041e-06	4.26107e-06
GOTERM_CC_DIRECT	GO:0099056~integral component of presynaptic membrane	8	5.44218	1.51639e-07	ADORA2A, ADORA1, HTR2A, OPRM1, DRD2, SCN2A, SLC6A3, SLC6A4	147	57	20624	19.6911	5.00398e-05	5.0041e-06	4.26107e-06
GOTERM_CC_DIRECT	GO:0045211~postsynaptic membrane	12	8.16327	1.80336e-07	CHRM3, CHRNB4, ADORA2A, NTRK3, ADORA1, HTR3A, TRPV1, HTR2A, OPRM1, DRD2, SLC6A3, SLC6A4	147	199	20624	8.46026	5.95092e-05	5.41009e-06	4.60677e-06
GOTERM_CC_DIRECT	GO:0048471~perinuclear region of cytoplasm	21	14.2857	2.53332e-07	ACHE, APP, HSP90AA1, NOS2, PLA2G2A, PRKCA, EGFR, PTK2, HDAC6, NPC1, APEX1, ALOX5, ERBB2, NOX4, PDE4A, PPARG, ROS1, TLR4, PTGES, CTSB, CCR2	147	735	20624	4.00855	8.35959e-05	6.96662e-06	5.93218e-06
GOTERM_CC_DIRECT	GO:0043025~neuronal cell body	15	10.2041	3.60019e-07	NQO1, HSP90AA1, MME, ITGA4, HDAC1, TRPV1, HTR2A, TNF, SLC6A3, ADRA2A, ADORA2A, CASP3, ADORA1, CCR4, CCR2	147	367	20624	5.7343	0.000118799	9.13895e-06	7.78196e-06
GOTERM_CC_DIRECT	GO:0016020~membrane	52	35.3741	4.47338e-07	ACHE, APP, PIK3CD, NR3C1, TNF, SLC6A3, SLC22A12, CYSLTR1, AKT3, PDE4A, CD38, CA9, ROS1, CCR2, ABCC1, CHRNB4, HSP90AA1, PARP1, MME, ITGA4, PRKCA, TGFBR1, F7, ADAM17, F9, NPC1, ADORA2A, MET, PPIA, CFTR, PTGES, PTGER4, PRKDC, ADRB2, EGFR, DPP4, ERBB2, CXCR2, DRD4, MCL1, ACE, NTRK3, TRPV1, ESR1, MTOR, ALOX5AP, BCL2, NOX4, ALPL, REN, SCN2A, FGFR1	147	3653	20624	1.99714	0.000147611	1.05444e-05	8.97872e-06
GOTERM_CC_DIRECT	GO:1904813~ficolin-1-rich granule lumen	9	6.12245	2.86665e-06	HSP90AA1, ALOX5, IDH1, MAPK1, MIF, MAPK14, PPIA, MMP9, CTSB	147	124	20624	10.183	0.000945547	6.30662e-05	5.37018e-05
GOTERM_CC_DIRECT	GO:0042734~presynaptic membrane	9	6.12245	3.42848e-06	ADORA2A, ERBB2, ADORA1, HTR2A, OPRM1, DRD2, SCN2A, SLC6A3, SLC6A4	147	127	20624	9.94247	0.00113076	7.07123e-05	6.02126e-05
GOTERM_CC_DIRECT	GO:0005925~focal adhesion	14	9.52381	1.15206e-05	FLT1, MME, ITGA4, OPRM1, EGFR, PTK2, SLC6A4, DPP4, ADAM17, PLAU, NOX4, MAPK1, PPIA, MAPK3	147	428	20624	4.58923	0.0037946	0.000223635	0.000190429
GOTERM_CC_DIRECT	GO:0030425~dendrite	14	9.52381	1.86442e-05	NQO1, CHRM3, GSK3B, MME, TACR1, HTR2A, OPRM1, MTOR, HDAC6, ADORA2A, ADORA1, DRD2, DRD4, CCR2	147	448	20624	4.38435	0.00613376	0.00034181	0.000291057
GOTERM_CC_DIRECT	GO:0005654~nucleoplasm	51	34.6939	2.00397e-05	TOP2A, GSK3B, KDM1A, KEAP1, NR3C1, CASP8, CASP3, PIM1, PDE4A, AKT1, HSP90AA1, PARP1, PRKCA, MIF, AR, PPARG, PGR, TOP1, BLM, HDAC2, HDAC3, PRKDC, HDAC1, XIAP, HIF1A, HDAC6, TERT, ALOX5, ERBB2, CXCR2, MAPK1, BRD4, MCL1, MAPK3, CREBBP, KDM4C, NOS2, VDR, MAPK14, ESR1, MTOR, ESR2, NFKB1, NR4A1, APEX1, CDK2, BCL2, MDM2, PIN1, NOX4, ATM	147	4031	20624	1.77506	0.00659135	0.000348058	0.000296377
GOTERM_CC_DIRECT	GO:0000781~chromosome, telomeric region	9	6.12245	3.56825e-05	BLM, HDAC2, KDM1A, TERT, PARP1, PRKDC, APEX1, CDK2, ATM	147	175	20624	7.21539	0.0117064	0.000561948	0.000478507
GOTERM_CC_DIRECT	GO:0009897~external side of plasma membrane	14	9.52381	3.57603e-05	ACE, F10, ITGA4, CXCR4, TRPV1, TNF, CXCR1, CXCR2, CCR5, CCR4, TLR4, CCR3, CTSB, CCR2	147	477	20624	4.1178	0.0117318	0.000561948	0.000478507
GOTERM_CC_DIRECT	GO:0016323~basolateral plasma membrane	10	6.80272	7.70644e-05	CHRM3, HSP90AA1, ABCC1, ERBB2, C5AR1, ADORA1, CD38, CA9, EGFR, ADRA2A	147	251	20624	5.58961	0.0251116	0.00115597	0.000984323
GOTERM_CC_DIRECT	GO:0005768~endosome	11	7.48299	9.67123e-05	APP, FLT1, ACE, CDK2, BDKRB2, TLR7, ADRB2, OPRM1, CCR5, EGFR, TGFBR1	147	320	20624	4.82279	0.0314126	0.00138761	0.00118157
GOTERM_CC_DIRECT	GO:0009925~basal plasma membrane	6	4.08163	0.000104814	CHRM3, ABCC1, ACE, ERBB2, MET, EGFR	147	66	20624	12.7545	0.033999	0.00144119	0.0012272
GOTERM_CC_DIRECT	GO:0005576~extracellular region	32	21.7687	0.000119073	APP, ACHE, F13A1, TNF, DPP4, PLAU, ALOX5, MAPK1, ELANE, CTSB, HSP90AA1, ACE, F10, MMP1, IDH1, MMP2, PLA2G2A, MIF, MAPK14, MMP9, IL2, NFKB1, F7, F9, AKR1B10, NPC1, PLA2G10, ALPL, REN, MET, PPIA, FGFR1	147	2184	20624	2.05567	0.0385344	0.00154298	0.00131387
GOTERM_CC_DIRECT	GO:0005634~nucleus	65	44.2177	0.000121568	TOP2A, ACHE, APP, GSK3B, KDM1A, NR3C1, IKBKB, CASP3, AKT3, NAMPT, PIM1, PDE4A, CD38, AKT1, HSP90AA1, PARP1, MMP2, PLA2G4A, PRKCA, TGFBR1, AR, PPARG, PGR, TOP1, PPIA, CFTR, BLM, HDAC2, HDAC3, PRKDC, HDAC1, CXCR4, XIAP, ADRB2, HIF1A, HDAC6, EGFR, TERT, DPP9, ERBB2, MAPK1, BRD4, MCL1, MAPK3, NQO1, CREBBP, KDM4C, NOS2, VDR, BRAF, MAPK14, ESR1, MTOR, ESR2, NFKB1, PTK2, NR4A1, APEX1, CDK2, BCL2, MDM2, …	147	6033	20624	1.5116	0.0393257	0.00154298	0.00131387
GOTERM_CC_DIRECT	GO:0034774~secretory granule lumen	7	4.7619	0.000169529	HSP90AA1, ALOX5, IDH1, MIF, MAPK14, PPIA, NFKB1	147	115	20624	8.53996	0.054413	0.00200343	0.00170595
GOTERM_CC_DIRECT	GO:0098978~glutamatergic synapse	12	8.16327	0.000169988	GSK3B, ADORA2A, NTRK3, PIN1, AKT1, HTR2A, DRD2, SCN2A, MAPK14, ADRA2A, DRD4, MAPK3	147	411	20624	4.09633	0.0545561	0.00200343	0.00170595
GOTERM_CC_DIRECT	GO:0016021~integral component of membrane	59	40.1361	0.000224907	ALK, ACHE, APP, GSK3B, TNF, SLC6A3, SLC6A4, SLC22A12, ADORA1, BDKRB2, CD38, CA9, CCR5, CCR4, ROS1, CCR3, CCR2, ABCC1, CHRNB4, MME, ITGA4, HTR3A, TACR1, OPRM1, TGFBR1, AR, CYP2A6, ADAM17, NPC1, ADORA2A, CCKBR, TLR7, MET, TLR4, CFTR, PTGES, PTGER4, HDAC2, MAOA, CXCR4, ADRB2, HMGCR, EGFR, DPP4, CXCR1, ERBB2, CXCR2, DRD2, MCL1, NQO1, ACE, NTRK3, TRPV1, ESR1, ALOX5AP, BCL2, NOX4, SCN2A, FGFR1	147	5394	20624	1.53461	0.0715397	0.00255929	0.00217927
GOTERM_CC_DIRECT	GO:0005739~mitochondrion	24	16.3265	0.000236803	GSK3B, APP, HSP90AA1, PARP1, MAOA, IDH1, MMP2, BRAF, PRKCA, TRPV1, MAPK14, NR3C1, ESR2, NFKB1, NR4A1, CASP8, AKR1B10, APEX1, BCL2, NOX4, AKT1, MAPK1, MCL1, MAPK3	147	1458	20624	2.30945	0.0751783	0.00260484	0.00221806
GOTERM_CC_DIRECT	GO:0005667~transcription factor complex	9	6.12245	0.000245641	NR4A1, CREBBP, KDM1A, PARP1, PRKDC, APEX1, CDK2, HIF1A, ESR1	147	231	20624	5.46621	0.0778722	0.00261489	0.00222661
GOTERM_CC_DIRECT	GO:0005769~early endosome	10	6.80272	0.000381694	APP, MME, ERBB2, MAPK1, CXCR4, ADRB1, ADRB2, TLR4, CFTR, MAPK3	147	311	20624	4.51123	0.11837	0.00390701	0.00332687
GOTERM_CC_DIRECT	GO:0005764~lysosome	10	6.80272	0.000390701	ACE, AKR1B10, NPC1, PLA2G10, CXCR4, TLR7, GBA1, ADRB2, MTOR, CTSB	147	312	20624	4.49677	0.120988	0.00390701	0.00332687
GOTERM_CC_DIRECT	GO:0045202~synapse	13	8.84354	0.000448477	NQO1, ACHE, CHRM3, APP, CHRNB4, MME, HTR3A, NR3C1, SLC6A4, ADORA1, MAPK1, DRD2, DRD4	147	537	20624	3.39645	0.137595	0.00435287	0.00370653
GOTERM_CC_DIRECT	GO:0005615~extracellular space	28	19.0476	0.000614457	APP, ACHE, FLT1, F13A1, GBA1, TNF, EGFR, PLAU, ALOX5, NAMPT, CASP1, XDH, ELANE, CTSB, ACE, F10, MMP1, MMP2, PLA2G2A, MIF, MMP9, IL2, F7, F9, PLA2G10, ALPL, REN, PPIA	147	1970	20624	1.9941	0.183586	0.00565358	0.00481411
GOTERM_CC_DIRECT	GO:0005635~nuclear envelope	8	5.44218	0.000616755	NPC1, PARP1, ALOX5, ALOX5AP, CDK2, PLA2G4A, MTOR, MAPK3	147	203	20624	5.52904	0.184205	0.00565358	0.00481411
GOTERM_CC_DIRECT	GO:0008303~caspase complex	3	2.04082	0.00102116	CASP8, CASP3, CASP1	147	7	20624	60.1283	0.286202	0.00910765	0.0077553
GOTERM_CC_DIRECT	GO:0030424~axon	10	6.80272	0.00108168	GSK3B, APP, MME, NTRK3, HTR2A, OPRM1, DRD2, SCN2A, SLC6A3, HDAC6	147	360	20624	3.8972	0.300332	0.00939357	0.00799876
GOTERM_CC_DIRECT	GO:0000785~chromatin	18	12.2449	0.00127896	CREBBP, HDAC2, KDM4C, PARP1, KDM1A, PRKDC, HDAC1, VDR, NR3C1, HIF1A, ESR1, ESR2, NFKB1, AR, NR4A1, PGR, PPARG, BRD4	147	1053	20624	2.39828	0.344479	0.0108219	0.00921504
GOTERM_CC_DIRECT	GO:0005901~caveola	5	3.40136	0.0019844	MAPK1, HTR2A, PTGS2, HDAC6, MAPK3	147	75	20624	9.35329	0.480818	0.0163713	0.0139404
GOTERM_CC_DIRECT	GO:0005641~nuclear envelope lumen	3	2.04082	0.00215788	APP, ALOX5, PTGES	147	10	20624	42.0898	0.509765	0.0173683	0.0147894
GOTERM_CC_DIRECT	GO:0005741~mitochondrial outer membrane	7	4.7619	0.00351965	CASP8, MAOA, PLA2G2A, BCL2, PGR, MTOR, MCL1	147	206	20624	4.76745	0.687619	0.0276544	0.0235481
GOTERM_CC_DIRECT	GO:0000118~histone deacetylase complex	4	2.72109	0.00372207	HDAC2, HDAC3, HDAC1, HDAC6	147	44	20624	12.7545	0.707875	0.0285647	0.0243233
GOTERM_CC_DIRECT	GO:0043005~neuron projection	9	6.12245	0.00476191	CHRNB4, CASP8, BRAF, HTR3A, OPRM1, SSTR2, PTGS2, SLC6A3, SLC6A4	147	368	20624	3.43123	0.79303	0.0357143	0.0304113
GOTERM_CC_DIRECT	GO:0043204~perikaryon	6	4.08163	0.00576641	APP, OPRM1, TOP1, DRD2, HDAC6, CCR2	147	161	20624	5.22855	0.851686	0.042287	0.036008
GOTERM_CC_DIRECT	GO:0030667~secretory granule membrane	5	3.40136	0.00599199	MME, CXCR1, C5AR1, CXCR2, CD38	147	102	20624	6.87742	0.862386	0.042986	0.0366033
GOTERM_CC_DIRECT	GO:0005788~endoplasmic reticulum lumen	8	5.44218	0.00632375	F7, APP, ADAM17, F9, F10, MAPK1, PTGS2, MAPK3	147	307	20624	3.65601	0.876741	0.0444008	0.037808
GOTERM_CC_DIRECT	GO:0016324~apical plasma membrane	9	6.12245	0.00709653	SLC22A12, DPP4, ADAM17, HSP90AA1, ABCC1, ERBB2, ADRB2, CFTR, CTSB	147	394	20624	3.20481	0.90465	0.0487886	0.0415442
GOTERM_CC_DIRECT	GO:0098793~presynapse	6	4.08163	0.00801316	GSK3B, NR4A1, MME, BRAF, HTR2A, SLC6A4	147	174	20624	4.83791	0.929701	0.0539662	0.045953
GOTERM_CC_DIRECT	GO:1905370~serine-type endopeptidase complex	3	2.04082	0.00956983	F7, F10, PLAU	147	21	20624	20.0428	0.958133	0.062707	0.053396
GOTERM_CC_DIRECT	GO:0017053~transcriptional repressor complex	4	2.72109	0.00969109	HDAC3, HDAC1, MDM2, ELANE	147	62	20624	9.05157	0.959791	0.062707	0.053396
GOTERM_CC_DIRECT	GO:0010008~endosome membrane	7	4.7619	0.010432	ERBB2, TLR7, ADRB2, TLR4, EGFR, CFTR, SLC6A4	147	259	20624	3.79187	0.96859	0.0662028	0.0563727
GOTERM_CC_DIRECT	GO:0098992~neuronal dense core vesicle	3	2.04082	0.0124046	APP, ADRB1, ADRB2	147	24	20624	17.5374	0.983741	0.0772361	0.0657677
GOTERM_CC_DIRECT	GO:0070062~extracellular exosome	26	17.6871	0.0128145	ALK, APP, CXCR4, GBA1, DPP4, SLC22A12, PLAU, NAMPT, CD38, ELANE, CTSB, ABCC1, HSP90AA1, ACE, MME, ITGA4, IDH1, PLA2G2A, PRKCA, MIF, MMP9, F9, NPC1, LCK, ALPL, PPIA	147	2219	20624	1.64389	0.985823	0.0783108	0.0666829
GOTERM_CC_DIRECT	GO:0005783~endoplasmic reticulum	16	10.8844	0.0172275	APP, F10, PLA2G2A, PLA2G4A, KEAP1, GBA1, PRKCA, HMGCR, OPRM1, PTGS2, NPC1, APEX1, ALOX5AP, ADORA1, BCL2, TLR7	147	1157	20624	1.94018	0.996768	0.103365	0.088017
GOTERM_CC_DIRECT	GO:0043209~myelin sheath	3	2.04082	0.0214869	HSP90AA1, ERBB2, BCL2	147	32	20624	13.1531	0.999229	0.126619	0.107818
GOTERM_CC_DIRECT	GO:0005789~endoplasmic reticulum membrane	15	10.2041	0.0263075	CHRM3, PLA2G2A, PLA2G4A, HMGCR, PTGS2, EGFR, MTOR, CYP2A6, CYP1A2, ALOX5AP, BCL2, NOX4, TLR7, CFTR, PTGES	147	1112	20624	1.89253	0.999849	0.152306	0.129691
GOTERM_CC_DIRECT	GO:0031226~intrinsic component of plasma membrane	3	2.04082	0.0310876	TRPV1, SCN2A, TLR4	147	39	20624	10.7923	0.99997	0.176878	0.150614
GOTERM_CC_DIRECT	GO:0036064~ciliary basal body	5	3.40136	0.0334776	PIN1, AKT1, PRKCA, PTK2, HDAC6	147	171	20624	4.10232	0.999987	0.187247	0.159444
GOTERM_CC_DIRECT	GO:0032587~ruffle membrane	4	2.72109	0.035027	ADAM17, ERBB2, PDE4A, EGFR	147	101	20624	5.55641	0.999992	0.191698	0.163234
GOTERM_CC_DIRECT	GO:0016607~nuclear speck	8	5.44218	0.0354351	AR, TERT, APEX1, NAMPT, PIN1, MAPK14, NR3C1, HIF1A	147	435	20624	2.58022	0.999993	0.191698	0.163234
GOTERM_CC_DIRECT	GO:0032993~protein-DNA complex	3	2.04082	0.0371986	PARP1, PRKDC, TOP1	147	43	20624	9.78832	0.999996	0.197992	0.168593
GOTERM_CC_DIRECT	GO:0048786~presynaptic active zone	3	2.04082	0.0387927	APP, ADORA2A, ADORA1	147	44	20624	9.56586	0.999998	0.2032	0.173028
GOTERM_CC_DIRECT	GO:0005796~Golgi lumen	4	2.72109	0.0404756	F7, APP, F9, F10	147	107	20624	5.24483	0.999999	0.208702	0.177713
GOTERM_CC_DIRECT	GO:0031264~death-inducing signaling complex	2	1.36054	0.0485208	CASP8, CASP3	147	7	20624	40.0855	1	0.246336	0.209759
GOTERM_CC_DIRECT	GO:0005782~peroxisomal matrix	3	2.04082	0.0524332	NOS2, IDH1, ATM	147	52	20624	8.09419	1	0.262166	0.223238
GOTERM_CC_DIRECT	GO:0001673~male germ cell nucleus	3	2.04082	0.0542429	TOP2A, CDK2, TOP1	147	53	20624	7.94147	1	0.267166	0.227496
GOTERM_CC_DIRECT	GO:0098590~plasma membrane region	2	1.36054	0.0552587	ERBB2, EGFR	147	8	20624	35.0748	1	0.268167	0.228348
GOTERM_CC_DIRECT	GO:0031252~cell leading edge	3	2.04082	0.0579275	DPP9, CXCR4, HDAC6	147	55	20624	7.65269	1	0.273087	0.232538
GOTERM_CC_DIRECT	GO:0000228~nuclear chromosome	3	2.04082	0.0579275	TOP2A, BLM, TOP1	147	55	20624	7.65269	1	0.273087	0.232538
GOTERM_CC_DIRECT	GO:0043679~axon terminus	3	2.04082	0.065547	DRD2, SLC6A3, ADRA2A	147	59	20624	7.13386	1	0.304655	0.259419
GOTERM_CC_DIRECT	GO:0031526~brush border membrane	3	2.04082	0.0694758	SLC22A12, HSP90AA1, ACE	147	61	20624	6.89997	1	0.318431	0.271149
GOTERM_CC_DIRECT	GO:0031410~cytoplasmic vesicle	6	4.08163	0.0791032	MME, ERBB2, CXCR4, ATM, HTR2A, FGFR1	147	322	20624	2.61427	1	0.35759	0.304493
GOTERM_CC_DIRECT	GO:0030669~clathrin-coated endocytic vesicle membrane	3	2.04082	0.0880471	ADRB2, EGFR, CFTR	147	70	20624	6.01283	1	0.388274	0.330621
GOTERM_CC_DIRECT	GO:1990391~DNA repair complex	2	1.36054	0.0882441	KDM1A, ATM	147	13	20624	21.5845	1	0.388274	0.330621
GOTERM_CC_DIRECT	GO:0045177~apical part of cell	3	2.04082	0.094533	APP, C5AR1, REN	147	73	20624	5.76573	1	0.400665	0.341172
GOTERM_CC_DIRECT	GO:0031234~extrinsic component of cytoplasmic side of plasma membrane	3	2.04082	0.094533	LCK, AKT1, PTK2	147	73	20624	5.76573	1	0.400665	0.341172
GOTERM_CC_DIRECT	GO:0030673~axolemma	2	1.36054	0.0947026	ADORA2A, ADORA1	147	14	20624	20.0428	1	0.400665	0.341172

## Sheet: MF
Category	Term	Count	%	PValue	Genes	List Total	Pop Hits	Pop Total	Fold Enrichment	Bonferroni	Benjamini	FDR
GOTERM_MF_DIRECT	GO:0019899~enzyme binding	30	20.4082	7.40738e-21	TOP2A, APP, HDAC2, HDAC3, KDM1A, PRKDC, HDAC1, PTGS2, HIF1A, HDAC6, EGFR, AKT1, BRD4, HSP90AA1, KDM4C, PARP1, PRKCA, MAPK14, ESR1, ESR2, NFKB1, AR, CYP2A6, ADORA2A, CYP1A2, ALOX5AP, MDM2, PPARG, PGR, CFTR	147	380	18945	10.1745	4.75554e-18	4.75554e-18	4.34073e-18
GOTERM_MF_DIRECT	GO:0042802~identical protein binding	51	34.6939	1.48857e-17	ALK, APP, KEAP1, HTR2A, NR3C1, TNF, SLC6A4, IKBKB, CASP8, NAMPT, CASP1, CD38, AKT1, CCR5, CCR2, HSP90AA1, PARP1, MIF, MMP9, ADORA2A, LCK, PPARG, PGR, MET, TLR4, BLM, XIAP, ADRB2, EGFR, DPP4, TERT, DPP9, ERBB2, MAPK1, DRD2, DRD4, MAPK3, NQO1, CHKA, IDH1, BRAF, TRPV1, ESR1, MTOR, NFKB1, NR4A1, ALOX5AP, BCL2, MDM2, ATM, FGFR1	147	1704	18945	3.85725	9.55661e-15	4.7783e-15	4.36151e-15
GOTERM_MF_DIRECT	GO:0004712~protein serine/threonine/tyrosine kinase activity	23	15.6463	3.27686e-12	ALK, GSK3B, FLT1, PRKDC, NTRK3, PRKCA, MAPK14, EGFR, MTOR, PTK2, IKBKB, LCK, ERBB2, AKT3, CDK2, PIM1, AKT1, MAPK1, ATM, MET, ROS1, FGFR1, MAPK3	147	440	18945	6.73678	2.10372e-09	7.01249e-10	6.40081e-10
GOTERM_MF_DIRECT	GO:0005515~protein binding	133	90.4762	1.82233e-11	APP, CHRM3, KDM1A, KEAP1, F13A1, GBA1, NR3C1, TNF, EDNRA, PLAU, AKT3, NAMPT, ADORA1, PIM1, AKT1, ROS1, CHRNB4, PRKCA, MIF, AR, ADAM17, PLA2G10, PGR, PPIA, CFTR, PTGES, BLM, MAOA, PRKDC, ADRB1, ADRB2, HIF1A, DPP4, TERT, DPP9, DRD2, DRD4, ELANE, MCL1, CREBBP, VDR, IDH1, BRAF, TRPV1, ESR1, ESR2, PTK2, NFKB1, IL2, NR4A1, AKR1B10, CYP1A2, CDK2, BCL2, MDM2, NOX4, PIN1, ALPL, REN, ATM, FGFR1, ALK, TOP2A…	147	12648	18945	1.35521	1.16994e-08	2.92484e-09	2.66972e-09
GOTERM_MF_DIRECT	GO:0004713~protein tyrosine kinase activity	11	7.48299	1.70945e-08	ALK, FLT1, CHKA, LCK, ERBB2, BRAF, ROS1, MET, PTK2, EGFR, FGFR1	147	113	18945	12.5456	1.09746e-05	1.83183e-06	1.67204e-06
GOTERM_MF_DIRECT	GO:0016493~C-C chemokine receptor activity	7	4.7619	1.71199e-08	CXCR1, CXCR2, CXCR4, CCR5, CCR4, CCR3, CCR2	147	23	18945	39.2236	1.09909e-05	1.83183e-06	1.67204e-06
GOTERM_MF_DIRECT	GO:0019957~C-C chemokine binding	7	4.7619	2.26821e-08	CXCR1, CXCR2, CXCR4, CCR5, CCR4, CCR3, CCR2	147	24	18945	37.5893	1.45618e-05	2.08027e-06	1.89882e-06
GOTERM_MF_DIRECT	GO:0005524~ATP binding	34	23.1293	5.67598e-08	ALK, TOP2A, GSK3B, BLM, FLT1, PRKDC, PIK3CD, EGFR, IKBKB, ERBB2, AKT3, PIM1, AKT1, MAPK1, ROS1, MAPK3, ABCC1, HSP90AA1, CHKA, NTRK3, PRKCA, BRAF, TRPV1, MAPK14, TGFBR1, MTOR, PTK2, LCK, CDK2, ATM, TOP1, MET, CFTR, FGFR1	147	1543	18945	2.83982	3.64391e-05	4.55497e-06	4.15765e-06
GOTERM_MF_DIRECT	GO:0002039~p53 binding	9	6.12245	8.09822e-08	GSK3B, BLM, CREBBP, KDM1A, HDAC1, NTRK3, MDM2, HIF1A, BRD4	147	72	18945	16.1097	5.19892e-05	5.77673e-06	5.27284e-06
GOTERM_MF_DIRECT	GO:0008233~peptidase activity	10	6.80272	1.19972e-07	APP, ADAM17, ACE, CASP8, MMP1, CASP3, REN, MMP9, ELANE, CTSB	147	105	18945	12.2741	7.70191e-05	7.7022e-06	7.03036e-06
GOTERM_MF_DIRECT	GO:0004175~endopeptidase activity	9	6.12245	1.3783e-07	ADAM17, ACE, F9, MME, MMP1, MMP2, CASP1, MMP9, ELANE	147	77	18945	15.0636	8.84827e-05	8.04424e-06	7.34256e-06
GOTERM_MF_DIRECT	GO:0004714~transmembrane receptor protein tyrosine kinase activity	8	5.44218	1.60122e-07	ALK, FLT1, NTRK3, ERBB2, ROS1, MET, EGFR, FGFR1	147	53	18945	19.4532	0.000102793	8.56652e-06	7.81929e-06
GOTERM_MF_DIRECT	GO:0004879~RNA polymerase II transcription factor activity, ligand-activated sequence-specific DNA binding	8	5.44218	1.82792e-07	NR4A1, AR, VDR, PGR, PPARG, NR3C1, ESR1, ESR2	147	54	18945	19.093	0.000117345	9.02709e-06	8.23968e-06
GOTERM_MF_DIRECT	GO:0004950~chemokine receptor activity	6	4.08163	2.70498e-07	CXCR1, CXCR4, CCR5, CCR4, CCR3, CCR2	147	19	18945	40.6982	0.000173645	1.24043e-05	1.13223e-05
GOTERM_MF_DIRECT	GO:0004674~protein serine/threonine kinase activity	16	10.8844	4.57885e-07	GSK3B, PRKDC, BRAF, PRKCA, MAPK14, TGFBR1, MTOR, IKBKB, AKT3, CDK2, PIM1, AKT1, MAPK1, ATM, TOP1, MAPK3	147	398	18945	5.18101	0.000293919	1.87272e-05	1.70936e-05
GOTERM_MF_DIRECT	GO:0019903~protein phosphatase binding	9	6.12245	4.66721e-07	HSP90AA1, LCK, ERBB2, PPARG, MAPK14, ROS1, MET, PTK2, EGFR	147	90	18945	12.8878	0.00029959	1.87272e-05	1.70936e-05
GOTERM_MF_DIRECT	GO:0042803~protein homodimerization activity	21	14.2857	9.67621e-07	TOP2A, ACHE, APP, BLM, HSP90AA1, NOS2, PARP1, MME, CHKA, IDH1, ADRB2, PTGS2, ADRA2A, DPP4, IKBKB, TERT, BCL2, AKT1, XDH, MCL1, FGFR1	147	736	18945	3.67721	0.00062102	3.65419e-05	3.33545e-05
GOTERM_MF_DIRECT	GO:0034056~estrogen response element binding	5	3.40136	1.07107e-06	AR, PGR, NR3C1, ESR1, ESR2	147	11	18945	58.5807	0.000687388	3.82013e-05	3.48691e-05
GOTERM_MF_DIRECT	GO:0001223~transcription coactivator binding	7	4.7619	1.37299e-06	AR, CREBBP, TERT, PGR, HIF1A, ESR1, NFKB1	147	46	18945	19.6118	0.000881072	4.45136e-05	4.06308e-05
GOTERM_MF_DIRECT	GO:0004672~protein kinase activity	15	10.2041	1.38672e-06	GSK3B, PRKDC, BRAF, PRKCA, MAPK14, EGFR, TGFBR1, MTOR, PTK2, IKBKB, ERBB2, AKT3, CDK2, AKT1, MET	147	378	18945	5.11419	0.000889877	4.45136e-05	4.06308e-05
GOTERM_MF_DIRECT	GO:0002020~protease binding	9	6.12245	2.32043e-06	DPP4, GSK3B, CASP3, BDKRB2, BCL2, MIF, TNF, SLC6A3, ELANE	147	111	18945	10.4495	0.00148861	7.0939e-05	6.47512e-05
GOTERM_MF_DIRECT	GO:0016301~kinase activity	11	7.48299	1.15476e-05	ALK, GSK3B, CHKA, PLAU, PRKDC, ERBB2, PIK3CD, AKT1, PRKCA, EGFR, MTOR	147	229	18945	6.19062	0.00738619	0.000333364	0.000304285
GOTERM_MF_DIRECT	GO:0061629~RNA polymerase II sequence-specific DNA binding transcription factor binding	10	6.80272	1.19429e-05	GSK3B, AR, HDAC2, CREBBP, KDM1A, PARP1, PRKDC, HDAC1, KEAP1, HIF1A	147	182	18945	7.08118	0.00763809	0.000333364	0.000304285
GOTERM_MF_DIRECT	GO:0008270~zinc ion binding	21	14.2857	1.25413e-05	BLM, CREBBP, ACE, KDM4C, PARP1, MME, MMP1, VDR, MMP2, PRKCA, NR3C1, ESR1, MMP9, ESR2, HDAC6, AR, NR4A1, MDM2, CA9, PGR, PPARG	147	873	18945	3.10015	0.00801926	0.000335481	0.000306218
GOTERM_MF_DIRECT	GO:0030235~nitric-oxide synthase regulator activity	4	2.72109	2.44081e-05	HSP90AA1, AKT1, ESR1, EGFR	147	8	18945	64.4388	0.0155481	0.000626801	0.000572127
GOTERM_MF_DIRECT	GO:0046982~protein heterodimerization activity	13	8.84354	3.36846e-05	TOP2A, APP, ADRB1, HIF1A, ADRA2A, IKBKB, NR4A1, ERBB2, ADORA1, BDKRB2, BCL2, TLR4, MCL1	147	374	18945	4.4797	0.0213937	0.000831751	0.0007592
GOTERM_MF_DIRECT	GO:0042826~histone deacetylase binding	8	5.44218	7.03212e-05	TOP2A, HSP90AA1, HDAC2, HDAC3, PARP1, HDAC1, HIF1A, HDAC6	147	131	18945	7.87038	0.0441438	0.00162675	0.00148485
GOTERM_MF_DIRECT	GO:0003682~chromatin binding	14	9.52381	7.09486e-05	TOP2A, APP, CREBBP, HDAC2, HDAC3, PARP1, KDM1A, ESR1, EGFR, NFKB1, AR, PPARG, TOP1, BRD4	147	469	18945	3.84709	0.0445288	0.00162675	0.00148485
GOTERM_MF_DIRECT	GO:0005496~steroid binding	5	3.40136	7.93709e-05	AR, PGR, NR3C1, ESR1, ESR2	147	30	18945	21.4796	0.0496815	0.00175711	0.00160384
GOTERM_MF_DIRECT	GO:0033558~protein deacetylase activity	4	2.72109	9.37405e-05	HDAC2, HDAC3, HDAC1, HDAC6	147	12	18945	42.9592	0.058409	0.00194134	0.001772
GOTERM_MF_DIRECT	GO:0032041~NAD-dependent histone deacetylase activity (H3-K14 specific)	4	2.72109	9.37405e-05	HDAC2, HDAC3, HDAC1, HDAC6	147	12	18945	42.9592	0.058409	0.00194134	0.001772
GOTERM_MF_DIRECT	GO:0004252~serine-type endopeptidase activity	9	6.12245	0.000106352	DPP4, F7, F9, F10, PLAU, MMP1, MMP2, MMP9, ELANE	147	188	18945	6.16967	0.0660024	0.00213368	0.00194757
GOTERM_MF_DIRECT	GO:0051059~NF-kappaB binding	5	3.40136	0.000116406	GSK3B, HDAC2, HDAC3, HDAC1, APEX1	147	33	18945	19.5269	0.0720123	0.00226462	0.00206708
GOTERM_MF_DIRECT	GO:0051378~serotonin binding	4	2.72109	0.000121175	HTR3A, HTR2A, DRD4, SLC6A4	147	13	18945	39.6546	0.0748496	0.00228807	0.00208848
GOTERM_MF_DIRECT	GO:0047485~protein N-terminus binding	7	4.7619	0.000180223	TERT, PARP1, HDAC1, ALOX5AP, MDM2, ATM, SLC6A3	147	107	18945	8.43124	0.10927	0.00330581	0.00301745
GOTERM_MF_DIRECT	GO:0043565~sequence-specific DNA binding	11	7.48299	0.000325975	NR4A1, AR, HDAC2, VDR, BCL2, PGR, PPARG, NR3C1, HIF1A, ESR1, ESR2	147	342	18945	4.14518	0.188856	0.00561234	0.00512279
GOTERM_MF_DIRECT	GO:0005102~receptor binding	12	8.16327	0.000328466	DPP4, F7, APP, AR, LCK, REN, GBA1, PGR, TLR4, PTK2, SLC6A3, TGFBR1	147	408	18945	3.79052	0.190153	0.00561234	0.00512279
GOTERM_MF_DIRECT	GO:0004708~MAP kinase kinase activity	4	2.72109	0.000336091	MAPK1, BRAF, MAPK14, MAPK3	147	18	18945	28.6395	0.194109	0.00561234	0.00512279
GOTERM_MF_DIRECT	GO:0001618~virus receptor activity	6	4.08163	0.000340936	DPP4, NPC1, CXCR4, HTR2A, CCR5, EGFR	147	78	18945	9.91366	0.196613	0.00561234	0.00512279
GOTERM_MF_DIRECT	GO:0004407~histone deacetylase activity	4	2.72109	0.000464265	HDAC2, HDAC3, HDAC1, HDAC6	147	20	18945	25.7755	0.257793	0.00745146	0.00680148
GOTERM_MF_DIRECT	GO:0051380~norepinephrine binding	3	2.04082	0.00058095	ADRB2, ADRA2A, DRD4	147	5	18945	77.3265	0.311389	0.00909683	0.00830334
GOTERM_MF_DIRECT	GO:0004888~transmembrane signaling receptor activity	8	5.44218	0.000644358	CHRNB4, NPC1, ERBB2, TLR7, HTR3A, TRPV1, TLR4, EGFR	147	188	18945	5.48415	0.338874	0.00984948	0.00899033
GOTERM_MF_DIRECT	GO:0004435~phosphatidylinositol phospholipase C activity	4	2.72109	0.00102362	CHRM3, EDNRA, BDKRB2, CCR5	147	26	18945	19.8273	0.481855	0.0152829	0.0139498
GOTERM_MF_DIRECT	GO:0004930~G-protein coupled receptor activity	16	10.8844	0.00109358	C5AR1, CXCR4, ADRB1, ADRB2, OPRM1, SSTR2, ADRA2A, AR, ADORA2A, CCKBR, CXCR1, CXCR2, BDKRB2, S1PR3, PGR, DRD2	147	785	18945	2.6268	0.504635	0.0159563	0.0145644
GOTERM_MF_DIRECT	GO:0035240~dopamine binding	3	2.04082	0.00120769	DRD2, SLC6A3, DRD4	147	7	18945	55.2332	0.539666	0.0172297	0.0157268
GOTERM_MF_DIRECT	GO:0005178~integrin binding	7	4.7619	0.00142125	APP, ADAM17, ITGA4, PRKCA, S1PR3, PPIA, PTK2	147	158	18945	5.70976	0.598719	0.0198357	0.0181055
GOTERM_MF_DIRECT	GO:0004222~metalloendopeptidase activity	6	4.08163	0.00175822	ADAM17, ACE, MME, MMP1, MMP2, MMP9	147	112	18945	6.90415	0.676893	0.0240165	0.0219216
GOTERM_MF_DIRECT	GO:0044877~macromolecular complex binding	10	6.80272	0.00182379	CASP8, ADORA2A, CASP3, APEX1, ALOX5AP, ATM, ADRB2, HTR2A, DRD2, SLC6A3	147	357	18945	3.61002	0.690235	0.0243932	0.0222654
GOTERM_MF_DIRECT	GO:0050660~flavin adenine dinucleotide binding	5	3.40136	0.0018808	KDM1A, NOS2, MAOA, NOX4, XDH	147	68	18945	9.47629	0.701388	0.0246423	0.0224928
GOTERM_MF_DIRECT	GO:1901363~heterocyclic compound binding	3	2.04082	0.00254889	ACE, DRD2, SLC6A3	147	10	18945	38.6633	0.805725	0.0320861	0.0292873
GOTERM_MF_DIRECT	GO:0097199~cysteine-type endopeptidase activity involved in apoptotic signaling pathway	3	2.04082	0.00254889	CASP8, CASP3, CASP1	147	10	18945	38.6633	0.805725	0.0320861	0.0292873
GOTERM_MF_DIRECT	GO:0019838~growth factor binding	4	2.72109	0.00287556	FLT1, ERBB2, SCN2A, TGFBR1	147	37	18945	13.9327	0.842569	0.0355021	0.0324054
GOTERM_MF_DIRECT	GO:0031625~ubiquitin protein ligase binding	9	6.12245	0.00293157	GSK3B, HSP90AA1, CASP8, MDM2, BCL2, CXCR4, HIF1A, EGFR, HDAC6	147	312	18945	3.71762	0.848146	0.0355107	0.0324132
GOTERM_MF_DIRECT	GO:0030594~neurotransmitter receptor activity	5	3.40136	0.00388327	CHRM3, CHRNB4, HTR3A, HTR2A, DRD4	147	83	18945	7.76371	0.917743	0.0461677	0.0421406
GOTERM_MF_DIRECT	GO:0051117~ATPase binding	5	3.40136	0.00440867	AR, LCK, PGR, ESR1, EGFR	147	86	18945	7.49288	0.941377	0.0506281	0.0462119
GOTERM_MF_DIRECT	GO:0048156~tau protein binding	4	2.72109	0.00441615	GSK3B, HSP90AA1, PIN1, HDAC6	147	43	18945	11.9886	0.941659	0.0506281	0.0462119
GOTERM_MF_DIRECT	GO:0030165~PDZ domain binding	5	3.40136	0.00459393	SLC22A12, ADAM17, ADRB1, SSTR2, CFTR	147	87	18945	7.40676	0.947978	0.0517421	0.0472288
GOTERM_MF_DIRECT	GO:0016702~oxidoreductase activity, acting on single donors with incorporation of molecular oxygen, incorporation of two atoms of oxygen	3	2.04082	0.00505132	ALOX5, PTGS2, IDO1	147	14	18945	27.6166	0.961271	0.0559129	0.0510358
GOTERM_MF_DIRECT	GO:0008013~beta-catenin binding	5	3.40136	0.00559907	GSK3B, AR, PIN1, ESR1, HDAC6	147	92	18945	7.00421	0.972805	0.0607119	0.0554162
GOTERM_MF_DIRECT	GO:0001222~transcription corepressor binding	4	2.72109	0.00567401	HDAC3, HDAC1, ESR1, HDAC6	147	47	18945	10.9683	0.974089	0.0607119	0.0554162
GOTERM_MF_DIRECT	GO:0004707~MAP kinase activity	3	2.04082	0.00659425	MAPK1, MAPK14, MAPK3	147	16	18945	24.1645	0.9857	0.0691143	0.0630856
GOTERM_MF_DIRECT	GO:0020037~heme binding	6	4.08163	0.00667459	CYP2A6, NOS2, CYP1A2, NOX4, PTGS2, IDO1	147	153	18945	5.05402	0.986424	0.0691143	0.0630856
GOTERM_MF_DIRECT	GO:0047498~calcium-dependent phospholipase A2 activity	3	2.04082	0.00743593	PLA2G2A, PLA2G10, PLA2G4A	147	17	18945	22.7431	0.991702	0.0757756	0.0691659
GOTERM_MF_DIRECT	GO:0016491~oxidoreductase activity	7	4.7619	0.0082035	KDM1A, NOS2, MAOA, APEX1, CYP1A2, NOX4, XDH	147	226	18945	3.99178	0.99495	0.0822914	0.0751133
GOTERM_MF_DIRECT	GO:0003707~steroid hormone receptor activity	3	2.04082	0.013422	PGR, ESR1, ESR2	147	23	18945	16.8101	0.999829	0.132568	0.121005
GOTERM_MF_DIRECT	GO:0008134~transcription factor binding	4	2.72109	0.0138258	KDM1A, PIM1, KEAP1, HDAC6	147	65	18945	7.93093	0.999869	0.134488	0.122757
GOTERM_MF_DIRECT	GO:0097110~scaffold protein binding	4	2.72109	0.0149957	IKBKB, HSP90AA1, CASP8, BRAF	147	67	18945	7.69418	0.999939	0.142859	0.130398
GOTERM_MF_DIRECT	GO:0004051~arachidonate 5-lipoxygenase activity	2	1.36054	0.0153541	ALOX5, ALOX5AP	147	2	18945	128.878	0.999951	0.142859	0.130398
GOTERM_MF_DIRECT	GO:0004918~interleukin-8 receptor activity	2	1.36054	0.0153541	CXCR1, CXCR2	147	2	18945	128.878	0.999951	0.142859	0.130398
GOTERM_MF_DIRECT	GO:0042277~peptide binding	4	2.72109	0.015601	MME, PPARG, OPRM1, SSTR2	147	68	18945	7.58103	0.999959	0.143084	0.130603
GOTERM_MF_DIRECT	GO:0008022~protein C-terminus binding	6	4.08163	0.0162946	TOP2A, TERT, LCK, ERBB2, PPARG, OPRM1	147	191	18945	4.04851	0.999974	0.14734	0.134488
GOTERM_MF_DIRECT	GO:0008237~metallopeptidase activity	4	2.72109	0.0181587	ADAM17, ACE, MMP2, MMP9	147	72	18945	7.15986	0.999992	0.160513	0.146512
GOTERM_MF_DIRECT	GO:0003953~NAD+ nucleosidase activity	3	2.04082	0.0182515	CD38, TLR7, TLR4	147	27	18945	14.3197	0.999993	0.160513	0.146512
GOTERM_MF_DIRECT	GO:0019901~protein kinase binding	10	6.80272	0.0199415	IKBKB, GSK3B, PARP1, LCK, AKT1, NR3C1, HIF1A, ESR1, PTK2, ADRA2A	147	522	18945	2.46892	0.999998	0.173006	0.157915
GOTERM_MF_DIRECT	GO:0005516~calmodulin binding	6	4.08163	0.0222027	ACE, NOS2, AKT1, TRPV1, SCN2A, ESR1	147	207	18945	3.73558	0.999999	0.186449	0.170185
GOTERM_MF_DIRECT	GO:0019959~interleukin-8 binding	2	1.36054	0.022943	CXCR1, CXCR2	147	3	18945	85.9184	1	0.186449	0.170185
GOTERM_MF_DIRECT	GO:0001591~dopamine neurotransmitter receptor activity, coupled via Gi/Go	2	1.36054	0.022943	DRD2, DRD4	147	3	18945	85.9184	1	0.186449	0.170185
GOTERM_MF_DIRECT	GO:0004104~cholinesterase activity	2	1.36054	0.022943	ACHE, CHKA	147	3	18945	85.9184	1	0.186449	0.170185
GOTERM_MF_DIRECT	GO:0004677~DNA-dependent protein kinase activity	2	1.36054	0.022943	PRKDC, ATM	147	3	18945	85.9184	1	0.186449	0.170185
GOTERM_MF_DIRECT	GO:0005230~extracellular ligand-gated ion channel activity	3	2.04082	0.0237007	CHRNB4, HTR3A, TRPV1	147	31	18945	12.472	1	0.190198	0.173607
GOTERM_MF_DIRECT	GO:0003677~DNA binding	19	12.9252	0.025329	TOP2A, APP, BLM, PARP1, VDR, NR3C1, HIF1A, ESR1, ESR2, NFKB1, AR, NR4A1, TERT, APEX1, MAPK1, ATM, PGR, PPARG, TOP1	147	1421	18945	1.7232	1	0.200756	0.183245
GOTERM_MF_DIRECT	GO:0004623~phospholipase A2 activity	3	2.04082	0.0266445	PLA2G2A, PLA2G10, PLA2G4A	147	33	18945	11.7161	1	0.208607	0.190411
GOTERM_MF_DIRECT	GO:0004993~G-protein coupled serotonin receptor activity	3	2.04082	0.028169	CHRM3, HTR2A, DRD4	147	34	18945	11.3715	1	0.217886	0.19888
GOTERM_MF_DIRECT	GO:0032795~heterotrimeric G-protein binding	2	1.36054	0.0304739	ADORA1, ADRA2A	147	4	18945	64.4388	1	0.227492	0.207648
GOTERM_MF_DIRECT	GO:0008238~exopeptidase activity	2	1.36054	0.0304739	ACE, MME	147	4	18945	64.4388	1	0.227492	0.207648
GOTERM_MF_DIRECT	GO:0030284~estrogen receptor activity	2	1.36054	0.0304739	ESR1, ESR2	147	4	18945	64.4388	1	0.227492	0.207648
GOTERM_MF_DIRECT	GO:0097718~disordered domain specific binding	3	2.04082	0.0329456	HSP90AA1, MDM2, KEAP1	147	37	18945	10.4495	1	0.243116	0.221909
GOTERM_MF_DIRECT	GO:0051219~phosphoprotein binding	3	2.04082	0.0346034	PIN1, TRPV1, MTOR	147	38	18945	10.1745	1	0.252448	0.230427
GOTERM_MF_DIRECT	GO:0001609~G-protein coupled adenosine receptor activity	2	1.36054	0.0379472	ADORA2A, ADORA1	147	5	18945	51.551	1	0.265951	0.242752
GOTERM_MF_DIRECT	GO:0004952~dopamine neurotransmitter receptor activity	2	1.36054	0.0379472	DRD2, DRD4	147	5	18945	51.551	1	0.265951	0.242752
GOTERM_MF_DIRECT	GO:0043426~MRF binding	2	1.36054	0.0379472	CREBBP, KDM1A	147	5	18945	51.551	1	0.265951	0.242752
GOTERM_MF_DIRECT	GO:0043130~ubiquitin binding	4	2.72109	0.0381113	TOP2A, MDM2, CXCR4, HDAC6	147	96	18945	5.3699	1	0.265951	0.242752
GOTERM_MF_DIRECT	GO:0050661~NADP binding	3	2.04082	0.0415474	NOS2, IDH1, HMGCR	147	42	18945	9.20554	1	0.2819	0.25731
GOTERM_MF_DIRECT	GO:0030331~estrogen receptor binding	3	2.04082	0.0415474	PARP1, PPARG, ESR1	147	42	18945	9.20554	1	0.2819	0.25731
GOTERM_MF_DIRECT	GO:0004197~cysteine-type endopeptidase activity	4	2.72109	0.0421957	CASP8, CASP3, CASP1, CTSB	147	100	18945	5.1551	1	0.2819	0.25731
GOTERM_MF_DIRECT	GO:0019904~protein domain specific binding	6	4.08163	0.0425923	PRKDC, CDK2, MDM2, OPRM1, TOP1, HIF1A	147	247	18945	3.13063	1	0.2819	0.25731
GOTERM_MF_DIRECT	GO:0016787~hydrolase activity	6	4.08163	0.0425923	ACHE, ABCC1, HDAC3, ALOX5, CFTR, HDAC6	147	247	18945	3.13063	1	0.2819	0.25731
GOTERM_MF_DIRECT	GO:0015459~potassium channel regulator activity	3	2.04082	0.0433586	ADRB2, DRD2, DRD4	147	43	18945	8.99146	1	0.282749	0.258086
GOTERM_MF_DIRECT	GO:0004857~enzyme inhibitor activity	3	2.04082	0.0451989	HDAC3, CASP3, AKT1	147	44	18945	8.78711	1	0.282749	0.258086
GOTERM_MF_DIRECT	GO:0051879~Hsp90 protein binding	3	2.04082	0.0451989	NR3C1, HIF1A, HDAC6	147	44	18945	8.78711	1	0.282749	0.258086
GOTERM_MF_DIRECT	GO:1904399~heparan sulfate binding	2	1.36054	0.0453632	APP, PPIA	147	6	18945	42.9592	1	0.282749	0.258086
GOTERM_MF_DIRECT	GO:0051434~BH3 domain binding	2	1.36054	0.0453632	BCL2, MCL1	147	6	18945	42.9592	1	0.282749	0.258086
GOTERM_MF_DIRECT	GO:0032451~demethylase activity	2	1.36054	0.0453632	KDM1A, CYP1A2	147	6	18945	42.9592	1	0.282749	0.258086
GOTERM_MF_DIRECT	GO:0050544~arachidonic acid binding	2	1.36054	0.0527225	ALOX5AP, PPARG	147	7	18945	36.8222	1	0.317035	0.289381
GOTERM_MF_DIRECT	GO:0016494~C-X-C chemokine receptor activity	2	1.36054	0.0527225	CXCR2, CXCR4	147	7	18945	36.8222	1	0.317035	0.289381
GOTERM_MF_DIRECT	GO:0051379~epinephrine binding	2	1.36054	0.0527225	ADRA2A, DRD4	147	7	18945	36.8222	1	0.317035	0.289381
GOTERM_MF_DIRECT	GO:0001784~phosphotyrosine binding	3	2.04082	0.0528391	LCK, MAPK1, MAPK3	147	48	18945	8.05485	1	0.317035	0.289381
GOTERM_MF_DIRECT	GO:0015026~coreceptor activity	3	2.04082	0.0548163	ITGA4, CXCR4, CCR5	147	49	18945	7.89046	1	0.325853	0.297429
GOTERM_MF_DIRECT	GO:0017081~chloride channel regulator activity	2	1.36054	0.0600254	TRPV1, CFTR	147	8	18945	32.2194	1	0.353544	0.322705
GOTERM_MF_DIRECT	GO:0003690~double-stranded DNA binding	4	2.72109	0.0618651	PRKDC, PPARG, TOP1, EGFR	147	117	18945	4.40607	1	0.361067	0.329572
GOTERM_MF_DIRECT	GO:0003714~transcription corepressor activity	5	3.40136	0.0692048	CREBBP, HDAC3, HDAC1, APEX1, ELANE	147	200	18945	3.22194	1	0.400266	0.365352
GOTERM_MF_DIRECT	GO:0003700~transcription factor activity, sequence-specific DNA binding	9	6.12245	0.0701305	AR, VDR, PGR, PPARG, NR3C1, HIF1A, ESR1, ESR2, NFKB1	147	563	18945	2.06021	1	0.401998	0.366933
GOTERM_MF_DIRECT	GO:0097153~cysteine-type endopeptidase activity involved in apoptotic process	2	1.36054	0.0744639	CASP8, CASP3	147	10	18945	25.7755	1	0.405134	0.369795
GOTERM_MF_DIRECT	GO:0016303~1-phosphatidylinositol-3-kinase activity	2	1.36054	0.0744639	PIK3CD, ATM	147	10	18945	25.7755	1	0.405134	0.369795
GOTERM_MF_DIRECT	GO:0008504~monoamine transmembrane transporter activity	2	1.36054	0.0744639	SLC6A3, SLC6A4	147	10	18945	25.7755	1	0.405134	0.369795
GOTERM_MF_DIRECT	GO:0008239~dipeptidyl-peptidase activity	2	1.36054	0.0744639	DPP4, DPP9	147	10	18945	25.7755	1	0.405134	0.369795
GOTERM_MF_DIRECT	GO:0043225~ATPase-coupled anion transmembrane transporter activity	2	1.36054	0.0744639	ABCC1, CFTR	147	10	18945	25.7755	1	0.405134	0.369795
GOTERM_MF_DIRECT	GO:0031434~mitogen-activated protein kinase kinase binding	2	1.36054	0.0744639	ACE, PIN1	147	10	18945	25.7755	1	0.405134	0.369795
GOTERM_MF_DIRECT	GO:0008236~serine-type peptidase activity	3	2.04082	0.0759258	DPP4, F7, DPP9	147	59	18945	6.5531	1	0.409616	0.373886
GOTERM_MF_DIRECT	GO:0070888~E-box binding	3	2.04082	0.0781599	HDAC1, PPARG, HIF1A	147	60	18945	6.44388	1	0.418155	0.381681
GOTERM_MF_DIRECT	GO:0042166~acetylcholine binding	2	1.36054	0.0816003	ACHE, CHRM3	147	11	18945	23.4323	1	0.432954	0.395188
GOTERM_MF_DIRECT	GO:1990841~promoter-specific chromatin binding	3	2.04082	0.0872973	HDAC2, KDM1A, HDAC1	147	64	18945	6.04114	1	0.459384	0.419313
GOTERM_MF_DIRECT	GO:0097200~cysteine-type endopeptidase activity involved in execution phase of apoptosis	2	1.36054	0.0886821	CASP8, CASP3	147	12	18945	21.4796	1	0.462877	0.422502
GOTERM_MF_DIRECT	GO:0009055~electron carrier activity	3	2.04082	0.0943493	CYP1A2, NOX4, IDO1	147	67	18945	5.77064	1	0.480732	0.438799
GOTERM_MF_DIRECT	GO:0003684~damaged DNA binding	3	2.04082	0.0943493	CREBBP, PARP1, APEX1	147	67	18945	5.77064	1	0.480732	0.438799
GOTERM_MF_DIRECT	GO:0005518~collagen binding	3	2.04082	0.0943493	ACHE, MMP9, CTSB	147	67	18945	5.77064	1	0.480732	0.438799
GOTERM_MF_DIRECT	GO:0008353~RNA polymerase II carboxy-terminal domain kinase activity	2	1.36054	0.0957096	MAPK1, BRD4	147	13	18945	19.8273	1	0.483823	0.441621
