# Supplementary material for: Rutin attenuates bleomycin-induced acute lung injury via miR-9-5p mediated NF-κB signaling inhibition: network pharmacology analysis and experimental evidence
Source: Front Pharmacol. 2025 Mar 5;16:1522690. doi: 10.3389/fphar.2025.1522690 (PMC11920148; doi:10.3389/fphar.2025.1522690)
Supplement: Supplementary file 3 [file Table4.xlsx]

## Sheet: STRING network default node
stringdb::database identifier	display name	stringdb::canonical name	stringdb::node type	stringdb::species	AverageShortestPathLength	BetweennessCentrality	ClosenessCentrality	ClusteringCoefficient	Degree	Eccentricity	NeighborhoodConnectivity	NumberOfDirectedEdges	NumberOfUndirectedEdges	PartnerOfMultiEdgedNodePairs	Radiality	Stress	TopologicalCoefficient	MCODE::Clusters (1)	MCODE::Node Status (1)	MCODE::Score (1)
9606.ENSP00000398698	TNF	P01375	protein	Homo sapiens	1.31034	0.0927342	0.763158	0.303434	100	2	34.54	0	100	0	0.996897	17148	0.238207	Cluster 1	Clustered	20.7692
9606.ENSP00000451828	AKT1	P31749	protein	Homo sapiens	1.33103	0.0715269	0.751295	0.315193	99	3	35.1818	0	99	0	0.99669	15398	0.246027	Cluster 1	Clustered	20.7692
9606.ENSP00000275493	EGFR	Q9H2C9	protein	Homo sapiens	1.45517	0.0426654	0.687204	0.379371	83	3	38.2651	0	83	0	0.995448	9930	0.271383	Cluster 1	Clustered	20.7692
9606.ENSP00000437955	HIF1A	Q16665	protein	Homo sapiens	1.47586	0.036715	0.67757	0.395965	82	3	38.6707	0	82	0	0.995241	8888	0.278207	Cluster 1	Clustered	20.7692
9606.ENSP00000226574	NFKB1	P19838	protein	Homo sapiens	1.48276	0.0213465	0.674419	0.424537	79	3	40.1519	0	79	0	0.995172	6946	0.284765	Cluster 1	Clustered	20.7692
9606.ENSP00000381185	BCL2	P10415	protein	Homo sapiens	1.48966	0.0192306	0.671296	0.436896	78	3	40.6667	0	78	0	0.995103	6468	0.288416	Cluster 1	Clustered	20.7692
9606.ENSP00000311032	CASP3	P42574	protein	Homo sapiens	1.47586	0.0237372	0.67757	0.424575	78	3	40.3333	0	78	0	0.995241	7234	0.282051	Cluster 1	Clustered	19.2613
9606.ENSP00000405330	ESR1	P03372	protein	Homo sapiens	1.50345	0.0344498	0.665138	0.407207	75	3	39.92	0	75	0	0.994966	8562	0.281127	Cluster 1	Clustered	18.1333
9606.ENSP00000361405	MMP9	P14780	protein	Homo sapiens	1.51034	0.0209851	0.6621	0.424865	75	3	40.0933	0	75	0	0.994897	6574	0.28435	Cluster 1	Clustered	19.4341
9606.ENSP00000335153	HSP90AA1	P07900	protein	Homo sapiens	1.55172	0.034695	0.644444	0.441046	71	3	41.169	0	71	0	0.994483	8038	0.29618	Cluster 1	Clustered	20.7692
9606.ENSP00000263025	MAPK3	P27361	protein	Homo sapiens	1.52414	0.0375509	0.656109	0.39839	71	3	39.2958	0	71	0	0.994759	8408	0.274796	Cluster 1	Clustered	19.3492
9606.ENSP00000356438	PTGS2	P35354	protein	Homo sapiens	1.55172	0.0238122	0.644444	0.436348	68	3	41.0735	0	68	0	0.994483	6504	0.28925	Cluster 1	Clustered	20.3964
9606.ENSP00000287820	PPARG	Q15180	protein	Homo sapiens	1.55862	0.0266638	0.641593	0.440525	67	3	41.7164	0	67	0	0.994414	6788	0.293778	Cluster 1	Clustered	20.8941
9606.ENSP00000363089	TLR4	Q5VZI9	protein	Homo sapiens	1.6069	0.0158284	0.622318	0.436252	63	3	40.254	0	63	0	0.993931	4536	0.289597	Cluster 1	Clustered	18.6968
9606.ENSP00000269571	ERBB2	P04626	protein	Homo sapiens	1.62759	0.0154195	0.614407	0.473295	62	3	42.2258	0	62	0	0.993724	4294	0.308218	Cluster 1	Clustered	18.1351
9606.ENSP00000354558	MTOR	P42345	protein	Homo sapiens	1.64828	0.0100925	0.606695	0.537158	61	3	45.1475	0	61	0	0.993517	3236	0.334426	Cluster 1	Clustered	21.0189
9606.ENSP00000386884	CXCR4	P61073	protein	Homo sapiens	1.61379	0.018556	0.619658	0.436158	60	3	40.3333	0	60	0	0.993862	5264	0.286052	Cluster 2	Clustered	16.9318
9606.ENSP00000324806	GSK3B	P49841	protein	Homo sapiens	1.64828	0.0114083	0.606695	0.516636	58	3	44.2586	0	58	0	0.993517	3400	0.320715	Cluster 1	Clustered	18.9758
9606.ENSP00000226730	IL2	P60568	protein	Homo sapiens	1.66207	0.0109752	0.60166	0.515965	53	3	44.4906	0	53	0	0.993379	3814	0.315536	Cluster 1	Clustered	18.6516
9606.ENSP00000355759	PARP1	P09874	protein	Homo sapiens	1.73103	0.0080326	0.577689	0.575472	53	3	45.2264	0	53	0	0.99269	3478	0.34524	Cluster 1	Clustered	22.2968
9606.ENSP00000258149	MDM2	Q53XW0	protein	Homo sapiens	1.70345	0.00656359	0.587045	0.59276	52	3	46.4038	0	52	0	0.992966	2294	0.341205	Cluster 1	Seed	22.4552
9606.ENSP00000215832	MAPK1	P28482	protein	Homo sapiens	1.72414	0.00819212	0.58	0.54449	50	3	45.94	0	50	0	0.992759	2398	0.340296	Cluster 1	Clustered	19.6492
9606.ENSP00000278616	ATM	Q13315	protein	Homo sapiens	1.75862	0.0088505	0.568627	0.582483	49	3	44.6939	0	49	0	0.992414	3498	0.341175	Cluster 1	Clustered	20.0481
9606.ENSP00000219070	MMP2	P08253	protein	Homo sapiens	1.72414	0.00425803	0.58	0.617908	48	3	48.8125	0	48	0	0.992759	1622	0.356296	Cluster 1	Clustered	18.5429
9606.ENSP00000284981	APP	Q9UC33	protein	Homo sapiens	1.71724	0.0299698	0.582329	0.484848	45	3	45.7333	0	45	0	0.992828	7128	0.326508	Cluster 1	Clustered	18.5755
9606.ENSP00000290866	ACE	P12821	protein	Homo sapiens	1.70345	0.0194004	0.587045	0.475687	44	3	44.1591	0	44	0	0.992966	5082	0.30666	Cluster 2	Seed	17.5385
9606.ENSP00000231509	NR3C1	P04150	protein	Homo sapiens	1.73103	0.0175096	0.577689	0.495017	43	3	45.8837	0	43	0	0.99269	6058	0.325416	Cluster 2	Clustered	16.1723
9606.ENSP00000229795	MAPK14	Q16539	protein	Homo sapiens	1.77931	0.00230163	0.562016	0.66899	42	3	51.3095	0	42	0	0.992207	974	0.380071	Cluster 1	Clustered	19.4274
9606.ENSP00000351273	CASP8	Q9UQ81	protein	Homo sapiens	1.78621	0.00114471	0.559846	0.767712	42	3	54.381	0	42	0	0.992138	622	0.405828	Cluster 1	Clustered	21.509
9606.ENSP00000362649	HDAC1	Q13547	protein	Homo sapiens	1.76552	0.00517932	0.566406	0.641115	42	3	48.4286	0	42	0	0.992345	2070	0.353493	Cluster 1	Clustered	19.977
9606.ENSP00000419060	BRAF	Q3MIN6	protein	Homo sapiens	1.78621	0.00211802	0.559846	0.712195	41	3	52.6098	0	41	0	0.992138	964	0.389702	Cluster 1	Clustered	21.1204
9606.ENSP00000358022	MCL1	Q9UHR9	protein	Homo sapiens	1.8069	0.00411538	0.553435	0.643902	41	3	50.6341	0	41	0	0.991931	1392	0.383592	Cluster 1	Clustered	19.5605
9606.ENSP00000363822	AR	P10275	protein	Homo sapiens	1.78621	0.00260591	0.559846	0.728205	40	3	52.475	0	40	0	0.992138	1190	0.385846	Cluster 1	Clustered	21.9048
9606.ENSP00000262367	CREBBP	Q92793	protein	Homo sapiens	1.8069	0.00250201	0.553435	0.649123	39	3	48.2564	0	39	0	0.991931	940	0.360122	Cluster 1	Clustered	18.5185
9606.ENSP00000433138	CASP1	P29466	protein	Homo sapiens	1.77931	0.0023373	0.562016	0.661269	39	3	49.9231	0	39	0	0.992207	1012	0.361761	Cluster 1	Clustered	18.3476
9606.ENSP00000266970	CDK2	P24941	protein	Homo sapiens	1.8	0.00831593	0.555556	0.604552	38	3	48.8421	0	38	0	0.992	2872	0.359133	Cluster 1	Clustered	19.6239
9606.ENSP00000325120	PGR	P06401	protein	Homo sapiens	1.7931	0.00230384	0.557692	0.669986	38	3	51.8421	0	38	0	0.992069	1086	0.37841	Cluster 1	Clustered	19.8369
9606.ENSP00000408695	PRKCA	P17252	protein	Homo sapiens	1.82069	0.00740337	0.549242	0.568067	35	3	49.3429	0	35	0	0.991793	2258	0.362815	Cluster 2	Clustered	16.8261
9606.ENSP00000309572	TERT	O14746	protein	Homo sapiens	1.85517	0.0044042	0.539033	0.689076	35	3	51.0286	0	35	0	0.991448	2212	0.389531	Cluster 1	Clustered	20.0954
9606.ENSP00000272190	REN	P00797	protein	Homo sapiens	1.8	0.0149535	0.555556	0.495798	35	3	43.8286	0	35	0	0.992	3728	0.315313	Cluster 2	Clustered	16
9606.ENSP00000360242	XIAP	P98170	protein	Homo sapiens	1.84138	0.00407946	0.543071	0.714286	35	3	53.7143	0	35	0	0.991586	1124	0.40671	Cluster 1	Clustered	20.3
9606.ENSP00000345672	CTSB	P07858	protein	Homo sapiens	1.7931	0.0061162	0.557692	0.621849	35	3	50.6	0	35	0	0.992069	1988	0.361429	Cluster 1	Clustered	18.1739
9606.ENSP00000292303	CCR5	Q9UPA4	protein	Homo sapiens	1.83448	0.00778525	0.545113	0.482955	33	3	41.3333	0	33	0	0.991655	2476	0.303922	Cluster 3	Clustered	11.5556
9606.ENSP00000430684	IKBKB	O14920	protein	Homo sapiens	1.85517	0.0012012	0.539033	0.729167	33	3	54.0909	0	33	0	0.991448	524	0.406699	Cluster 1	Clustered	18.8
9606.ENSP00000377245	KEAP1	Q14145	protein	Homo sapiens	1.84828	0.00172657	0.541045	0.744318	33	3	53.7576	0	33	0	0.991517	646	0.401176	Cluster 1	Clustered	18.4615
9606.ENSP00000292301	CCR2	P41597	protein	Homo sapiens	1.85517	0.0042761	0.539033	0.556452	32	3	44.5	0	32	0	0.991448	1562	0.33209	Cluster 3	Clustered	13.1813
9606.ENSP00000430432	HDAC2	Q92769	protein	Homo sapiens	1.84828	0.00292194	0.541045	0.685484	32	3	49.5938	0	32	0	0.991517	1186	0.367361	Cluster 1	Clustered	18.1739
9606.ENSP00000341189	PTK2	Q05397	protein	Homo sapiens	1.86897	0.0012554	0.535055	0.711694	32	3	52.4062	0	32	0	0.99131	536	0.397017	Cluster 2	Clustered	16.8261
9606.ENSP00000340684	MAOA	P21397	protein	Homo sapiens	1.81379	0.0164084	0.551331	0.374194	31	3	36.0323	0	31	0	0.991862	4654	0.255548	Cluster 6	Seed	9.61538
9606.ENSP00000313420	PRKDC	P78527	protein	Homo sapiens	1.92414	0.00216268	0.519713	0.71828	31	3	48.0968	0	31	0	0.990759	1354	0.384774	Cluster 1	Clustered	18.1739
9606.ENSP00000263377	BRD4	O60885	protein	Homo sapiens	1.88966	0.00233668	0.529197	0.698925	31	3	49	0	31	0	0.991103	866	0.376923	Cluster 2	Clustered	17.4857
9606.ENSP00000317272	MET	P08581	protein	Homo sapiens	1.86897	0.0017221	0.535055	0.721839	30	3	54.8	0	30	0	0.99131	566	0.408955	Cluster 1	Clustered	18.5494
9606.ENSP00000361850	PLAU	P00749	protein	Homo sapiens	1.86897	0.0236088	0.535055	0.669951	29	3	54.0345	0	29	0	0.99131	5064	0.400255	Cluster 2	Clustered	15.8577
9606.ENSP00000282397	FLT1	P17948	protein	Homo sapiens	1.87586	0.00152102	0.533088	0.674877	29	3	51.931	0	29	0	0.991241	516	0.387545	Cluster 2	Clustered	15.4105
9606.ENSP00000430950	IDO1	P14902	protein	Homo sapiens	1.88966	0.00246578	0.529197	0.603175	28	3	49.8214	0	28	0	0.991103	692	0.374597	Cluster 3	Clustered	12.7474
9606.ENSP00000365804	HDAC6	Q9UBN7	protein	Homo sapiens	1.88966	0.0010519	0.529197	0.793651	28	3	55.1429	0	28	0	0.991103	364	0.414608	Cluster 1	Clustered	19.1304
9606.ENSP00000373700	ALK	Q9UM73	protein	Homo sapiens	1.94483	0.00192326	0.514184	0.646724	27	3	47.3704	0	27	0	0.990552	652	0.375955	Cluster 2	Clustered	14.5098
9606.ENSP00000343925	ESR2	Q92731	protein	Homo sapiens	1.91724	0.000229	0.521583	0.866097	27	3	61.1852	0	27	0	0.990828	124	0.470655	Cluster 1	Clustered	18.1739
9606.ENSP00000353731	DPP4	P27487	protein	Homo sapiens	1.87586	0.0164328	0.533088	0.487179	27	3	42.8519	0	27	0	0.991241	3040	0.317147		Unclustered	11.2
9606.ENSP00000305372	ADRB2	Q9UHA1	protein	Homo sapiens	1.85517	0.00648335	0.539033	0.421538	26	3	42.5385	0	26	0	0.991448	1820	0.303846	Cluster 6	Clustered	8.58333
9606.ENSP00000393312	FGFR1	Q53H63	protein	Homo sapiens	1.93793	0.00153724	0.516014	0.701538	26	3	51.8462	0	26	0	0.990621	516	0.405048	Cluster 2	Clustered	15.5322
9606.ENSP00000322788	MMP1	P03956	protein	Homo sapiens	1.90345	0.00067	0.525362	0.790769	26	3	55.9231	0	26	0	0.990966	264	0.420474	Cluster 2	Clustered	16.1905
9606.ENSP00000319635	CXCR2	P25025	protein	Homo sapiens	1.92414	0.00297251	0.519713	0.646667	25	3	46.68	0	25	0	0.990759	1392	0.356336	Cluster 3	Seed	13.4853
9606.ENSP00000327251	NOS2	P35228	protein	Homo sapiens	1.88966	0.00128695	0.529197	0.71	25	3	55	0	25	0	0.991103	446	0.404412	Cluster 2	Clustered	14.4737
9606.ENSP00000394624	OPRM1	Q6UQ80	protein	Homo sapiens	1.88966	0.0115694	0.529197	0.39	25	3	38.16	0	25	0	0.991103	3604	0.280588	Cluster 6	Clustered	7.82222
9606.ENSP00000411532	TOP2A	P11388	protein	Homo sapiens	1.98621	0.0018112	0.503472	0.63	25	4	44.52	0	25	0	0.990138	1000	0.361951	Cluster 4	Clustered	12.1503
9606.ENSP00000368727	XDH	P47989	protein	Homo sapiens	1.90345	0.00886699	0.525362	0.623333	25	3	49.88	0	25	0	0.990966	2794	0.372239	Cluster 2	Clustered	15
9606.ENSP00000447297	TGFBR1	P36897	protein	Homo sapiens	1.93103	0.000328	0.517857	0.804348	24	3	57.875	0	24	0	0.99069	182	0.441794	Cluster 2	Clustered	14.6147
9606.ENSP00000309968	ADAM17	P78536	protein	Homo sapiens	1.91034	0.000367	0.523466	0.84058	24	3	59.5417	0	24	0	0.990897	184	0.444341	Cluster 2	Clustered	15.8225
9606.ENSP00000477713	LCK	Q9NYT8	protein	Homo sapiens	1.94483	0.000759	0.514184	0.713768	24	3	52.7917	0	24	0	0.990552	292	0.409238	Cluster 3	Clustered	12.0654
9606.ENSP00000263317	NOX4	Q9NPH5	protein	Homo sapiens	1.91724	0.000424	0.521583	0.811594	24	3	57.8333	0	24	0	0.990828	206	0.434837	Cluster 2	Clustered	14.684
9606.ENSP00000287936	HMGCR	P04035	protein	Homo sapiens	1.92414	0.00192553	0.519713	0.69697	22	3	57.3182	0	22	0	0.990759	722	0.427748		Unclustered	13.8833
9606.ENSP00000354859	DRD2	P14416	protein	Homo sapiens	1.93793	0.0133968	0.516014	0.341991	22	3	31.5	0	22	0	0.990621	3720	0.238636	Cluster 9	Clustered	3.39706
9606.ENSP00000418525	MME	P08473	protein	Homo sapiens	1.93103	0.00231087	0.517857	0.528571	21	3	45.5238	0	21	0	0.99069	632	0.33973	Cluster 5	Clustered	9.01099
9606.ENSP00000390265	IDH1	O75874	protein	Homo sapiens	1.97241	0.000949	0.506993	0.685714	21	3	51.2381	0	21	0	0.990276	350	0.400298	Cluster 4	Clustered	12.8762
9606.ENSP00000226279	CD38	P28907	protein	Homo sapiens	2	0.000761	0.5	0.638095	21	3	47.7619	0	21	0	0.99	298	0.385177	Cluster 5	Clustered	10.5165
9606.ENSP00000319788	NQO1	P15559	protein	Homo sapiens	1.94483	0.00233115	0.514184	0.771429	21	3	58.1429	0	21	0	0.990552	682	0.440476	Cluster 2	Clustered	14.386
9606.ENSP00000383042	KDM1A	O60341	protein	Homo sapiens	2.04138	0.000717	0.489865	0.728571	21	4	44.0476	0	21	0	0.989586	274	0.367063	Cluster 4	Clustered	12.2353
9606.ENSP00000302967	HDAC3	O15379	protein	Homo sapiens	2.04828	0.00139342	0.488215	0.684211	20	4	45.35	0	20	0	0.989517	402	0.380672		Unclustered	12.2353
9606.ENSP00000500582	AKT3	Q9Y243	protein	Homo sapiens	2	0.00039	0.5	0.747368	20	3	54.65	0	20	0	0.99	154	0.4372	Cluster 3	Clustered	12.3309
9606.ENSP00000295683	CXCR1	Q8N6T6	protein	Homo sapiens	1.98621	0.00213908	0.503472	0.636842	20	3	47.15	0	20	0	0.990138	1064	0.37126		Unclustered	10.6374
9606.ENSP00000366563	PIK3CD	O00329	protein	Homo sapiens	2.01379	0.000341	0.496575	0.705263	20	3	51.25	0	20	0	0.989862	154	0.416667		Unclustered	9.625
9606.ENSP00000370034	TLR7	Q9NYK1	protein	Homo sapiens	2.02069	0.0002	0.494881	0.812865	19	3	54.4211	0	19	0	0.989793	78	0.442448		Unclustered	10.6667
9606.ENSP00000303211	ACHE	Q86TM9	protein	Homo sapiens	1.92414	0.00585853	0.519713	0.542484	18	3	48.1111	0	18	0	0.990759	1532	0.348631		Unclustered	8.30769
9606.ENSP00000356436	PLA2G4A	P47712	protein	Homo sapiens	1.95172	0.00352624	0.512367	0.48366	18	3	39.5556	0	18	0	0.990483	986	0.295191	Cluster 7	Seed	6.06593
9606.ENSP00000270349	SLC6A3	Q01959	protein	Homo sapiens	2.0069	0.00648349	0.498282	0.333333	18	3	23.7778	0	18	0	0.989931	1446	0.189778		Unclustered	2.80952
9606.ENSP00000459962	TRPV1	Q8NER1	protein	Homo sapiens	1.95862	0.00475382	0.510563	0.507353	17	3	50.8824	0	17	0	0.990414	1972	0.379719		Unclustered	9.84848
9606.ENSP00000261707	SLC6A4	P31645	protein	Homo sapiens	1.9931	0.00478731	0.50173	0.426471	17	3	29.0588	0	17	0	0.990069	1566	0.225262	Cluster 8	Clustered	4.84615
9606.ENSP00000216714	APEX1	P27695	protein	Homo sapiens	2.13103	0.000762	0.469256	0.713235	17	4	43.6471	0	17	0	0.98869	474	0.389706		Unclustered	9.23077
9606.ENSP00000215754	MIF	P14174	protein	Homo sapiens	1.97241	0.00032	0.506993	0.830882	17	3	58.8824	0	17	0	0.990276	126	0.446078	Cluster 3	Clustered	11.3
9606.ENSP00000342007	CYP1A2	P05177	protein	Homo sapiens	2.0069	0.00370256	0.498282	0.266667	16	3	29.25	0	16	0	0.989931	858	0.228516		Unclustered	2.32727
9606.ENSP00000480012	ADORA2A	P29274	protein	Homo sapiens	1.97241	0.00165368	0.506993	0.441667	16	3	46	0	16	0	0.990276	452	0.345865		Unclustered	7
9606.ENSP00000363512	ALOX5	P09917	protein	Homo sapiens	2.02759	0.00204967	0.493197	0.55	16	3	43.5625	0	16	0	0.989724	596	0.3485		Unclustered	8
9606.ENSP00000437737	HTR2A	P28223	protein	Homo sapiens	2.13103	0.00591771	0.469256	0.258333	16	3	20.125	0	16	0	0.98869	1038	0.18406		Unclustered	5
9606.ENSP00000222553	NAMPT	P43490	protein	Homo sapiens	1.98621	0.000333	0.503472	0.725	16	3	56.875	0	16	0	0.990138	146	0.43416		Unclustered	9.69697
9606.ENSP00000466090	ELANE	P08246	protein	Homo sapiens	2.05517	0.000313	0.486577	0.761905	15	3	55.4	0	15	0	0.989448	74	0.454098		Unclustered	9.23077
9606.ENSP00000367608	CA9	Q16790	protein	Homo sapiens	2.04138	0.000106	0.489865	0.857143	15	3	64.2667	0	15	0	0.989586	42	0.51828		Unclustered	12
9606.ENSP00000302846	PTGER4	P35408	protein	Homo sapiens	2.01379	0.000965	0.496575	0.704762	15	3	57.9333	0	15	0	0.989862	306	0.452604		Unclustered	10
9606.ENSP00000380227	ITGA4	P13612	protein	Homo sapiens	2.06207	0.00018	0.48495	0.819048	15	3	53.4667	0	15	0	0.989379	58	0.441873	Cluster 5	Clustered	9.23077
9606.ENSP00000440864	NR4A1	P22736	protein	Homo sapiens	2.0069	0.000136	0.498282	0.838095	15	3	60.3333	0	15	0	0.989931	62	0.4677	Cluster 3	Clustered	10.859
9606.ENSP00000347197	C5AR1	P21730	protein	Homo sapiens	2.08276	0.00533977	0.480132	0.380952	15	3	33.8	0	15	0	0.989172	1328	0.286441		Unclustered	7
9606.ENSP00000280155	ADRA2A	P08913	protein	Homo sapiens	2.1931	0.00567834	0.455975	0.346154	13	3	24.5385	0	13	0	0.988069	1284	0.235947	Cluster 8	Seed	5
9606.ENSP00000450482	BDKRB2	P30411	protein	Homo sapiens	2.2	0.0126788	0.454545	0.24359	13	3	20.7692	0	13	0	0.988	2182	0.201643		Unclustered	4
9606.ENSP00000441600	CCR3	P51677	protein	Homo sapiens	2.12414	0.000345	0.470779	0.833333	12	3	46.75	0	12	0	0.988759	220	0.406522		Unclustered	9
9606.ENSP00000342385	PTGES	O14684	protein	Homo sapiens	2.11034	0.000733	0.473856	0.636364	12	3	44.1667	0	12	0	0.988897	264	0.377493		Unclustered	4.54545
9606.ENSP00000354522	TOP1	P11387	protein	Homo sapiens	2.1931	0.000278	0.455975	0.833333	12	4	43.0833	0	12	0	0.988069	270	0.402648		Unclustered	8.83636
9606.ENSP00000362401	CYSLTR1	Q9Y271	protein	Homo sapiens	2.09655	0.0132896	0.476974	0.257576	12	3	21.4167	0	12	0	0.989034	1884	0.179972		Unclustered	4
9606.ENSP00000315011	EDNRA	Q8TBH2	protein	Homo sapiens	2.05517	0.00154766	0.486577	0.560606	12	3	44.4167	0	12	0	0.989448	416	0.355333		Unclustered	5.5
9606.ENSP00000358301	ADRB1	P08588	protein	Homo sapiens	2.06897	0.00188295	0.483333	0.436364	11	3	33	0	11	0	0.98931	646	0.266129		Unclustered	4.52381
9606.ENSP00000228606	CYP27B1	O15528	protein	Homo sapiens	2.06207	0.00106894	0.48495	0.618182	11	3	50.9091	0	11	0	0.989379	456	0.407273		Unclustered	6.80556
9606.ENSP00000347754	HTR3A	P46098	protein	Homo sapiens	2.49655	0.00067	0.400552	0.545455	11	4	17.1818	0	11	0	0.985034	106	0.272727	Cluster 8	Clustered	4.16667
9606.ENSP00000383364	PLA2G2A	P14555	protein	Homo sapiens	2.09655	0.000293	0.476974	0.666667	10	3	44.3	0	10	0	0.989034	112	0.366116	Cluster 7	Clustered	5.33333
9606.ENSP00000419425	PPIA	Q9UC61	protein	Homo sapiens	2.06897	0.00043	0.483333	0.688889	10	3	59.8	0	10	0	0.98931	166	0.481452		Unclustered	7
9606.ENSP00000176183	DRD4	P21917	protein	Homo sapiens	2.4069	0.000826	0.415473	0.533333	10	4	20.2	0	10	0	0.985931	196	0.262338	Cluster 9	Seed	3.88889
9606.ENSP00000393847	PLA2G10	O15496	protein	Homo sapiens	2.15172	0.000173	0.464744	0.722222	9	3	40.1111	0	9	0	0.988483	58	0.351852	Cluster 7	Clustered	5.33333
9606.ENSP00000314508	GBA	Q9UMJ8	protein	Homo sapiens	2.22069	0.00165063	0.450311	0.222222	9	3	28.3333	0	9	0	0.987793	274	0.277228		Unclustered	4
9606.ENSP00000357494	ROS1	P08922	protein	Homo sapiens	2.2069	1.25e-05	0.453125	0.916667	9	4	47.3333	0	9	0	0.987931	6	0.438272		Unclustered	6.53333
9606.ENSP00000303522	TACR1	P25103	protein	Homo sapiens	2.11034	0.00116041	0.473856	0.444444	9	3	30	0	9	0	0.988897	276	0.25		Unclustered	3.2381
9606.ENSP00000382342	ABCC1	Q9UQA0	protein	Homo sapiens	2.11724	0.000443	0.472313	0.638889	9	4	61.1111	0	9	0	0.988828	184	0.508333		Unclustered	5.78571
9606.ENSP00000003084	CFTR	P13569	protein	Homo sapiens	2.04828	0.000416	0.488215	0.444444	9	3	48.7778	0	9	0	0.989517	118	0.380208		Unclustered	3
9606.ENSP00000354207	NTRK3	Q16288	protein	Homo sapiens	2.26897	0.000773	0.440729	0.392857	8	3	32.625	0	8	0	0.98731	158	0.332908		Unclustered	3.73333
9606.ENSP00000301141	CYP2A6	Q9H1Z7	protein	Homo sapiens	2.42069	0.0028513	0.413105	0.321429	8	4	20	0	8	0	0.985793	376	0.261513		Unclustered	2
9606.ENSP00000261751	CHRNB4	P30926	protein	Homo sapiens	2.6069	0.00167014	0.383598	0.428571	8	4	14.125	0	8	0	0.983931	256	0.285714	Cluster 9	Clustered	3.73333
9606.ENSP00000347046	PDE5A	O76074	protein	Homo sapiens	2.13103	0.000275	0.469256	0.607143	8	3	45.875	0	8	0	0.98869	60	0.388771		Unclustered	5
9606.ENSP00000356205	ADORA1	P30542	protein	Homo sapiens	2.13103	0.000383	0.469256	0.392857	8	3	37.375	0	8	0	0.98869	120	0.316737		Unclustered	2.14286
9606.ENSP00000347232	BLM	P54132	protein	Homo sapiens	2.53793	3.7e-05	0.394022	0.857143	8	4	32.5	0	8	0	0.984621	16	0.492424		Unclustered	5.78571
9606.ENSP00000370710	KDM4C	Q9H3R0	protein	Homo sapiens	2.31724	5.87e-06	0.431548	0.952381	7	4	45	0	7	0	0.986828	4	0.478723		Unclustered	5.78571
9606.ENSP00000247970	PIN1	Q13526	protein	Homo sapiens	2.22759	0.000201	0.448916	0.285714	7	3	38.7143	0	7	0	0.987724	70	0.370879		Unclustered	3
9606.ENSP00000479870	ALOX5AP	P20292	protein	Homo sapiens	2.35172	0.00125473	0.42522	0.428571	7	3	24.7143	0	7	0	0.986483	206	0.285714		Unclustered	4
9606.ENSP00000332659	CCR4	P51679	protein	Homo sapiens	2.44138	0	0.409605	1	7	4	33.5714	0	7	0	0.985586	0	0.441729		Unclustered	7
9606.ENSP00000370078	PDE4A	Q9H3H2	protein	Homo sapiens	2.15172	0.000185	0.464744	0.533333	6	3	46.5	0	6	0	0.988483	50	0.397436		Unclustered	2.4
9606.ENSP00000364731	F7	P08709	protein	Homo sapiens	2.21379	0.0024112	0.451713	0.5	5	3	36.2	0	5	0	0.987862	470	0.33211	Cluster 10	Seed	3
9606.ENSP00000269228	NPC1	O15118	protein	Homo sapiens	2.34483	6.3e-05	0.426471	0.7	5	4	36.4	0	5	0	0.986552	10	0.4		Unclustered	4
9606.ENSP00000265689	CHKA	P35790	protein	Homo sapiens	2.2069	1.18e-05	0.453125	0.9	5	4	59.2	0	5	0	0.987931	4	0.533333		Unclustered	3.73333
9606.ENSP00000362608	PIM1	P11309	protein	Homo sapiens	2.25517	0	0.443425	1	4	4	72	0	4	0	0.987448	0	0.672897		Unclustered	4
9606.ENSP00000365006	S1PR3	Q99500	protein	Homo sapiens	2.18621	0	0.457413	1	4	3	76.25	0	4	0	0.988138	0	0.66886		Unclustered	4
9606.ENSP00000218099	F9	P00740	protein	Homo sapiens	2.72414	0.00056	0.367089	0.5	4	4	11.5	0	4	0	0.982759	60	0.296053	Cluster 10	Clustered	3
9606.ENSP00000364709	F10	P00742	protein	Homo sapiens	2.8	0.000337	0.357143	0.5	4	4	10.25	0	4	0	0.982	24	0.3125	Cluster 10	Clustered	3
9606.ENSP00000255380	CHRM3	P20309	protein	Homo sapiens	2.81379	0.000325	0.355392	0.333333	4	4	11.5	0	4	0	0.981862	46	0.340909		Unclustered	1.66667
9606.ENSP00000350198	SSTR2	P30874	protein	Homo sapiens	2.65517	5.5e-05	0.376623	0.833333	4	4	18.75	0	4	0	0.983448	16	0.375		Unclustered	2.7
9606.ENSP00000352584	AKR1B10	O60218	protein	Homo sapiens	2.37931	1.54e-05	0.42029	0.666667	3	4	41	0	3	0	0.986207	8	0.465909		Unclustered	1.66667
9606.ENSP00000363973	ALPL	Q5VTG5	protein	Homo sapiens	2.34483	0.000108	0.426471	0.333333	3	3	49	0	3	0	0.986552	58	0.534799		Unclustered	2
9606.ENSP00000264870	F13A1	P00488	protein	Homo sapiens	2.64828	0.000641	0.377604	0	3	4	18.6667	0	3	0	0.983517	98	0.360544		Unclustered	0.5
9606.ENSP00000366797	SLC22A12	Q96S37	protein	Homo sapiens	2.71034	0	0.368957	1	2	4	30	0	2	0	0.982897	0	0.697674		Unclustered	2
9606.ENSP00000435534	CCKBR	P32239	protein	Homo sapiens	2.96552	0	0.337209	1	2	4	12.5	0	2	0	0.980345	0	0.625		Unclustered	2
9606.ENSP00000262960	DPP9	Q8N3F5	protein	Homo sapiens	2.86897	0	0.348558	0	1	4	27	0	1	0	0.98131	0	0		Unclustered	0
9606.ENSP00000490107	SCN2A	Q99250	protein	Homo sapiens	0	0	0	0	0	0	0	0	0	0	Infinity	0	0		Unclustered	0

## Sheet: CytoHubba analysis of cluster 1
node_name	MCC	DMNC	MNC	Degree	EPC	BottleNeck	EcCentricity	Closeness	Radiality	Betweenness	Stress	ClusteringCoefficient
9606.ENSP00000215832	92200000000000	1.18772	32	32	12.342	1	0.5	37.5	1.81395	6.1729	132	0.86694
9606.ENSP00000219070	92200000000000	1.17943	32	32	12.413	1	0.5	37.5	1.81395	6.63689	138	0.86089
9606.ENSP00000226574	92200000000000	1.14497	43	43	14.153	6	1	43	2.06977	22.6011	436	0.75858
9606.ENSP00000226730	92200000000000	1.18355	27	27	11.32	1	0.5	35	1.69767	2.54266	60	0.91453
9606.ENSP00000229795	92200000000000	1.18362	31	31	12.115	1	0.5	37	1.7907	5.14355	118	0.87312
9606.ENSP00000258149	92200000000000	1.15832	39	39	13.565	1	0.5	41	1.97674	15.4766	308	0.79217
9606.ENSP00000262367	92200000000000	1.12509	30	30	11.849	1	0.5	36.5	1.76744	6.7937	140	0.83908
9606.ENSP00000263025	92200000000000	1.11575	38	38	13.265	1	0.5	40.5	1.95349	16.9659	324	0.76956
9606.ENSP00000266970	92200000000000	1.16245	29	29	12.027	1	0.5	36	1.74419	4.61296	100	0.87685
9606.ENSP00000269571	92200000000000	1.1282	36	36	14.001	4	0.5	39.5	1.90698	13.3643	262	0.79206
9606.ENSP00000275493	92200000000000	1.14497	43	43	14.233	1	1	43	2.06977	22.6011	436	0.75858
9606.ENSP00000278616	92200000000000	1.18353	34	34	13.276	1	0.5	38.5	1.86047	8.15259	172	0.8467
9606.ENSP00000284981	92200000000000	1.15987	25	25	10.917	1	0.5	34	1.65116	2.15854	48	0.92
9606.ENSP00000287820	92200000000000	1.16965	37	37	13.596	1	0.5	40	1.93023	12.1159	248	0.81381
9606.ENSP00000309572	92200000000000	1.18724	27	27	11.415	1	0.5	35	1.69767	2.60156	58	0.91738
9606.ENSP00000311032	92200000000000	1.14125	42	42	14.239	1	0.5	42.5	2.04651	21.3735	410	0.7619
9606.ENSP00000313420	92200000000000	1.12828	23	23	10.434	1	0.5	33	1.60465	1.81923	40	0.92095
9606.ENSP00000317272	92200000000000	1.1594	22	22	9.922	1	0.5	32.5	1.5814	0.7762	18	0.96104
9606.ENSP00000324806	92200000000000	1.12872	39	39	13.561	1	0.5	41	1.97674	17.6787	338	0.77193
9606.ENSP00000325120	92200000000000	1.17249	27	27	11.556	1	0.5	35	1.69767	2.92142	66	0.90598
9606.ENSP00000335153	92200000000000	1.14497	43	43	13.98	5	1	43	2.06977	22.6011	436	0.75858
9606.ENSP00000343925	92200000000000	1.14863	24	24	10.466	1	0.5	33.5	1.62791	1.70061	42	0.92391
9606.ENSP00000345672	92200000000000	1.13612	21	21	9.999	1	0.5	32	1.55814	0.70612	18	0.95714
9606.ENSP00000351273	92200000000000	1.182	39	39	13.928	1	0.5	41	1.97674	13.5609	284	0.80837
9606.ENSP00000354558	92200000000000	1.15169	42	42	13.998	1	0.5	42.5	2.04651	20.5622	398	0.76887
9606.ENSP00000355759	92200000000000	1.16029	39	39	13.713	1	0.5	41	1.97674	15.5539	306	0.79352
9606.ENSP00000356438	92200000000000	1.18472	36	36	13.131	1	0.5	39.5	1.90698	9.86402	212	0.83175
9606.ENSP00000358022	92200000000000	1.1929	30	30	11.557	1	0.5	36.5	1.76744	4.18309	96	0.88966
9606.ENSP00000360242	92200000000000	1.17551	29	29	11.882	1	0.5	36	1.74419	4.19815	92	0.8867
9606.ENSP00000361405	92200000000000	1.17762	38	38	13.409	4	0.5	40.5	1.95349	12.7396	264	0.81223
9606.ENSP00000362649	92200000000000	1.17779	31	31	11.904	1	0.5	37	1.7907	5.74076	122	0.86882
9606.ENSP00000363089	92200000000000	1.17845	28	28	11.415	1	0.5	35.5	1.72093	3.35407	76	0.89947
9606.ENSP00000363822	92200000000000	1.1901	33	33	12.338	1	0.5	38	1.83721	7.21215	148	0.85985
9606.ENSP00000365804	92200000000000	1.1594	22	22	9.392	1	0.5	32.5	1.5814	0.74578	18	0.96104
9606.ENSP00000377245	92200000000000	1.17155	26	26	11.39	1	0.5	34.5	1.67442	2.22726	54	0.91692
9606.ENSP00000381185	92200000000000	1.14497	43	43	14.254	2	1	43	2.06977	22.6011	436	0.75858
9606.ENSP00000398698	92200000000000	1.15343	42	42	13.641	1	0.5	42.5	2.04651	20.136	396	0.77003
9606.ENSP00000405330	92200000000000	1.16434	40	40	14.057	1	0.5	41.5	2	16.4778	328	0.78974
9606.ENSP00000419060	92200000000000	1.21277	31	31	12.451	1	0.5	37	1.7907	4.1628	98	0.89462
9606.ENSP00000430432	92200000000000	1.16463	22	22	9.509	1	0.5	32.5	1.5814	0.67635	16	0.96537
9606.ENSP00000430684	92200000000000	1.11953	28	28	11.419	1	0.5	35.5	1.72093	5.38498	110	0.8545
9606.ENSP00000433138	92200000000000	1.13931	27	27	11.002	1	0.5	35	1.69767	3.90001	84	0.88034
9606.ENSP00000437955	92200000000000	1.14497	43	43	14.972	2	1	43	2.06977	22.6011	436	0.75858
9606.ENSP00000451828	92200000000000	1.14497	43	43	13.914	1	1	43	2.06977	22.6011	436	0.75858
