# Supplementary material for: Rutin attenuates bleomycin-induced acute lung injury via miR-9-5p mediated NF-κB signaling inhibition: network pharmacology analysis and experimental evidence
Source: Front Pharmacol. 2025 Mar 5;16:1522690. doi: 10.3389/fphar.2025.1522690 (PMC11920148; doi:10.3389/fphar.2025.1522690)
Supplement: Supplementary file 4 [file Table1.xlsx]

## Sheet: SEA
Target Key	Target Name	Description	P-Value	MaxTC
PDIA1_HUMAN	P4HB	Protein disulfide-isomerase	6.54e-73	1
NMUR2_HUMAN	NMUR2	Neuromedin-U receptor 2	3.937e-30	1
DYR1A_RAT	Dyrk1a	Dual specificity tyrosine-phosphorylation-regulated kinase 1A	7.611e-10	1
ADA2C_HUMAN	ADRA2C	Alpha-2C adrenergic receptor	0.001543	1
ADA2A_HUMAN	ADRA2A	Alpha-2A adrenergic receptor	0.1002	1
ACES_HUMAN	ACHE	Acetylcholinesterase	0.1968	1
FAS_CHICK	FASN	Fatty acid synthase	1.715e-91	0.73
O96394_LEIAM		Arginase	7.752e-87	0.83
AK1CL_MOUSE	Akr1c21	Aldo-keto reductase family 1 member C21	1.348e-61	0.49
DDL_HELPH	ddl	D-alanine--D-alanine ligase	1.348e-61	0.49
VE6_HPV16	E6	Protein E6	1.15e-58	0.38
Q965D7_PLAFA	fabZ	Beta-hydroxyacyl-ACP dehydratase	3.075e-54	0.49
SIAT1_RAT	St6gal1	Beta-galactoside alpha-2,6-sialyltransferase 1	6.78e-53	0.37
ELAV3_HUMAN	ELAVL3	ELAV-like protein 3	9.441e-51	0.49
Q965D6_PLAFA	fabG	3-oxoacyl-acyl-carrier protein reductase	4.206e-49	0.49
FPS_FUJSV	V-FPS	Tyrosine-protein kinase transforming protein Fps	1.274e-47	0.38
TOP1_RAT	Top1	DNA topoisomerase 1	3.018e-46	0.37
Q66HS9_RAT	Slc16a7	Monocarboxylate transporter 2	1.865e-39	0.49
S28A3_HUMAN	SLC28A3	Solute carrier family 28 member 3	1.674e-38	0.3
FIMH_ECOLI	fimH	Type 1 fimbrin D-mannose specific adhesin	8.231e-38	0.35
GOB1_BRUMA		Trehalose-phosphatase	1.457e-36	0.29
MDR1A_MOUSE	Abcb1a	ATP-dependent translocase ABCB1	6.89e-35	0.4
CD22_HUMAN	CD22	B-cell receptor CD22	4.613e-33	0.3
ALDR_RAT	Akr1b1	Aldo-keto reductase family 1 member B1	4.853e-33	0.83
IL2_HUMAN	IL2	Interleukin-2	2.129e-31	0.48
ARGI1_RAT	Arg1	Arginase-1	1.068e-29	0.37
PPAC_BOVIN	ACP1	Low molecular weight phosphotyrosine protein phosphatase	5.872e-29	0.36
CD22_MOUSE	Cd22	B-cell receptor CD22	5.301e-27	0.3
XDH_HUMAN	XDH	Xanthine dehydrogenase/oxidase	3.384e-26	0.66
SIAT6_RAT	St3gal3	CMP-N-acetylneuraminate-beta-1,4-galactoside alpha-2,3-sialyltransferase	4.628e-24	0.3
SYN1_BOVIN	SYN1	Synapsin-1	5.733e-23	0.37
CP1B1_HUMAN	CYP1B1	Cytochrome P450 1B1	3.029e-21	0.49
R1AB_SARS	rep	Replicase polyprotein 1ab	3.91e-21	0.49
BGLR_RAT	Gusb	Beta-glucuronidase	6.741e-19	0.3
3MG_HUMAN	MPG	DNA-3-methyladenine glycosylase	1.083e-18	0.36
NOX4_HUMAN	NOX4	NADPH oxidase 4	1.99e-18	0.75
B4EH87_BURCJ		Lectin	4.32e-18	0.35
AMYP_HUMAN	AMY2A	Pancreatic alpha-amylase	4.879e-18	0.29
KS6A3_HUMAN	RPS6KA3	Ribosomal protein S6 kinase alpha-3	7.31e-18	0.66
CBS_HUMAN	CBS	Cystathionine beta-synthase	1.133e-17	0.49
SC5A2_RAT	Slc5a2	Sodium/glucose cotransporter 2	1.665e-15	0.32
MDH_THETH	mdh	Malate dehydrogenase	3.22e-15	0.49
PERL_BOVIN	LPO	Lactoperoxidase	3.22e-15	0.49
TYRO_HUMAN	TYR	Tyrosinase	8.327e-15	0.32
LOX5_HUMAN	ALOX5	Arachidonate 5-lipoxygenase	1.11e-14	0.49
AK1A1_RAT	Akr1a1	Aldo-keto reductase family 1 member A1	2.942e-14	0.49
Q965D5_PLAFA	fabI	Enoyl-acyl-carrier protein reductase	4.763e-14	0.49
LOX5_RAT	Alox5	Arachidonate 5-lipoxygenase	4.879e-13	0.49
LGUL_HUMAN	GLO1	Lactoylglutathione lyase	5.626e-13	0.49
CAH4_HUMAN	CA4	Carbonic anhydrase 4	7.75e-13	0.83
ALDR_BOVIN	AKR1B1	Aldo-keto reductase family 1 member B1	1.022e-12	0.83
KCND3_HUMAN	KCND3	Potassium voltage-gated channel subfamily D member 3	1.064e-12	0.31
SIAT1_HUMAN	ST6GAL1	Beta-galactoside alpha-2,6-sialyltransferase 1	1.124e-12	0.37
PPBI_MOUSE	Iap	Intestinal-type alkaline phosphatase	1.919e-12	0.76
AL1B1_HUMAN	ALDH1B1	Aldehyde dehydrogenase X, mitochondrial	3.852e-12	0.36
PPBI_HUMAN	ALPI	Intestinal-type alkaline phosphatase	4.532e-12	0.75
CAH7_HUMAN	CA7	Carbonic anhydrase 7	1.661e-11	0.83
DAPK1_HUMAN	DAPK1	Death-associated protein kinase 1	2.377e-11	0.49
AL1A2_HUMAN	ALDH1A2	Retinal dehydrogenase 2	2.717e-11	0.36
CP2C8_HUMAN	CYP2C8	Cytochrome P450 2C8	4.33e-11	0.49
SC5A1_RAT	Slc5a1	Sodium/glucose cotransporter 1	7.648e-11	0.32
ALDR_HUMAN	AKR1B1	Aldo-keto reductase family 1 member B1	1.462e-10	0.83
NEK6_HUMAN	NEK6	Serine/threonine-protein kinase Nek6	6.502e-10	0.49
ABCG2_HUMAN	ABCG2	Broad substrate specificity ATP-binding cassette transporter ABCG2	7.518e-10	0.49
XDH_BOVIN	XDH	Xanthine dehydrogenase/oxidase	2.438e-09	0.49
ELAV1_HUMAN	ELAVL1	ELAV-like protein 1	2.71e-09	0.49
NANH_CLOPF	nanH	Sialidase	4.486e-09	0.49
Q7ZJM1_9HIV1	pol	Integrase	7.445e-09	0.49
IL5_MOUSE	Il5	Interleukin-5	8.121e-09	0.48
CBR1_HUMAN	CBR1	Carbonyl reductase [NADPH] 1	3.19e-08	0.31
ALDR_PIG	AKR1B1	Aldo-keto reductase family 1 member B1	5.774e-08	0.54
MRP1_HUMAN	ABCC1	Multidrug resistance-associated protein 1	5.837e-08	0.49
PTPRS_HUMAN	PTPRS	Receptor-type tyrosine-protein phosphatase S	2.042e-07	0.36
MRP2_RAT	Abcc2	Canalicular multispecific organic anion transporter 1	1.967e-06	0.28
PKN1_HUMAN	PKN1	Serine/threonine-protein kinase N1	2.136e-06	0.49
ERAP1_HUMAN	ERAP1	Endoplasmic reticulum aminopeptidase 1	3.021e-06	0.34
NUAK1_HUMAN	NUAK1	NUAK family SNF1-like kinase 1	6.298e-06	0.49
GPR35_HUMAN	GPR35	G-protein coupled receptor 35	7.886e-06	0.49
CAH12_HUMAN	CA12	Carbonic anhydrase 12	8.494e-06	0.83

## Sheet: SwissTarget
SwissTargetPrediction
Target	Common name	Uniprot ID	ChEMBL ID	Target Class	Probability*	Known actives (3D/2D)
Neuromedin-U receptor 2	NMUR2	Q9GZQ4	CHEMBL1075144	Family A G protein-coupled receptor	1	1 / 1Â Â Â Â Â
Alpha-2a adrenergic receptor	ADRA2A	P08913	CHEMBL1867	Family A G protein-coupled receptor	1	1 / 1Â Â Â Â Â
Adrenergic receptor alpha-2	ADRA2C	P18825	CHEMBL1916	Family A G protein-coupled receptor	1	2 / 2Â Â Â Â Â
Acetylcholinesterase	ACHE	P22303	CHEMBL220	Hydrolase	1	2 / 20Â Â Â Â Â
Aldose reductase	AKR1B1	P15121	CHEMBL1900	Enzyme	0.593321	10 / 65Â Â Â Â Â
NADPH oxidase 4	NOX4	Q9NPH5	CHEMBL1250375	Enzyme	0.448822	1 / 6Â Â Â Â Â
Carbonic anhydrase VII	CA7	P43166	CHEMBL2326	Lyase	0.439871	4 / 13Â Â Â Â Â
Carbonic anhydrase XII	CA12	O43570	CHEMBL3242	Lyase	0.439871	4 / 20Â Â Â Â Â
Carbonic anhydrase IV	CA4	P22748	CHEMBL3729	Lyase	0.439871	4 / 10Â Â Â Â Â
Carbonic anhydrase II	CA2	P00918	CHEMBL205	Lyase	0.40123	3 / 10Â Â Â Â Â
Ribosomal protein S6 kinase alpha 3	RPS6KA3	P51812	CHEMBL2345	Kinase	0.2573	7 / 19Â Â Â Â Â
Quinone reductase 2	NQO2	P16083	CHEMBL3959	Enzyme	0.229012	1 / 1Â Â Â Â Â
Xanthine dehydrogenase	XDH	P47989	CHEMBL1929	Oxidoreductase	0.133198	2 / 16Â Â Â Â Â
Lymphocyte differentiation antigen CD38	CD38	P28907	CHEMBL4660	Enzyme	0.0948793	0 / 2Â Â Â Â Â
Cyclooxygenase-2	PTGS2	P35354	CHEMBL230	Oxidoreductase	0.0948793	1 / 4Â Â Â Â Â
Phosphodiesterase 5A	PDE5A	O76074	CHEMBL1827	Phosphodiesterase	0.0661304	1 / 6Â Â Â Â Â
TNF-alpha	TNF	P01375	CHEMBL1825	Secreted protein	0.0661304	0 / 3Â Â Â Â Â
Interleukin-2	IL2	P60568	CHEMBL5880	Secreted protein	0.0661304	0 / 4Â Â Â Â Â
Adenosine A1 receptor (by homology)	ADORA1	P30542	CHEMBL226	Family A G protein-coupled receptor	0.0661304	0 / 13Â Â Â Â Â
Arachidonate 5-lipoxygenase	ALOX5	P09917	CHEMBL215	Oxidoreductase	0.0661304	0 / 45Â Â Â Â Â
Telomerase reverse transcriptase	TERT	O14746	CHEMBL2916	Enzyme	0.0661304	0 / 6Â Â Â Â Â
Adenosine A3 receptor	ADORA3	P0DMS8	CHEMBL256	Family A G protein-coupled receptor	0	0 / 13Â Â Â Â Â
Transitional endoplasmic reticulum ATPase	VCP	P55072	CHEMBL1075145	Primary active transporter	0	1 / 0Â Â Â Â Â
Equilibrative nucleoside transporter 1	SLC29A1	Q99808	CHEMBL1997	Electrochemical transporter	0	2 / 0Â Â Â Â Â
Troponin, cardiac muscle	TNNC1 TNNT2 TNNI3	P63316 P45379 P19429	CHEMBL2095202	Unclassified protein	0	1 / 0Â Â Â Â Â
Squalene monooxygenase (by homology)	SQLE	Q14534	CHEMBL3592	Enzyme	0	2 / 0Â Â Â Â Â
Plasminogen	PLG	P00747	CHEMBL1801	Protease	0	0 / 2Â Â Â Â Â
ATP-binding cassette sub-family G member 2	ABCG2	Q9UNQ0	CHEMBL5393	Primary active transporter	0	0 / 37Â Â Â Â Â
Cytochrome P450 1B1	CYP1B1	Q16678	CHEMBL4878	Cytochrome P450	0	0 / 32Â Â Â Â Â
Voltage-gated potassium channel subunit Kv1.3	KCNA3	P22001	CHEMBL4633	Voltage-gated ion channel	0	0 / 2Â Â Â Â Â
Tyrosyl-DNA phosphodiesterase 1	TDP1	Q9NUW8	CHEMBL1075138	Enzyme	0	1 / 0Â Â Â Â Â
Tumour suppressor p53/oncoprotein Mdm2	TP53	P04637	CHEMBL4096	Transcription factor	0	1 / 0Â Â Â Â Â
Estrogen receptor alpha	ESR1	P03372	CHEMBL206	Nuclear receptor	0	1 / 0Â Â Â Â Â
Plasminogen activator inhibitor-1	SERPINE1	P05121	CHEMBL3475	Secreted protein	0	2 / 0Â Â Â Â Â
Protein kinase C gamma	PRKCG	P05129	CHEMBL2938	Kinase	0	13 / 0Â Â Â Â Â
Protein kinase C delta	PRKCD	Q05655	CHEMBL2996	Kinase	0	16 / 0Â Â Â Â Â
Protein kinase C alpha	PRKCA	P17252	CHEMBL299	Kinase	0	16 / 0Â Â Â Â Â
Protein kinase C beta	PRKCB	P05771	CHEMBL3045	Kinase	0	17 / 0Â Â Â Â Â
Protein kinase C (PKC)	PRKCZ	Q05513	CHEMBL3438	Kinase	0	4 / 0Â Â Â Â Â
Protein kinase C epsilon	PRKCE	Q02156	CHEMBL3582	Kinase	0	17 / 0Â Â Â Â Â
Protein kinase C eta	PRKCH	P24723	CHEMBL3616	Kinase	0	16 / 0Â Â Â Â Â
cAMP-dependent protein kinase alpha-catalytic subunit	PRKACA	P17612	CHEMBL4101	Kinase	0	4 / 0Â Â Â Â Â
Beta amyloid A4 protein	APP	P05067	CHEMBL2487	Membrane receptor	0	0 / 2Â Â Â Â Â
Thrombin and coagulation factor X	F10	P00742	CHEMBL244	Protease	0	2 / 0Â Â Â Â Â
Metastin receptor	KISS1R	Q969F8	CHEMBL5413	Family A G protein-coupled receptor	0	1 / 0Â Â Â Â Â
Induced myeloid leukemia cell differentiation protein Mcl-1	MCL1	Q07820	CHEMBL4361	Other cytosolic protein	0	0 / 1Â Â Â Â Â
Serine/threonine-protein kinase Chk2	CHEK2	O96017	CHEMBL2527	Kinase	0	1 / 0Â Â Â Â Â
Serine/threonine-protein kinase Chk1	CHEK1	O14757	CHEMBL4630	Kinase	0	1 / 0Â Â Â Â Â
Aldehyde dehydrogenase	ALDH2	P05091	CHEMBL1935	Oxidoreductase	0	0 / 2Â Â Â Â Â
Heat shock protein HSP 90-beta	HSP90AB1	P08238	CHEMBL4303	Other cytosolic protein	0	1 / 0Â Â Â Â Â
HERG	KCNH2	Q12809	CHEMBL240	Voltage-gated ion channel	0	1 / 0Â Â Â Â Â
C-C chemokine receptor type 1	CCR1	P32246	CHEMBL2413	Family A G protein-coupled receptor	0	1 / 0Â Â Â Â Â
Carbonic anhydrase I	CA1	P00915	CHEMBL261	Lyase	0	0 / 7Â Â Â Â Â
Carbonic anhydrase IX	CA9	Q16790	CHEMBL3594	Lyase	0	0 / 10Â Â Â Â Â
Carbonic anhydrase XIII	CA13	Q8N1Q1	CHEMBL3912	Lyase	0	0 / 3Â Â Â Â Â
Epidermal growth factor receptor erbB1	EGFR	P00533	CHEMBL203	Kinase	0	0 / 11Â Â Â Â Â
Adenosine A2a receptor (by homology)	ADORA2A	P29274	CHEMBL251	Family A G protein-coupled receptor	0	0 / 5Â Â Â Â Â
Microtubule-associated protein tau	MAPT	P10636	CHEMBL1293224	Unclassified protein	0	0 / 1Â Â Â Â Â
Lysine-specific demethylase 4D-like	KDM4E	B2RXH2	CHEMBL1293226	Eraser	0	0 / 1Â Â Â Â Â
G-protein coupled receptor 35	GPR35	Q9HC97	CHEMBL1293267	Family A G protein-coupled receptor	0	0 / 2Â Â Â Â Â
Vasopressin V2 receptor	AVPR2	P30518	CHEMBL1790	Family A G protein-coupled receptor	0	0 / 1Â Â Â Â Â
DNA topoisomerase II alpha	TOP2A	P11388	CHEMBL1806	Isomerase	0	0 / 1Â Â Â Â Â
Monoamine oxidase A	MAOA	P21397	CHEMBL1951	Oxidoreductase	0	0 / 2Â Â Â Â Â
Insulin-like growth factor I receptor	IGF1R	P08069	CHEMBL1957	Kinase	0	0 / 1Â Â Â Â Â
Tyrosine-protein kinase receptor FLT3	FLT3	P36888	CHEMBL1974	Kinase	0	0 / 5Â Â Â Â Â
Cytochrome P450 19A1	CYP19A1	P11511	CHEMBL1978	Cytochrome P450	0	0 / 2Â Â Â Â Â
Insulin receptor	INSR	P06213	CHEMBL1981	Kinase	0	0 / 1Â Â Â Â Â
Thrombin	F2	P00734	CHEMBL204	Protease	0	0 / 2Â Â Â Â Â
Serine/threonine-protein kinase PIM1	PIM1	P11309	CHEMBL2147	Kinase	0	0 / 3Â Â Â Â Â
Serine/threonine-protein kinase Aurora-B	AURKB	Q96GD4	CHEMBL2185	Kinase	0	0 / 1Â Â Â Â Â
Dopamine D4 receptor	DRD4	P21917	CHEMBL219	Family A G protein-coupled receptor	0	0 / 1Â Â Â Â Â
Glyoxalase I	GLO1	Q04760	CHEMBL2424	Enzyme	0	0 / 4Â Â Â Â Â
Myosin light chain kinase, smooth muscle	MYLK	Q15746	CHEMBL2428	Kinase	0	0 / 1Â Â Â Â Â
Myeloperoxidase	MPO	P05164	CHEMBL2439	Enzyme	0	0 / 1Â Â Â Â Â
PI3-kinase p85-alpha subunit	PIK3R1	P27986	CHEMBL2506	Enzyme	0	0 / 1Â Â Â Â Â
Death-associated protein kinase 1	DAPK1	P53355	CHEMBL2558	Kinase	0	0 / 2Â Â Â Â Â
Liver glycogen phosphorylase	PYGL	P06737	CHEMBL2568	Enzyme	0	0 / 1Â Â Â Â Â
Tyrosine-protein kinase SYK	SYK	P43405	CHEMBL2599	Kinase	0	0 / 2Â Â Â Â Â
Glycogen synthase kinase-3 beta	GSK3B	P49841	CHEMBL262	Kinase	0	0 / 2Â Â Â Â Â
Focal adhesion kinase 1	PTK2	Q05397	CHEMBL2695	Kinase	0	0 / 1Â Â Â Â Â
Estradiol 17-beta-dehydrogenase 2	HSD17B2	P37059	CHEMBL2789	Enzyme	0	0 / 2Â Â Â Â Â
Vascular endothelial growth factor receptor 2	KDR	P35968	CHEMBL279	Kinase	0	0 / 1Â Â Â Â Â
Matrix metalloproteinase 13	MMP13	P45452	CHEMBL280	Protease	0	0 / 1Â Â Â Â Â
Matrix metalloproteinase 3	MMP3	P08254	CHEMBL283	Protease	0	0 / 1Â Â Â Â Â
Carbonic anhydrase III	CA3	P07451	CHEMBL2885	Lyase	0	0 / 1Â Â Â Â Â
Arachidonate 15-lipoxygenase	ALOX15	P16050	CHEMBL2903	Enzyme	0	0 / 3Â Â Â Â Â
Serine/threonine-protein kinase PLK1	PLK1	P53350	CHEMBL3024	Kinase	0	0 / 1Â Â Â Â Â
Carbonic anhydrase VI	CA6	P23280	CHEMBL3025	Lyase	0	0 / 1Â Â Â Â Â
Cyclin-dependent kinase 1	CDK1	P06493	CHEMBL308	Kinase	0	0 / 1Â Â Â Â Â
Matrix metalloproteinase 9	MMP9	P14780	CHEMBL321	Protease	0	0 / 2Â Â Â Â Â
PI3-kinase p110-gamma subunit	PIK3CG	P48736	CHEMBL3267	Enzyme	0	0 / 1Â Â Â Â Â
Matrix metalloproteinase 2	MMP2	P08253	CHEMBL333	Protease	0	0 / 2Â Â Â Â Â
Protein kinase N1	PKN1	Q16512	CHEMBL3384	Kinase	0	0 / 1Â Â Â Â Â
Carbonic anhydrase XIV	CA14	Q9ULX7	CHEMBL3510	Lyase	0	0 / 1Â Â Â Â Â
Casein kinase II alpha	CSNK2A1	P68400	CHEMBL3629	Kinase	0	0 / 1Â Â Â Â Â
Arachidonate 12-lipoxygenase	ALOX12	P18054	CHEMBL3687	Enzyme	0	0 / 2Â Â Â Â Â
Hepatocyte growth factor receptor	MET	P08581	CHEMBL3717	Kinase	0	0 / 1Â Â Â Â Â
Serine/threonine-protein kinase NEK2	NEK2	P51955	CHEMBL3835	Kinase	0	0 / 1Â Â Â Â Â
Interleukin-8 receptor A	CXCR1	P25024	CHEMBL4029	Family A G protein-coupled receptor	0	0 / 1Â Â Â Â Â
CaM kinase II beta	CAMK2B	Q13554	CHEMBL4121	Kinase	0	0 / 1Â Â Â Â Â

## Sheet: SuperPred
Exported data
Target Name	ChEMBL-ID	UniProt ID	gene	PDB Visualization	TTD ID	Probability	Model accuracy
Endoplasmic reticulum-associated amyloid beta-peptide-binding protein	CHEMBL4159	Q99714	HCD2	2O23	Not Available	0.9981	0.7016
Tyrosyl-DNA phosphodiesterase 1	CHEMBL1075138	Q9NUW8	TYDP1	6N0D	Not Available	0.9964	0.7122
DNA-(apurinic or apyrimidinic site) lyase	CHEMBL5619	P27695	APEX1	6BOW	T13348	0.9956	0.9111
Monoamine oxidase A	CHEMBL1951	P21397	AOFA	2Z5Y	Not Available	0.9883	0.9149
DNA topoisomerase II alpha	CHEMBL1806	P11388	TOP2A	6ZY5	T17048	0.9765	0.89
Cathepsin D	CHEMBL2581	P07339	CATD	4OD9	T67102	0.9761	0.9895
Kruppel-like factor 5	CHEMBL1293249	Q13887	KLF5	Not Available	Not Available	0.9554	0.8633
Pregnane X receptor	CHEMBL3401	O75469	NR1I2	6TFI	T82702	0.941	0.9473
Dual specificity protein phosphatase 3	CHEMBL2635	P51452	DUS3	3F81	Not Available	0.9312	0.94
Thyroid hormone receptor alpha	CHEMBL1860	P10827	THA	3ILZ	T79591	0.9147	0.9915
Nuclear factor NF-kappa-B p105 subunit	CHEMBL3251	P19838	NFKB1	1SVC	Not Available	0.9108	0.9609
Ribosomal protein S6 kinase alpha 3	CHEMBL2345	P51812	KS6A3	4D9T	Not Available	0.9074	0.9564
Arachidonate 12-lipoxygenase	CHEMBL3687	P18054	LOX12	3D3L	Not Available	0.8836	0.7557
Glycine transporter 2	CHEMBL3060	Q9Y345	SC6A5	Not Available	Not Available	0.8829	0.9917
Transcription intermediary factor 1-alpha	CHEMBL3108638	O15164	TIF1A	4YBM	Not Available	0.8603	0.9556
Transthyretin	CHEMBL3194	P02766	TTHY	6SUG	T86462	0.8494	0.9071
Macrophage migration inhibitory factor	CHEMBL2085	P14174	MIF	6B1K	T39977	0.8366	0.8078
G-protein coupled receptor 120	CHEMBL5339	Q5NUL3	FFAR4	Not Available	Not Available	0.8166	0.9578
Proteasome component C5	CHEMBL4208	P20618	PSB1	6KWY	Not Available	0.8149	0.9
G-protein coupled bile acid receptor 1	CHEMBL5409	Q8TDU6	GPBAR	7CFM	T86273	0.8091	0.9365
G-protein coupled receptor 6	CHEMBL3714130	P46095	GPR6	Not Available	Not Available	0.8066	0.9736
Casein kinase II alpha/beta	CHEMBL3038477	P67870	CSK2B	6TLS	T51565	0.8013	0.9923
Glycine receptor subunit alpha-1	CHEMBL5845	P23415	GLRA1	4X5T	T50269	0.7944	0.9071
Bloom syndrome protein	CHEMBL1293237	P54132	BLM	4O3M	Not Available	0.7922	0.7006
LSD1/CoREST complex	CHEMBL3137262	O60341	KDM1A	5L3D	Not Available	0.7839	0.9709
Uracil nucleotide/cysteinyl leukotriene receptor	CHEMBL1075162	Q13304	GPR17	Not Available	Not Available	0.7768	0.8033
Glutamate receptor ionotropic, AMPA 2	CHEMBL4016	P42262	GRIA2	2WJW	T42392	0.7631	0.8692
Nitric oxide synthase, inducible	CHEMBL4481	P35228	NOS2	3E7G	T02703	0.761	0.948
Glutamate NMDA receptor; GRIN1/GRIN2B	CHEMBL1907603	Q05586	NMDZ1	5EWM	Not Available	0.7295	0.9589
Hypoxia-inducible factor 1 alpha	CHEMBL4261	Q16665	HIF1A	4H6J	Not Available	0.7293	0.8514
L-lactate dehydrogenase B chain	CHEMBL4940	P07195	LDHB	1I0Z	Not Available	0.728	0.9553
Dual specificity protein kinase CLK4	CHEMBL4203	Q9HAZ1	CLK4	6FYV	Not Available	0.7251	0.9445
Nuclear factor erythroid 2-related factor 2	CHEMBL1075094	Q16236	NF2L2	2FLU	Not Available	0.7232	0.96
Protein-tyrosine phosphatase 2C	CHEMBL3864	Q06124	PTN11	5EHR	T13057	0.7204	0.9442
Mineralocorticoid receptor	CHEMBL1994	P08235	MCR	4PF3	Not Available	0.7157	1
Coagulation factor XIII	CHEMBL4530	P00488	F13A	4KTY	Not Available	0.7044	0.96
Cystic fibrosis transmembrane conductance regulator	CHEMBL4051	P13569	CFTR	6MSM	T55654	0.6934	0.9571
NT-3 growth factor receptor	CHEMBL5608	Q16288	NTRK3	6KZD	Not Available	0.6921	0.9589
Beta-glucuronidase	CHEMBL2728	P08236	BGLR	3HN3	T96413	0.6898	0.7768
Aminopeptidase N	CHEMBL1907	P15144	AMPN	4FYT	T67272	0.6854	0.9331
Inhibitor of nuclear factor kappa B kinase alpha subunit	CHEMBL3476	O15111	IKKA	5EBZ	Not Available	0.6824	0.9583
Plasminogen activator inhibitor-1	CHEMBL3475	P05121	PAI1	3CVM	T15556	0.6768	0.83
Sodium channel protein type III alpha subunit	CHEMBL5163	Q9NY46	SCN3A	Not Available	T76937	0.6754	0.969
G protein-coupled receptor kinase 5	CHEMBL5678	P34947	GRK5	4TND	Not Available	0.6669	0.88
Aldose reductase	CHEMBL1900	P15121	ALDR	1US0	T26623	0.6648	0.9238
Acetyl-CoA carboxylase 1	CHEMBL3351	Q13085	ACACA	6G2H	Not Available	0.6627	0.9304
Dual specificity phosphatase Cdc25C	CHEMBL2378	P30307	MPIP3	3OP3	Not Available	0.6605	0.9667
Serine/threonine-protein kinase mTOR	CHEMBL2842	P42345	MTOR	6BCX	T75243	0.659	0.9278
Voltage-gated potassium channel subunit Kv1.5	CHEMBL4306	P22460	KCNA5	Not Available	T17569	0.6569	0.9403
Histone deacetylase 2	CHEMBL1937	Q92769	HDAC2	7KBG	T51191	0.6553	0.9475
PI3-kinase p110-alpha/p85-alpha	CHEMBL2111367	P27986	P85A	4JPS	T80276	0.6542	0.9433
Nuclear receptor ROR-beta	CHEMBL3091268	Q92753	RORB	Not Available	Not Available	0.6539	0.955
Glyoxalase I	CHEMBL2424	Q04760	LGUL	3W0T	Not Available	0.6494	0.9167
Phosphodiesterase 11A	CHEMBL2717	Q9HCR9	PDE11	Not Available	Not Available	0.6406	0.85
DCN1-like protein 1	CHEMBL4105838	Q96GG9	DCNL1	6BG3	Not Available	0.6402	0.95
Lysosomal Pro-X carboxypeptidase	CHEMBL2335	P42785	PCP	3N2Z	Not Available	0.6395	1
Beta-1 adrenergic receptor	CHEMBL213	P08588	ADRB1	7BVQ	T44068	0.6364	0.9556
Adenosine A1 receptor	CHEMBL226	P30542	AA1R	5N2S	T92072	0.6359	0.9593
Nuclear receptor subfamily 4 group A member 1	CHEMBL1293229	P22736	NR4A1	4RZF	Not Available	0.6336	0.78
Toll-like receptor 4	CHEMBL5255	O00206	TLR4	4G8A	T81443	0.633	0.925
Tissue factor pathway inhibitor	CHEMBL3713062	P10646	TFPI1	5NMV	T78890	0.6238	0.9733
Peptidyl-prolyl cis-trans isomerase NIMA-interacting 1	CHEMBL2288	Q13526	PIN1	1PIN	T16308	0.6222	0.9171
C5a anaphylatoxin chemotactic receptor	CHEMBL2373	P21730	C5AR1	6C1R	T15439	0.6195	0.9262
Glucose transporter	CHEMBL2535	P11166	GTR1	6THA	Not Available	0.6178	0.9875
Dipeptidyl peptidase IX	CHEMBL4793	Q86TI2	DPP9	6EOR	Not Available	0.6154	0.9695
Niemann-Pick C1 protein	CHEMBL1293277	O15118	NPC1	6W5S	Not Available	0.6142	0.8111
Choline kinase alpha	CHEMBL3117	P35790	CHKA	4DA5	T55709	0.6141	0.78
Calpain 1	CHEMBL3891	P07384	CAN1	1ZCM	Not Available	0.6105	0.9304
N-acylsphingosine-amidohydrolase	CHEMBL4349	Q02083	NAAA	6DXW	Not Available	0.6095	0.93
Xanthine dehydrogenase	CHEMBL1929	P47989	XDH	2E1Q	T40954	0.6034	0.9612
Phosphodiesterase 3B	CHEMBL290	Q13370	PDE3B	1SO2	Not Available	0.5884	0.94
Neprilysin	CHEMBL1944	P08473	NEP	6SUK	T05409	0.5872	0.9263
Integrin alpha-5/beta-1	CHEMBL2095226	P05556	ITB1	7NWL	T01851	0.58	0.9639
Relaxin receptor 1	CHEMBL1293316	Q9HBX9	RXFP1	Not Available	T73696	0.5795	0.825
Sphingosine 1-phosphate receptor Edg-8	CHEMBL2274	Q9H228	S1PR5	Not Available	T50089	0.5551	1
Lysine-specific demethylase 4C	CHEMBL6175	Q9H3R0	KDM4C	5FJK	Not Available	0.5531	0.9669
Phosphodiesterase 3A	CHEMBL241	Q14432	PDE3A	7LRC	T88975	0.5483	0.9294
Vasopressin V1b receptor	CHEMBL1921	P47901	V1BR	Not Available	Not Available	0.5458	0.925
Pyroglutamylated RFamide peptide receptor	CHEMBL5852	Q96P65	QRFPR	Not Available	Not Available	0.5408	0.85
Serotonin 2c (5-HT2c) receptor	CHEMBL225	P28335	5HT2C	6BQH	T83813	0.54	0.8962
Melanin-concentrating hormone receptor 1	CHEMBL344	Q99705	MCHR1	Not Available	T09572	0.5374	0.925
Voltage-gated N-type calcium channel alpha-1B subunit	CHEMBL4478	Q00975	CAC1B	Not Available	T38338	0.5362	0.9714
Multidrug resistance-associated protein 1	CHEMBL3004	P33527	MRP1	4C3Z	T11288	0.5354	0.9637
Melanocortin receptor 5	CHEMBL4608	P33032	MC5R	Not Available	T95302	0.5272	0.97
Tissue-type plasminogen activator	CHEMBL1873	P00750	TPA	1RTF	T45299	0.5232	0.9333
C-X-C chemokine receptor type 4	CHEMBL2107	P61073	CXCR4	3ODU	T96079	0.5207	0.931
Methionine aminopeptidase 2	CHEMBL3922	P50579	MAP2	1B6A	T75596	0.5205	0.9728
Cytochrome P450 3A4	CHEMBL340	P08684	CP3A4	5VCC	T37848	0.5181	0.9119
ADAM10	CHEMBL5028	O14672	ADA10	6BE6	T31902	0.518	0.975
Egl nine homolog 1	CHEMBL5697	Q9GZT9	EGLN1	4BQY	Not Available	0.5176	0.934
Formyl peptide receptor 1	CHEMBL3359	P21462	FPR1	Not Available	T87831	0.5163	0.9356
Dual specificity phosphatase Cdc25B	CHEMBL4804	P30305	MPIP2	1QB0	Not Available	0.5135	0.795
Kelch-like ECH-associated protein 1	CHEMBL2069156	Q14145	KEAP1	6WCQ	Not Available	0.5132	0.8238
Acetyl-CoA carboxylase 2	CHEMBL4829	O00763	ACACB	3TDC	T08922	0.5114	0.98
CDK2/Cyclin A	CHEMBL3038469	P24941	CDK2	4BCN	T70176	0.5021	0.9138
5'-nucleotidase	CHEMBL5957	P21589	5NTD	6TVE	Not Available	0.5013	0.9778
Sodium channel protein type II alpha subunit	CHEMBL4187	Q99250	SCN2A	6J8E	Not Available	0.5006	0.955
Beta-glucocerebrosidase	CHEMBL2179	P04062	GBA1	6TN1	T84173	0.5001	0.8531

## Sheet: CHEMBL
Target	Target Pref. Name	Organism	Confidence 70%	Confidence 80%	Confidence 90%	Activity Threshold
CHEMBL5880	Interleukin-2	Homo sapiens	empty	active	active	6
CHEMBL2888	Metabotropic glutamate receptor 3	Homo sapiens	active	active	both	7
CHEMBL4625	Apoptosis regulator Bcl-X	Homo sapiens	empty	active	active	5
CHEMBL2111432	PI3-kinase p110-delta/p85-alpha	Homo sapiens	empty	active	both	6
CHEMBL220	Acetylcholinesterase	Homo sapiens	active	active	active	6
CHEMBL1075132	Heat shock protein 75 kDa, mitochondrial	Homo sapiens	empty	active	both	6
CHEMBL1795117	Histone-lysine N-methyltransferase, H3 lysine-79 specific	Homo sapiens	empty	active	both	6
CHEMBL5163	Sodium channel protein type III alpha subunit	Homo sapiens	empty	active	both	5
CHEMBL3108639	Cat eye syndrome critical region protein 2	Homo sapiens	active	active	active	6
CHEMBL4523	Serine/threonine-protein kinase PIM2	Homo sapiens	empty	active	active	7.5
CHEMBL268	Cathepsin K	Homo sapiens	empty	active	active	6
CHEMBL1795139	Transmembrane protease serine 6	Homo sapiens	active	active	active	6
CHEMBL4508	Glutaminyl-peptide cyclotransferase	Homo sapiens	active	active	active	6
CHEMBL3242	Carbonic anhydrase XII	Homo sapiens	active	active	active	6
CHEMBL3714079	G-protein coupled receptor 84	Homo sapiens	active	active	active	7
CHEMBL3130	PI3-kinase p110-delta subunit	Homo sapiens	active	active	active	6
CHEMBL2150837	ATPase family AAA domain-containing protein 2	Homo sapiens	active	active	active	6
CHEMBL3142	DNA-dependent protein kinase	Homo sapiens	active	active	active	7.5
CHEMBL2288	Peptidyl-prolyl cis-trans isomerase NIMA-interacting 1	Homo sapiens	active	active	active	6
CHEMBL1781	DNA topoisomerase I	Homo sapiens	empty	active	active	6
CHEMBL2069156	Kelch-like ECH-associated protein 1	Homo sapiens	empty	active	both	6
CHEMBL3137262	LSD1/CoREST complex	Homo sapiens	active	active	both	6
CHEMBL3959	Quinone reductase 2	Homo sapiens	empty	active	both	6
CHEMBL2104	P2X purinoceptor 4	Homo sapiens	empty	active	both	5
CHEMBL2073	Tyrosine-protein kinase YES	Homo sapiens	empty	active	both	6.5
CHEMBL3430892	Integrin alpha-V/beta-8	Homo sapiens	empty	active	active	6.5
CHEMBL3594	Carbonic anhydrase IX	Homo sapiens	active	active	active	6
CHEMBL1293267	G-protein coupled receptor 35	Homo sapiens	empty	active	both	7
CHEMBL3797	Serine-protein kinase ATM	Homo sapiens	empty	active	both	7.5
CHEMBL4601	Tyrosine-protein kinase BRK	Homo sapiens	active	active	both	6.5
CHEMBL1947	Thyroid hormone receptor beta-1	Homo sapiens	empty	empty	inactive	7
CHEMBL2157850	Ubiquitin carboxyl-terminal hydrolase 7	Homo sapiens	empty	empty	active	6
CHEMBL4618	Leukotriene A4 hydrolase	Homo sapiens	empty	empty	both	6
CHEMBL1827	Phosphodiesterase 5A	Homo sapiens	empty	empty	inactive	6
CHEMBL2334	Caspase-3	Homo sapiens	empty	empty	both	6
CHEMBL1991	Inhibitor of nuclear factor kappa B kinase beta subunit	Homo sapiens	empty	empty	inactive	7.5
CHEMBL1825	TNF-alpha	Homo sapiens	empty	empty	both	6
CHEMBL4801	Caspase-1	Homo sapiens	empty	empty	inactive	6
CHEMBL2189121	GTPase KRas	Homo sapiens	empty	empty	active	6
CHEMBL4408	Phosphodiesterase 8B	Homo sapiens	empty	empty	both	6
CHEMBL3429	Estrogen-related receptor alpha	Homo sapiens	empty	empty	both	7
CHEMBL2695	Focal adhesion kinase 1	Homo sapiens	empty	empty	both	7.5
CHEMBL2326	Carbonic anhydrase VII	Homo sapiens	empty	empty	inactive	6
CHEMBL3004	Multidrug resistance-associated protein 1	Homo sapiens	empty	empty	active	6
CHEMBL4794	Vanilloid receptor	Homo sapiens	empty	empty	inactive	5
CHEMBL1798	Cysteinyl leukotriene receptor 1	Homo sapiens	empty	empty	inactive	7
CHEMBL1968	Epoxide hydrolase 1	Homo sapiens	empty	empty	both	6
CHEMBL3060	Glycine transporter 2	Homo sapiens	empty	empty	active	6
CHEMBL2163176	Lysine-specific demethylase 5C	Homo sapiens	empty	empty	both	6
CHEMBL4040	MAP kinase ERK2	Homo sapiens	empty	empty	inactive	7.5
CHEMBL278	Integrin alpha-4	Homo sapiens	empty	empty	both	6.5
CHEMBL244	Coagulation factor X	Homo sapiens	empty	empty	both	6
CHEMBL4685	Indoleamine 2,3-dioxygenase	Homo sapiens	empty	empty	both	6
CHEMBL4478	Voltage-gated N-type calcium channel alpha-1B subunit	Homo sapiens	empty	empty	empty	5
CHEMBL246	Beta-3 adrenergic receptor	Homo sapiens	empty	empty	inactive	7
CHEMBL3922	Methionine aminopeptidase 2	Homo sapiens	empty	empty	both	6
CHEMBL4718	MAP kinase-interacting serine/threonine-protein kinase MNK1	Homo sapiens	empty	empty	both	7.5
CHEMBL3880	Heat shock protein HSP 90-alpha	Homo sapiens	empty	empty	active	6
CHEMBL3884	Sodium/glucose cotransporter 2	Homo sapiens	empty	empty	both	6
CHEMBL2095194	Coagulation factor VII/tissue factor	Homo sapiens	empty	empty	active	6
CHEMBL4683	Fibroblast activation protein alpha	Homo sapiens	empty	empty	active	6
CHEMBL1741208	NACHT, LRR and PYD domains-containing protein 3	Homo sapiens	empty	empty	both	6
CHEMBL2955	Sphingosine 1-phosphate receptor Edg-5	Homo sapiens	empty	empty	both	7
CHEMBL2002	Inosine-5'-monophosphate dehydrogenase 2	Homo sapiens	empty	empty	both	6
CHEMBL1906	Serine/threonine-protein kinase RAF	Homo sapiens	empty	empty	both	7.5
CHEMBL1898	Serotonin 1b (5-HT1b) receptor	Homo sapiens	empty	empty	both	7
CHEMBL3632452	Mucosa-associated lymphoid tissue lymphoma translocation protein 1	Homo sapiens	empty	empty	inactive	6
CHEMBL1075317	WD repeat-containing protein 5	Homo sapiens	empty	empty	both	6
CHEMBL4462	NAD-dependent deacetylase sirtuin 2	Homo sapiens	empty	empty	both	6
CHEMBL2169736	Tyrosyl-DNA phosphodiesterase 2	Homo sapiens	empty	empty	both	6
CHEMBL275	Phosphodiesterase 4B	Homo sapiens	empty	empty	both	6
CHEMBL1875	Serotonin 4 (5-HT4) receptor	Homo sapiens	empty	empty	both	7
CHEMBL2094108	Protein farnesyltransferase	Homo sapiens	empty	empty	both	6
CHEMBL1907603	Glutamate NMDA receptor; GRIN1/GRIN2B	Homo sapiens	empty	empty	inactive	5
CHEMBL4361	Induced myeloid leukemia cell differentiation protein Mcl-1	Homo sapiens	empty	empty	both	6
CHEMBL5137	Metabotropic glutamate receptor 2	Homo sapiens	empty	empty	both	7
CHEMBL3157	Bradykinin B2 receptor	Homo sapiens	empty	empty	inactive	7
CHEMBL4940	L-lactate dehydrogenase B chain	Homo sapiens	empty	empty	both	6
CHEMBL4607	Angiotensin II type 2 (AT-2) receptor	Homo sapiens	empty	empty	inactive	6.5
CHEMBL1907601	Cyclin-dependent kinase 4/cyclin D1	Homo sapiens	empty	empty	inactive	7.5
CHEMBL3385	MAP kinase ERK1	Homo sapiens	empty	empty	both	7.5
CHEMBL1907604	Glutamate NMDA receptor; GRIN1/GRIN2A	Homo sapiens	empty	empty	both	5
CHEMBL4588	Matrix metalloproteinase 8	Homo sapiens	empty	empty	both	6
CHEMBL3807	T-cell protein-tyrosine phosphatase	Homo sapiens	empty	empty	both	6
CHEMBL1792	Somatostatin receptor 5	Homo sapiens	empty	empty	both	7
CHEMBL226	Adenosine A1 receptor	Homo sapiens	inactive	inactive	inactive	7
CHEMBL1075145	Transitional endoplasmic reticulum ATPase	Homo sapiens	inactive	inactive	inactive	6
CHEMBL4793	Dipeptidyl peptidase IX	Homo sapiens	inactive	inactive	inactive	6
CHEMBL233	Mu opioid receptor	Homo sapiens	inactive	inactive	inactive	7
CHEMBL2056	Dopamine D1 receptor	Homo sapiens	inactive	inactive	inactive	7
CHEMBL231	Histamine H1 receptor	Homo sapiens	inactive	inactive	inactive	7
CHEMBL219	Dopamine D4 receptor	Homo sapiens	inactive	inactive	inactive	7
CHEMBL2487	Beta amyloid A4 protein	Homo sapiens	inactive	inactive	inactive	6
CHEMBL1824	Receptor protein-tyrosine kinase erbB-2	Homo sapiens	inactive	inactive	inactive	7.5
CHEMBL3969	Carbonic anhydrase VB	Homo sapiens	inactive	inactive	inactive	6
CHEMBL1907594	Neuronal acetylcholine receptor; alpha3/beta4	Homo sapiens	empty	inactive	both	5
CHEMBL2652	Phosphodiesterase 2A	Homo sapiens	inactive	inactive	inactive	6
CHEMBL3202	Prolyl endopeptidase	Homo sapiens	inactive	inactive	inactive	6
CHEMBL5896	Lysine-specific demethylase 4A	Homo sapiens	inactive	inactive	inactive	6
CHEMBL3798	Calcitonin gene-related peptide type 1 receptor	Homo sapiens	inactive	inactive	inactive	7
CHEMBL218	Cannabinoid CB1 receptor	Homo sapiens	inactive	inactive	inactive	7
CHEMBL224	Serotonin 2a (5-HT2a) receptor	Homo sapiens	inactive	inactive	inactive	7
CHEMBL6031	Histone-lysine N-methyltransferase, H3 lysine-9 specific 5	Homo sapiens	inactive	inactive	inactive	6
CHEMBL3313832	Lysine-specific demethylase 4B	Homo sapiens	inactive	inactive	inactive	6.5
CHEMBL1941	Histamine H2 receptor	Homo sapiens	inactive	inactive	inactive	7
CHEMBL208	Progesterone receptor	Homo sapiens	empty	inactive	inactive	7
CHEMBL234	Dopamine D3 receptor	Homo sapiens	inactive	inactive	inactive	7
CHEMBL1835	Thromboxane-A synthase	Homo sapiens	inactive	inactive	inactive	6
CHEMBL3788	Serine/threonine-protein kinase PLK4	Homo sapiens	empty	inactive	inactive	7.5
CHEMBL1821	Muscarinic acetylcholine receptor M4	Homo sapiens	inactive	inactive	inactive	7
CHEMBL4018	Neuropeptide Y receptor type 2	Homo sapiens	inactive	inactive	inactive	7
CHEMBL2327	Neurokinin 2 receptor	Homo sapiens	empty	inactive	inactive	7
CHEMBL1907591	Neuronal acetylcholine receptor; alpha4/beta4	Homo sapiens	inactive	inactive	both	5
CHEMBL3776	Caspase-8	Homo sapiens	empty	inactive	inactive	6
CHEMBL1944495	Proteasome subunit beta type-9	Homo sapiens	inactive	inactive	inactive	6
CHEMBL235	Peroxisome proliferator-activated receptor gamma	Homo sapiens	empty	inactive	inactive	7
CHEMBL1983	Serotonin 1d (5-HT1d) receptor	Homo sapiens	empty	inactive	inactive	7
CHEMBL5932	LIM domain kinase 2	Homo sapiens	inactive	inactive	inactive	7.5
CHEMBL1942	Alpha-2b adrenergic receptor	Homo sapiens	inactive	inactive	inactive	7
CHEMBL237	Kappa opioid receptor	Homo sapiens	inactive	inactive	inactive	7
CHEMBL223	Alpha-1d adrenergic receptor	Homo sapiens	inactive	inactive	inactive	7
CHEMBL1822	Inosine-5'-monophosphate dehydrogenase 1	Homo sapiens	empty	inactive	both	6
CHEMBL3012	Phosphodiesterase 7A	Homo sapiens	inactive	inactive	inactive	6
CHEMBL3589	Adenosine kinase	Homo sapiens	empty	inactive	both	6
CHEMBL5113	Orexin receptor 1	Homo sapiens	inactive	inactive	inactive	7
CHEMBL5891	Protein arginine N-methyltransferase 3	Homo sapiens	inactive	inactive	inactive	6
CHEMBL3991	Coagulation factor VII	Homo sapiens	inactive	inactive	inactive	6
CHEMBL1163125	Bromodomain-containing protein 4	Homo sapiens	empty	inactive	inactive	6
CHEMBL4973	Excitatory amino acid transporter 2	Homo sapiens	empty	inactive	both	6
CHEMBL222	Norepinephrine transporter	Homo sapiens	inactive	inactive	inactive	6
CHEMBL236	Delta opioid receptor	Homo sapiens	empty	inactive	inactive	7
CHEMBL4608	Melanocortin receptor 5	Homo sapiens	inactive	inactive	inactive	7
CHEMBL1957	Insulin-like growth factor I receptor	Homo sapiens	inactive	inactive	inactive	7.5
CHEMBL4191	Monoglyceride lipase	Homo sapiens	empty	inactive	inactive	6
CHEMBL3371	Serotonin 6 (5-HT6) receptor	Homo sapiens	inactive	inactive	inactive	7
CHEMBL2034	Glucocorticoid receptor	Homo sapiens	inactive	inactive	inactive	7
CHEMBL286	Renin	Homo sapiens	empty	inactive	inactive	6
CHEMBL4860	Apoptosis regulator Bcl-2	Homo sapiens	empty	inactive	both	5
CHEMBL251	Adenosine A2a receptor	Homo sapiens	inactive	inactive	inactive	7
CHEMBL245	Muscarinic acetylcholine receptor M3	Homo sapiens	inactive	inactive	inactive	7
CHEMBL1850	Dopamine D5 receptor	Homo sapiens	inactive	inactive	inactive	7
CHEMBL2007625	Isocitrate dehydrogenase [NADP] cytoplasmic	Homo sapiens	inactive	inactive	inactive	6
CHEMBL325	Histone deacetylase 1	Homo sapiens	inactive	inactive	inactive	6
CHEMBL2424	Glyoxalase I	Homo sapiens	empty	inactive	inactive	6
CHEMBL3706	ADAM17	Homo sapiens	inactive	inactive	inactive	6
CHEMBL1628481	Apelin receptor	Homo sapiens	inactive	inactive	inactive	7
CHEMBL2140	Tryptophan 2,3-dioxygenase	Homo sapiens	inactive	inactive	inactive	6
CHEMBL4531	Galectin-3	Homo sapiens	empty	inactive	inactive	6
CHEMBL3510	Carbonic anhydrase XIV	Homo sapiens	empty	inactive	inactive	6
CHEMBL4530	Coagulation factor XIII	Homo sapiens	inactive	inactive	inactive	6
CHEMBL2431	Serine/threonine-protein kinase AKT2	Homo sapiens	empty	inactive	both	7.5
CHEMBL287	Sigma opioid receptor	Homo sapiens	inactive	inactive	inactive	6
CHEMBL2035	Muscarinic acetylcholine receptor M5	Homo sapiens	inactive	inactive	inactive	7
CHEMBL1293197	Acidic mammalian chitinase	Homo sapiens	empty	inactive	both	6
CHEMBL3991501	Isocitrate dehydrogenase [NADP], mitochondrial	Homo sapiens	empty	inactive	inactive	6
CHEMBL4644	Melanocortin receptor 3	Homo sapiens	inactive	inactive	inactive	7
CHEMBL252	Endothelin receptor ET-A	Homo sapiens	inactive	inactive	inactive	7
CHEMBL332	Matrix metalloproteinase-1	Homo sapiens	inactive	inactive	inactive	6
CHEMBL1795116	Protein arginine N-methyltransferase 5	Homo sapiens	inactive	inactive	inactive	6
CHEMBL3710	Prostanoid EP3 receptor	Homo sapiens	empty	inactive	inactive	7
CHEMBL5413	Metastin receptor	Homo sapiens	empty	inactive	inactive	7
CHEMBL333	Matrix metalloproteinase-2	Homo sapiens	inactive	inactive	inactive	6
CHEMBL2208	MAP kinase-activated protein kinase 2	Homo sapiens	inactive	inactive	inactive	7.5
CHEMBL4123	Neurotensin receptor 1	Homo sapiens	empty	inactive	both	7
CHEMBL284	Dipeptidyl peptidase IV	Homo sapiens	inactive	inactive	inactive	6
CHEMBL280	Matrix metalloproteinase 13	Homo sapiens	empty	inactive	inactive	6
CHEMBL6136	Lysine-specific histone demethylase 1	Homo sapiens	inactive	inactive	inactive	6
CHEMBL2147	Serine/threonine-protein kinase PIM1	Homo sapiens	inactive	inactive	inactive	7.5
CHEMBL256	Adenosine A3 receptor	Homo sapiens	inactive	inactive	inactive	7
CHEMBL242	Estrogen receptor beta	Homo sapiens	inactive	inactive	inactive	7
CHEMBL3305	Testis-specific androgen-binding protein	Homo sapiens	inactive	inactive	inactive	6.5
CHEMBL5979	Alkaline phosphatase, tissue-nonspecific isozyme	Homo sapiens	inactive	inactive	both	6
CHEMBL2094128	Cyclin-dependent kinase 2/cyclin A	Homo sapiens	inactive	inactive	inactive	7.5
CHEMBL254	Phosphodiesterase 4A	Homo sapiens	empty	inactive	both	6
CHEMBL1841	Tyrosine-protein kinase FYN	Homo sapiens	inactive	inactive	both	6.5
CHEMBL5366	Poly [ADP-ribose] polymerase 2	Homo sapiens	empty	inactive	inactive	6
CHEMBL335	Protein-tyrosine phosphatase 1B	Homo sapiens	inactive	inactive	inactive	6
CHEMBL2434	Interleukin-8 receptor B	Homo sapiens	inactive	inactive	inactive	7
CHEMBL321	Matrix metalloproteinase 9	Homo sapiens	inactive	inactive	inactive	6
CHEMBL4657	Dipeptidyl peptidase VIII	Homo sapiens	inactive	inactive	inactive	6
CHEMBL255	Adenosine A2b receptor	Homo sapiens	inactive	inactive	inactive	7
CHEMBL2781	Sodium/hydrogen exchanger 1	Homo sapiens	empty	inactive	both	6
CHEMBL3883328	Casein kinase II alpha'/ beta	Homo sapiens	inactive	inactive	inactive	6.5
CHEMBL4699	Isoprenylcysteine carboxyl methyltransferase	Homo sapiens	inactive	inactive	inactive	6
CHEMBL264	Histamine H3 receptor	Homo sapiens	inactive	inactive	inactive	7
CHEMBL258	Tyrosine-protein kinase LCK	Homo sapiens	inactive	inactive	inactive	7.5
CHEMBL1865	Histone deacetylase 6	Homo sapiens	inactive	inactive	inactive	6
CHEMBL2820	Coagulation factor XI	Homo sapiens	empty	inactive	inactive	6
CHEMBL5141	Cytochrome P450 26A1	Homo sapiens	empty	inactive	inactive	6
CHEMBL2176771	Complement factor D	Homo sapiens	inactive	inactive	both	6
CHEMBL259	Melanocortin receptor 4	Homo sapiens	inactive	inactive	inactive	7
CHEMBL4465	Acyl coenzyme A:cholesterol acyltransferase 2	Homo sapiens	inactive	inactive	inactive	6
CHEMBL2000	Plasma kallikrein	Homo sapiens	inactive	inactive	inactive	6
CHEMBL2016	Coagulation factor IX	Homo sapiens	inactive	inactive	inactive	6
CHEMBL5023	p53-binding protein Mdm-2	Homo sapiens	empty	inactive	inactive	6
CHEMBL3650	Fibroblast growth factor receptor 1	Homo sapiens	inactive	inactive	inactive	7.5
CHEMBL1899	Serotonin 3a (5-HT3a) receptor	Homo sapiens	empty	inactive	inactive	5
CHEMBL1867	Alpha-2a adrenergic receptor	Homo sapiens	inactive	inactive	inactive	7
CHEMBL299	Protein kinase C alpha	Homo sapiens	inactive	inactive	inactive	7.5
CHEMBL3912	Carbonic anhydrase XIII	Homo sapiens	inactive	inactive	inactive	6
CHEMBL4072	Cathepsin B	Homo sapiens	empty	inactive	inactive	6
CHEMBL3286	Urokinase-type plasminogen activator	Homo sapiens	empty	inactive	inactive	6
CHEMBL1889	Vasopressin V1a receptor	Homo sapiens	inactive	inactive	inactive	7
CHEMBL1916	Alpha-2c adrenergic receptor	Homo sapiens	inactive	inactive	inactive	7
CHEMBL1914	Butyrylcholinesterase	Homo sapiens	inactive	inactive	inactive	6
CHEMBL2094135	Gamma-secretase	Homo sapiens	empty	inactive	inactive	5
CHEMBL1900	Aldose reductase	Homo sapiens	empty	inactive	inactive	6
CHEMBL249	Neurokinin 1 receptor	Homo sapiens	inactive	inactive	inactive	7
CHEMBL2414	C-C chemokine receptor type 4	Homo sapiens	empty	inactive	inactive	7
CHEMBL5145	Serine/threonine-protein kinase B-raf	Homo sapiens	inactive	inactive	inactive	7.5
CHEMBL2617	Tryptase beta-1	Homo sapiens	empty	inactive	both	6
CHEMBL3535	Phosphodiesterase 9A	Homo sapiens	empty	inactive	inactive	6
CHEMBL2176774	Bromodomain-containing protein 1	Homo sapiens	inactive	inactive	inactive	6
CHEMBL260	MAP kinase p38 alpha	Homo sapiens	inactive	inactive	inactive	7.5
CHEMBL274	C-C chemokine receptor type 5	Homo sapiens	inactive	inactive	inactive	7
CHEMBL5568	Proto-oncogene tyrosine-protein kinase ROS	Homo sapiens	inactive	inactive	inactive	7.5
CHEMBL248	Leukocyte elastase	Homo sapiens	inactive	inactive	inactive	6
CHEMBL1901	Cholecystokinin A receptor	Homo sapiens	inactive	inactive	inactive	7
CHEMBL3864	Protein-tyrosine phosphatase 2C	Homo sapiens	empty	inactive	both	6
CHEMBL1929	Xanthine dehydrogenase	Homo sapiens	inactive	inactive	inactive	6
CHEMBL3712907	Transmembrane domain-containing protein TMIGD3	Homo sapiens	empty	inactive	inactive	6
CHEMBL1966	Dihydroorotate dehydrogenase	Homo sapiens	empty	inactive	inactive	6
CHEMBL4822	Beta-secretase 1	Homo sapiens	inactive	inactive	inactive	6
CHEMBL5282	Cytochrome P450 2A6	Homo sapiens	inactive	inactive	inactive	6
CHEMBL213	Beta-1 adrenergic receptor	Homo sapiens	inactive	inactive	inactive	7
CHEMBL5122	Discoidin domain-containing receptor 2	Homo sapiens	inactive	inactive	inactive	7.5
CHEMBL3023	Sphingosine kinase 2	Homo sapiens	inactive	inactive	both	6
CHEMBL1250375	NADPH oxidase 4	Homo sapiens	inactive	inactive	inactive	6
CHEMBL206	Estrogen receptor alpha	Homo sapiens	inactive	inactive	inactive	7
CHEMBL2189117	Polycomb protein EED	Homo sapiens	inactive	inactive	inactive	6
CHEMBL4835	L-lactate dehydrogenase A chain	Homo sapiens	inactive	inactive	inactive	6
CHEMBL210	Beta-2 adrenergic receptor	Homo sapiens	inactive	inactive	inactive	7
CHEMBL238	Dopamine transporter	Homo sapiens	inactive	inactive	inactive	6
CHEMBL2424504	Lysine-specific demethylase 5A	Homo sapiens	inactive	inactive	inactive	6
CHEMBL5493	Free fatty acid receptor 2	Homo sapiens	inactive	inactive	inactive	6.5
CHEMBL402	HMG-CoA reductase	Homo sapiens	inactive	inactive	inactive	6
CHEMBL4029	Interleukin-8 receptor A	Homo sapiens	inactive	inactive	inactive	6.5
CHEMBL4015	C-C chemokine receptor type 2	Homo sapiens	inactive	inactive	inactive	7
CHEMBL1804	Somatostatin receptor 2	Homo sapiens	inactive	inactive	inactive	7
CHEMBL211	Muscarinic acetylcholine receptor M2	Homo sapiens	inactive	inactive	inactive	7
CHEMBL205	Carbonic anhydrase II	Homo sapiens	inactive	inactive	inactive	6
CHEMBL3356	Cytochrome P450 1A2	Homo sapiens	inactive	inactive	inactive	6
CHEMBL4398	Purinergic receptor P2Y2	Homo sapiens	inactive	inactive	inactive	7
CHEMBL3024	Serine/threonine-protein kinase PLK1	Homo sapiens	inactive	inactive	inactive	7.5
CHEMBL4777	Neuropeptide Y receptor type 1	Homo sapiens	inactive	inactive	inactive	7
CHEMBL3774298	Histone acetyltransferase KAT6A	Homo sapiens	inactive	inactive	inactive	6
CHEMBL1801	Plasminogen	Homo sapiens	inactive	inactive	inactive	6
CHEMBL4979	Sodium/glucose cotransporter 1	Homo sapiens	inactive	inactive	inactive	6
CHEMBL1829	Histone deacetylase 3	Homo sapiens	inactive	inactive	inactive	6
CHEMBL3623	Quinone reductase 1)	Homo sapiens	inactive	inactive	both	6
CHEMBL228	Serotonin transporter	Homo sapiens	inactive	inactive	inactive	6
CHEMBL1977	Vitamin D receptor	Homo sapiens	empty	inactive	inactive	7
CHEMBL4204	MAP kinase signal-integrating kinase 2	Homo sapiens	empty	inactive	both	7.5
CHEMBL217	Dopamine D2 receptor	Homo sapiens	inactive	inactive	inactive	7
CHEMBL4198	Inhibitor of apoptosis protein 3	Homo sapiens	empty	inactive	both	6
