# Supplementary material for: Rutin attenuates bleomycin-induced acute lung injury via miR-9-5p mediated NF-κB signaling inhibition: network pharmacology analysis and experimental evidence
Source: Front Pharmacol. 2025 Mar 5;16:1522690. doi: 10.3389/fphar.2025.1522690 (PMC11920148; doi:10.3389/fphar.2025.1522690)
Supplement: Supplementary file 5 [file Table5.xlsx]

## Sheet: Human NFKB1 TargetScan8.0
miRNA	Position in the UTR	seed match	context++ score	context++ score percentile	weighted context++ score	conserved branch length	Pct	Predicted relative KD
Conserved sites
hsa-miR-9-5p	29-35	7mer-m8	-0.2	94	-0.2	2.86	0.37	-1.997
hsa-miR-340-5p	647-653	7mer-1A	-0.01	51	-0.01	3.898	N/A	-2.95
hsa-miR-340-5p	674-680	7mer-1A	-0.01	73	-0.01	4.073	N/A	-3.872
Poorly conserved sites
hsa-miR-602	21-27	7mer-1A	-0.25	90	-0.25	0.009	N/A	N/A
hsa-miR-299-5p	25-32	8mer	-0.32	97	-0.32	1.634	N/A	-3.657
hsa-miR-29b-2-5p	27-33	7mer-1A	-0.12	87	-0.12	0.517	N/A	N/A
hsa-miR-659-3p	28-34	7mer-1A	-0.15	91	-0.15	0	N/A	N/A
hsa-miR-3158-3p	33-40	8mer	-0.51	99	-0.51	0	N/A	N/A
hsa-miR-4446-3p	34-40	7mer-1A	-0.25	93	-0.25	0.057	N/A	N/A
hsa-miR-5088-5p	34-40	7mer-1A	-0.22	91	-0.22	0	N/A	N/A
hsa-miR-2909	35-42	8mer	-0.46	99	-0.46	0	N/A	N/A
hsa-miR-1296-5p	35-41	7mer-1A	-0.23	81	-0.23	0.057	N/A	-4.053
hsa-miR-590-3p	39-45	7mer-m8	-0.02	59	-0.02	0.057	N/A	N/A
hsa-miR-3138	55-62	8mer	-0.34	94	-0.34	0	N/A	N/A
hsa-miR-4800-5p	56-62	7mer-1A	-0.18	79	-0.18	0	N/A	N/A
hsa-miR-6833-5p	57-63	7mer-1A	-0.11	82	-0.11	0	N/A	N/A
hsa-miR-4752	57-63	7mer-1A	-0.09	75	-0.09	0	N/A	N/A
hsa-miR-581	59-65	7mer-1A	-0.03	51	-0.03	0.009	N/A	N/A
hsa-miR-431-5p	61-67	7mer-1A	-0.04	61	-0.04	0.047	N/A	-2.771
hsa-miR-6888-3p	63-70	8mer	-0.26	95	-0.26	0	N/A	N/A
hsa-miR-3120-5p	63-69	7mer-1A	-0.1	79	-0.1	0	N/A	N/A
hsa-miR-4743-3p	64-70	7mer-m8	-0.15	93	-0.15	0	N/A	N/A
hsa-miR-3182	65-71	7mer-m8	-0.02	59	-0.02	0	N/A	N/A
hsa-miR-4325	75-81	7mer-m8	-0.1	82	-0.1	0	N/A	N/A
hsa-miR-432-3p	80-86	7mer-1A	-0.12	72	-0.12	0	N/A	N/A
hsa-miR-5004-3p	81-87	7mer-1A	-0.02	39	-0.02	0	N/A	N/A
hsa-miR-6782-3p	84-90	7mer-m8	-0.02	44	-0.02	0	N/A	N/A
hsa-miR-3663-3p	88-95	8mer	-0.37	95	-0.37	0	N/A	N/A
hsa-miR-4303	91-97	7mer-m8	-0.09	83	-0.09	0	N/A	N/A
hsa-miR-1199-5p	91-97	7mer-1A	-0.04	59	-0.04	0.009	N/A	N/A
hsa-miR-6751-3p	91-97	7mer-1A	-0.04	57	-0.04	0.009	N/A	N/A
hsa-miR-4653-5p	92-99	8mer	-0.09	77	-0.09	0	N/A	N/A
hsa-miR-3921	92-99	8mer	-0.08	76	-0.08	0	N/A	N/A
hsa-miR-301b-5p	93-99	7mer-1A	-0.01	48	-0.01	0.054	N/A	N/A
hsa-miR-301a-5p	93-99	7mer-1A	-0.01	48	-0.01	0.054	N/A	N/A
hsa-miR-146a-3p	93-99	7mer-1A	-0.03	43	-0.03	0	N/A	N/A
hsa-miR-6817-3p	94-100	7mer-m8	-0.02	38	-0.02	0	N/A	N/A
hsa-miR-6741-3p	97-103	7mer-m8	-0.18	78	-0.18	0	N/A	N/A
hsa-miR-6781-5p	101-107	7mer-m8	-0.3	82	-0.3	0	N/A	N/A
hsa-miR-3937	106-113	8mer	-0.5	99	-0.5	0.009	N/A	N/A
hsa-miR-506-5p	109-115	7mer-m8	-0.04	65	-0.04	0.054	N/A	-2.709
hsa-miR-580-5p	113-119	7mer-m8	-0.02	52	-0.02	0	N/A	N/A
hsa-miR-4424	126-132	7mer-m8	-0.07	47	-0.07	0	N/A	-3.95
hsa-miR-4444	128-134	7mer-m8	-0.26	82	-0.26	0	N/A	N/A
hsa-miR-516a-5p	130-136	7mer-m8	-0.31	93	-0.31	0.054	N/A	-3.311
hsa-miR-4480	145-151	7mer-m8	-0.3	97	-0.3	0	N/A	N/A
hsa-miR-4786-3p	148-154	7mer-m8	-0.24	93	-0.24	0	N/A	N/A
hsa-miR-671-5p	149-155	7mer-m8	-0.32	96	-0.32	0.054	N/A	-4.994
hsa-miR-4729	167-174	8mer	-0.03	74	-0.03	0	N/A	N/A
hsa-miR-5696	168-175	8mer	-0.05	79	-0.05	0	N/A	N/A
hsa-miR-664b-3p	169-175	7mer-1A	-0.03	77	-0.03	0.057	N/A	-3.364
hsa-miR-579-3p	169-175	7mer-1A	-0.03	75	-0.03	0.057	N/A	-3.465
hsa-miR-664a-3p	170-176	7mer-m8	-0.11	91	-0.11	0.264	N/A	N/A
hsa-miR-4760-3p	171-177	7mer-m8	-0.08	89	-0.08	0	N/A	N/A
hsa-miR-4282	174-180	7mer-1A	-0.01	49	-0.01	0	N/A	N/A
hsa-miR-3607-3p	192-198	7mer-1A	-0.07	79	-0.07	0	N/A	N/A
hsa-miR-3686	192-198	7mer-m8	-0.09	67	-0.09	0	N/A	N/A
hsa-miR-449c-3p	205-211	7mer-1A	-0.18	87	-0.18	0	N/A	N/A
hsa-miR-8070	210-217	8mer	-0.16	90	-0.16	0	N/A	N/A
hsa-miR-199a-5p	217-223	7mer-m8	-0.21	90	-0.21	0.016	< 0.1	-3.281
hsa-miR-199b-5p	217-223	7mer-m8	-0.21	90	-0.21	0.016	< 0.1	-3.629
hsa-miR-4676-5p	219-225	7mer-m8	-0.1	91	-0.1	0.009	N/A	N/A
hsa-miR-575	219-225	7mer-m8	-0.08	88	-0.08	0.009	N/A	N/A
hsa-miR-3157-5p	221-227	7mer-m8	-0.18	88	-0.18	0	N/A	N/A
hsa-miR-4691-3p	221-227	7mer-1A	-0.07	76	-0.07	0	N/A	N/A
hsa-miR-572	226-232	7mer-m8	-0.32	92	-0.32	0.054	N/A	N/A
hsa-miR-324-5p	230-236	7mer-1A	-0.04	45	-0.04	0.141	N/A	-3.398
hsa-miR-2355-5p	238-244	7mer-m8	-0.15	84	-0.15	0	N/A	-3.646
hsa-miR-6729-3p	240-247	8mer	-0.29	94	-0.29	0	N/A	N/A
hsa-miR-6870-3p	242-248	7mer-m8	-0.13	89	-0.13	0	N/A	N/A
hsa-miR-6072	243-249	7mer-m8	-0.21	90	-0.21	0	N/A	N/A
hsa-miR-6891-3p	243-249	7mer-m8	-0.15	84	-0.15	0	N/A	N/A
hsa-miR-4470	263-269	7mer-1A	-0.01	34	-0.01	0	N/A	N/A
hsa-miR-3128	264-270	7mer-m8	-0.07	69	-0.07	0	N/A	N/A
hsa-miR-1207-3p	267-273	7mer-m8	-0.08	76	-0.08	0.236	N/A	N/A
hsa-miR-646	269-275	7mer-m8	-0.03	47	-0.03	0.009	N/A	N/A
hsa-miR-6838-5p	272-278	7mer-m8	-0.03	38	-0.03	0.434	< 0.1	-4.557
hsa-miR-424-5p	272-278	7mer-m8	-0.02	28	-0.02	0.434	< 0.1	-4.721
hsa-miR-497-5p	272-278	7mer-m8	-0.02	28	-0.02	0.434	< 0.1	-3.96
hsa-miR-16-5p	272-278	7mer-m8	-0.02	27	-0.02	0.434	< 0.1	-3.446
hsa-miR-195-5p	272-278	7mer-m8	-0.02	27	-0.02	0.434	< 0.1	-3.339
hsa-miR-15a-5p	272-278	7mer-m8	-0.02	25	-0.02	0.434	< 0.1	-3.339
hsa-miR-15b-5p	272-278	7mer-m8	-0.02	25	-0.02	0.434	< 0.1	-3.339
hsa-miR-4530	274-281	8mer	-0.27	96	-0.27	0	N/A	N/A
hsa-miR-338-3p	275-281	7mer-1A	-0.01	36	-0.01	0.293	< 0.1	-2.292
hsa-miR-5586-5p	276-282	7mer-m8	-0.09	77	-0.09	0	N/A	-4.61
hsa-miR-640	278-284	7mer-m8	-0.02	16	-0.02	0.009	N/A	N/A
hsa-miR-4679	281-287	7mer-m8	-0.02	43	-0.02	0	N/A	N/A
hsa-miR-646	286-292	7mer-m8	-0.05	60	-0.05	0.009	N/A	N/A
hsa-miR-549a	297-303	7mer-1A	-0.15	79	-0.15	0.009	N/A	N/A
hsa-miR-3908	302-308	7mer-m8	-0.09	89	-0.09	0	N/A	N/A
hsa-miR-3120-3p	304-310	7mer-m8	-0.14	88	-0.14	0	N/A	N/A
hsa-miR-7845-5p	311-317	7mer-m8	-0.17	82	-0.17	0	N/A	N/A
hsa-miR-3126-5p	312-318	7mer-m8	-0.29	96	-0.29	0	N/A	-4.366
hsa-miR-6875-5p	312-318	7mer-m8	-0.3	96	-0.3	0	N/A	-4.361
hsa-miR-6873-5p	313-319	7mer-m8	-0.15	81	-0.15	0	N/A	N/A
hsa-miR-2467-3p	315-321	7mer-m8	-0.19	88	-0.19	0.474	N/A	-3.707
hsa-miR-3914	325-331	7mer-1A	-0.09	77	-0.09	0	N/A	N/A
hsa-miR-6826-5p	328-334	7mer-m8	-0.22	94	-0.22	0	N/A	N/A
hsa-miR-6782-3p	340-346	7mer-1A	-0.11	84	-0.11	0	N/A	N/A
hsa-miR-1273a	352-358	7mer-1A	-0.21	71	-0.21	0	N/A	N/A
hsa-miR-6815-5p	355-361	7mer-m8	-0.16	86	-0.16	0	N/A	N/A
hsa-miR-6865-5p	355-361	7mer-m8	-0.16	85	-0.16	0	N/A	N/A
hsa-miR-5006-5p	359-365	7mer-m8	-0.17	84	-0.17	0	N/A	N/A
hsa-miR-4755-3p	359-365	7mer-1A	-0.05	52	-0.05	0	N/A	N/A
hsa-miR-1252-5p	366-372	7mer-m8	-0.03	34	-0.03	0.009	N/A	-3.557
hsa-miR-6801-5p	371-378	8mer	-0.42	99	-0.42	0	N/A	N/A
hsa-miR-1322	381-387	7mer-m8	-0.14	91	-0.14	0.009	N/A	N/A
hsa-miR-3662	384-390	7mer-m8	-0.02	64	-0.02	0	N/A	N/A
hsa-miR-4698	385-391	7mer-m8	-0.02	59	-0.02	0	N/A	N/A
hsa-miR-1468-3p	386-393	8mer	-0.07	78	-0.07	0	N/A	N/A
hsa-miR-548x-5p	387-393	7mer-1A	-0.06	79	-0.06	0	N/A	N/A
hsa-miR-548g-5p	387-393	7mer-1A	-0.06	79	-0.06	0	N/A	N/A
hsa-miR-548aj-5p	387-393	7mer-1A	-0.06	79	-0.06	0	N/A	N/A
hsa-miR-548aw	387-393	7mer-m8	-0.02	49	-0.02	0	N/A	N/A
hsa-miR-548f-5p	387-393	7mer-1A	-0.01	45	-0.01	0	N/A	N/A
hsa-miR-4775	397-403	7mer-1A	-0.01	30	-0.01	0	N/A	N/A
hsa-miR-652-5p	403-409	7mer-1A	-0.26	97	-0.26	0	N/A	N/A
hsa-miR-6732-3p	403-409	7mer-1A	-0.17	86	-0.17	0	N/A	N/A
hsa-miR-627-3p	410-417	8mer	-0.17	93	-0.17	0	N/A	N/A
hsa-miR-4753-3p	413-419	7mer-m8	-0.18	94	-0.18	0	N/A	N/A
hsa-miR-130b-5p	413-419	7mer-1A	-0.05	74	-0.05	0	N/A	N/A
hsa-miR-3675-3p	415-421	7mer-1A	-0.22	96	-0.22	0	N/A	N/A
hsa-miR-1250-3p	426-432	7mer-1A	-0.01	46	-0.01	0	N/A	N/A
hsa-miR-153-5p	426-432	7mer-1A	-0.01	33	-0.01	0.054	N/A	N/A
hsa-miR-6758-3p	428-434	7mer-1A	-0.06	75	-0.06	0	N/A	N/A
hsa-miR-4522	432-438	7mer-1A	-0.13	75	-0.13	0	N/A	N/A
hsa-miR-6513-3p	437-443	7mer-1A	-0.08	82	-0.08	0	N/A	N/A
hsa-miR-183-5p.1	445-451	7mer-m8	-0.29	95	-0.29	0.089	< 0.1	-5.376
hsa-miR-5197-5p	446-452	7mer-m8	-0.15	81	-0.15	0	N/A	N/A
hsa-miR-3662	449-455	7mer-1A	-0.01	47	-0.01	0	N/A	N/A
hsa-miR-532-5p	462-469	8mer	-0.38	98	-0.38	0.091	N/A	-4.335
hsa-miR-4633-5p	463-469	7mer-m8	-0.18	78	-0.18	0	N/A	N/A
hsa-miR-4703-5p	468-474	7mer-m8	-0.07	72	-0.07	0	N/A	-3.458
hsa-miR-3942-5p	468-474	7mer-m8	-0.07	72	-0.07	0	N/A	-3.7
hsa-miR-548e-5p	471-477	7mer-m8	-0.06	82	-0.06	0	N/A	N/A
hsa-miR-6776-3p	484-490	7mer-1A	-0.14	84	-0.14	0	N/A	N/A
hsa-miR-539-5p	490-496	7mer-m8	-0.07	92	-0.07	0.057	N/A	N/A
hsa-miR-3919	492-499	8mer	-0.24	98	-0.24	0	N/A	N/A
hsa-miR-4756-3p	493-499	7mer-1A	-0.16	95	-0.16	0	N/A	N/A
hsa-miR-548aw	500-506	7mer-1A	-0.11	95	-0.11	0	N/A	N/A
hsa-miR-518a-5p	500-506	7mer-1A	-0.14	93	-0.14	0.009	N/A	N/A
hsa-miR-527	500-506	7mer-1A	-0.14	93	-0.14	0.009	N/A	N/A
hsa-miR-450b-5p	501-508	8mer	-0.26	98	-0.26	0	N/A	-4.439
hsa-miR-507	502-508	7mer-1A	-0.1	89	-0.1	0.009	N/A	N/A
hsa-miR-3680-3p	502-508	7mer-1A	-0.08	84	-0.08	0	N/A	N/A
hsa-miR-557	502-508	7mer-1A	-0.01	51	-0.01	0.009	N/A	N/A
hsa-miR-129-5p	503-510	8mer	-0.21	99	-0.21	0.047	< 0.1	-2.95
hsa-miR-4716-5p	541-547	7mer-m8	-0.23	96	-0.23	0	N/A	N/A
hsa-miR-508-3p	549-556	8mer	-0.34	97	-0.34	0.009	N/A	-5.679
hsa-miR-4445-5p	550-556	7mer-1A	-0.16	84	-0.16	0.234	N/A	N/A
hsa-miR-6766-3p	550-556	7mer-1A	-0.14	84	-0.14	2.462	< 0.1	-3.981
hsa-miR-4782-3p	550-556	7mer-1A	-0.14	82	-0.14	2.462	< 0.1	-3.981
hsa-miR-219a-5p	550-556	7mer-1A	-0.12	81	-0.12	2.462	< 0.1	-4.262
hsa-miR-580-5p	552-558	7mer-m8	-0.02	52	-0.02	0	N/A	N/A
hsa-miR-3908	555-561	7mer-m8	-0.13	93	-0.13	0	N/A	N/A
hsa-miR-545-3p	557-563	7mer-1A	-0.24	96	-0.24	0.057	N/A	-4.221
hsa-miR-4291	558-564	7mer-1A	-0.13	80	-0.13	0.32	N/A	N/A
hsa-miR-30a-3p	560-566	7mer-1A	-0.04	75	-0.04	0.514	N/A	N/A
hsa-miR-30d-3p	560-566	7mer-1A	-0.04	75	-0.04	0.514	N/A	N/A
hsa-miR-30e-3p	560-566	7mer-1A	-0.04	75	-0.04	0.514	N/A	N/A
hsa-miR-1250-3p	562-568	7mer-m8	-0.02	67	-0.02	0	N/A	N/A
hsa-miR-6512-5p	565-571	7mer-1A	-0.16	90	-0.16	0	N/A	N/A
hsa-miR-4668-5p	572-578	7mer-m8	-0.05	56	-0.05	0	N/A	N/A
hsa-miR-625-5p	574-580	7mer-m8	-0.33	93	-0.33	0	N/A	-2.988
hsa-miR-4716-3p	575-581	7mer-m8	-0.36	95	-0.36	0.054	N/A	N/A
hsa-miR-6794-5p	575-581	7mer-m8	-0.3	91	-0.3	0.054	N/A	N/A
hsa-miR-298	583-589	7mer-1A	-0.18	90	-0.18	0.057	N/A	N/A
hsa-miR-4698	588-594	7mer-m8	-0.02	59	-0.02	0	N/A	N/A
hsa-miR-1468-3p	589-595	7mer-m8	-0.03	53	-0.03	0	N/A	N/A
hsa-miR-548p	590-597	8mer	-0.16	95	-0.16	0.009	N/A	N/A
hsa-miR-338-5p	596-602	7mer-1A	-0.06	83	-0.06	0.395	N/A	N/A
hsa-miR-4699-3p	600-606	7mer-1A	-0.08	86	-0.08	0	N/A	N/A
hsa-miR-7641	615-621	7mer-1A	-0.13	86	-0.13	0	N/A	N/A
hsa-miR-548l	622-629	8mer	-0.24	98	-0.24	0.009	N/A	N/A
hsa-miR-548j-5p	623-629	7mer-1A	-0.13	95	-0.13	0.057	N/A	N/A
hsa-miR-548ap-5p	623-629	7mer-1A	-0.13	95	-0.13	0.057	N/A	N/A
hsa-miR-548ab	623-629	7mer-1A	-0.13	94	-0.13	0.057	N/A	N/A
hsa-miR-548a-5p	623-629	7mer-1A	-0.12	94	-0.12	0.057	N/A	N/A
hsa-miR-548i	623-629	7mer-1A	-0.13	94	-0.13	0.057	N/A	N/A
hsa-miR-548as-5p	623-629	7mer-1A	-0.11	93	-0.11	0.057	N/A	N/A
hsa-miR-548o-5p	623-629	7mer-1A	-0.11	93	-0.11	0.057	N/A	N/A
hsa-miR-548c-5p	623-629	7mer-1A	-0.11	93	-0.11	0.057	N/A	N/A
hsa-miR-548am-5p	623-629	7mer-1A	-0.11	93	-0.11	0.057	N/A	N/A
hsa-miR-548au-5p	623-629	7mer-1A	-0.11	93	-0.11	0.057	N/A	N/A
hsa-miR-559	623-629	7mer-1A	-0.1	92	-0.1	0.057	N/A	N/A
hsa-miR-548ar-5p	623-629	7mer-1A	-0.11	92	-0.11	0.057	N/A	N/A
hsa-miR-548d-5p	623-629	7mer-1A	-0.11	92	-0.11	0.057	N/A	N/A
hsa-miR-548b-5p	623-629	7mer-1A	-0.11	92	-0.11	0.057	N/A	N/A
hsa-miR-548bb-5p	623-629	7mer-1A	-0.11	92	-0.11	0.057	N/A	N/A
hsa-miR-548ae-5p	623-629	7mer-1A	-0.11	92	-0.11	0.057	N/A	N/A
hsa-miR-548ay-5p	623-629	7mer-1A	-0.11	92	-0.11	0.057	N/A	N/A
hsa-miR-548ad-5p	623-629	7mer-1A	-0.11	92	-0.11	0.057	N/A	N/A
hsa-miR-548y	623-629	7mer-1A	-0.11	92	-0.11	0.057	N/A	N/A
hsa-miR-548w	623-629	7mer-1A	-0.1	91	-0.1	0.057	N/A	N/A
hsa-miR-548aq-5p	623-629	7mer-1A	-0.06	91	-0.06	0.057	N/A	N/A
hsa-miR-548ak	623-629	7mer-1A	-0.1	91	-0.1	0.057	N/A	N/A
hsa-miR-548h-5p	623-629	7mer-1A	-0.09	89	-0.09	0.057	N/A	N/A
hsa-miR-548av-5p	623-629	7mer-1A	-0.07	87	-0.07	0.009	N/A	N/A
hsa-miR-548k	623-629	7mer-1A	-0.07	87	-0.07	0.009	N/A	N/A
hsa-miR-8054	623-629	7mer-1A	-0.02	77	-0.02	0.009	N/A	N/A
hsa-miR-153-5p	635-641	7mer-m8	-0.05	84	-0.05	0.77	N/A	N/A
hsa-miR-605-5p	644-650	7mer-1A	-0.12	87	-0.12	0.057	N/A	N/A
hsa-miR-4729	650-656	7mer-m8	-0.05	85	-0.05	0	N/A	N/A
hsa-miR-1179	653-659	7mer-1A	-0.14	89	-0.14	0.264	N/A	-3.308
hsa-miR-559	669-675	7mer-m8	-0.16	97	-0.16	0.057	N/A	N/A
hsa-miR-548i	669-675	7mer-m8	-0.16	96	-0.16	0.057	N/A	N/A
hsa-miR-548ab	669-675	7mer-m8	-0.16	96	-0.16	0.057	N/A	N/A
hsa-miR-548au-5p	669-675	7mer-m8	-0.13	95	-0.13	0.057	N/A	N/A
hsa-miR-548d-5p	669-675	7mer-m8	-0.13	95	-0.13	0.057	N/A	N/A
hsa-miR-548a-5p	669-675	7mer-m8	-0.13	95	-0.13	0.057	N/A	N/A
hsa-miR-548ay-5p	669-675	7mer-m8	-0.13	95	-0.13	0.057	N/A	N/A
hsa-miR-548am-5p	669-675	7mer-m8	-0.13	95	-0.13	0.057	N/A	N/A
hsa-miR-548b-5p	669-675	7mer-m8	-0.13	95	-0.13	0.057	N/A	N/A
hsa-miR-548o-5p	669-675	7mer-m8	-0.13	95	-0.13	0.057	N/A	N/A
hsa-miR-548as-5p	669-675	7mer-m8	-0.13	95	-0.13	0.057	N/A	N/A
hsa-miR-548w	669-675	7mer-m8	-0.13	95	-0.13	0.057	N/A	N/A
hsa-miR-548aq-5p	669-675	7mer-m8	-0.08	95	-0.08	0.057	N/A	N/A
hsa-miR-548c-5p	669-675	7mer-m8	-0.13	95	-0.13	0.057	N/A	N/A
hsa-miR-548bb-5p	669-675	7mer-m8	-0.13	95	-0.13	0.057	N/A	N/A
hsa-miR-548y	669-675	7mer-m8	-0.13	94	-0.13	0.057	N/A	N/A
hsa-miR-548ar-5p	669-675	7mer-m8	-0.13	94	-0.13	0.057	N/A	N/A
hsa-miR-548ae-5p	669-675	7mer-m8	-0.11	93	-0.11	0.057	N/A	N/A
hsa-miR-548ap-5p	669-675	7mer-m8	-0.11	93	-0.11	0.057	N/A	N/A
hsa-miR-548h-5p	669-675	7mer-m8	-0.11	93	-0.11	0.057	N/A	N/A
hsa-miR-548j-5p	669-675	7mer-m8	-0.11	93	-0.11	0.057	N/A	N/A
hsa-miR-548ak	669-675	7mer-m8	-0.11	93	-0.11	0.057	N/A	N/A
hsa-miR-548ad-5p	669-675	7mer-m8	-0.11	93	-0.11	0.057	N/A	N/A
hsa-miR-548n	670-677	8mer	-0.26	99	-0.26	0.057	N/A	N/A
hsa-miR-548t-5p	671-677	7mer-1A	-0.08	91	-0.08	0.978	N/A	N/A
hsa-miR-548az-5p	671-677	7mer-1A	-0.08	91	-0.08	0.978	N/A	N/A
hsa-miR-3163	673-679	7mer-1A	-0.01	45	-0.01	0	N/A	-2.793
hsa-miR-4795-3p	677-683	7mer-1A	-0.04	75	-0.04	0	N/A	N/A
hsa-miR-3140-3p	688-694	7mer-1A	-0.09	78	0	0	N/A	-1.519
hsa-miR-6885-3p	690-696	7mer-m8	-0.12	89	0	0	N/A	N/A

## Sheet: Rat Nfkb1 TargetScan8.0
miRNA	Position in the UTR	seed match	context++ score	context++ score percentile	weighted context++ score	conserved branch length	Pct	Predicted relative KD
Conserved sites
rno-miR-9a-5p	27-33	7mer-m8	-0.19	89	-0.19	2.86	0.37	N/A
rno-miR-340-5p	622-628	7mer-1A	-0.01	50	-0.01	3.898	N/A	N/A
rno-miR-340-5p	649-655	7mer-1A	-0.01	50	-0.01	4.073	N/A	N/A
Poorly conserved sites
rno-miR-216a-3p	19-25	7mer-1A	-0.17	88	-0.17	0	N/A	N/A
rno-miR-299a-5p	23-30	8mer	-0.31	97	-0.31	1.634	N/A	N/A
rno-miR-299b-5p	23-30	8mer	-0.33	97	-0.33	1.634	N/A	N/A
rno-miR-29b-5p	25-31	7mer-1A	-0.1	83	-0.1	0.517	N/A	N/A
rno-miR-207	61-67	7mer-m8	-0.02	39	-0.02	0	N/A	N/A
rno-miR-320-5p	63-69	7mer-m8	-0.14	90	-0.14	0	N/A	N/A
rno-miR-129-5p	69-76	8mer	-0.03	85	-0.03	0	< 0.1	N/A
rno-miR-30b-3p	79-86	8mer	-0.29	94	-0.29	0	N/A	N/A
rno-miR-3065-3p	87-93	7mer-m8	-0.17	87	-0.17	0.091	N/A	N/A
rno-miR-338-3p	89-95	7mer-1A	-0.06	71	-0.06	0.483	< 0.1	N/A
rno-miR-504	110-117	8mer	-0.29	91	-0.29	0.091	N/A	N/A
rno-miR-509-3p	114-120	7mer-m8	-0.21	88	-0.21	0	N/A	N/A
rno-miR-489-3p	123-129	7mer-m8	-0.25	95	-0.25	0.358	< 0.1	N/A
rno-miR-10a-3p	142-148	7mer-m8	-0.02	71	-0.02	0.091	N/A	N/A
rno-miR-153-5p	169-175	7mer-1A	-0.01	37	-0.01	0	N/A	N/A
rno-miR-190b-3p	176-182	7mer-m8	-0.04	81	-0.04	0	N/A	N/A
rno-miR-425-5p	183-189	7mer-1A	-0.1	82	-0.1	0	< 0.1	N/A
rno-miR-3591	195-201	7mer-m8	-0.14	87	-0.14	0	N/A	N/A
rno-miR-503-5p	259-265	7mer-1A	-0.18	91	-0.18	1.002	< 0.1	N/A
rno-miR-195-5p	259-265	7mer-1A	-0.18	84	-0.18	1.002	< 0.1	N/A
rno-miR-16-5p	259-265	7mer-1A	-0.17	83	-0.17	1.002	< 0.1	N/A
rno-miR-497-5p	259-265	7mer-1A	-0.15	81	-0.15	1.002	< 0.1	N/A
rno-miR-322-5p	259-265	7mer-1A	-0.14	79	-0.14	1.002	< 0.1	N/A
rno-miR-15a-5p	259-265	7mer-1A	-0.14	79	-0.14	1.002	< 0.1	N/A
rno-miR-15b-5p	259-265	7mer-1A	-0.13	76	-0.13	1.002	< 0.1	N/A
rno-miR-16-3p	264-270	7mer-1A	-0.02	30	-0.02	0	N/A	N/A
rno-miR-330-3p	278-284	7mer-m8	-0.07	82	-0.07	0.57	N/A	N/A
rno-miR-298-5p	301-307	7mer-m8	-0.07	75	-0.07	0.474	N/A	N/A
rno-miR-92a-2-5p	339-345	7mer-m8	-0.24	83	-0.24	0.368	N/A	N/A
rno-miR-376a-5p	363-369	7mer-1A	-0.03	42	-0.03	0	N/A	N/A
rno-miR-3583-5p	376-382	7mer-1A	-0.21	86	-0.21	0	N/A	N/A
rno-miR-702-5p	381-387	7mer-1A	-0.11	81	-0.11	0	N/A	N/A
rno-miR-742-5p	417-423	7mer-1A	-0.19	86	-0.19	0	N/A	N/A
rno-miR-3583-5p	426-432	7mer-m8	-0.13	70	-0.13	0	N/A	N/A
rno-let-7i-3p	430-436	7mer-1A	-0.44	95	-0.44	0.091	N/A	N/A
rno-miR-137-3p	433-439	7mer-1A	-0.1	60	-0.1	1.038	< 0.1	N/A
rno-miR-325-3p	434-440	7mer-1A	-0.03	51	-0.03	1.499	N/A	N/A
rno-miR-742-3p	450-456	7mer-m8	-0.14	93	-0.14	0	N/A	N/A
rno-miR-551b-5p	476-482	7mer-1A	-0.01	46	-0.01	0.091	N/A	N/A
rno-miR-1297	495-501	7mer-m8	-0.11	85	-0.11	0	N/A	N/A
rno-miR-148a-5p	499-505	7mer-1A	-0.13	86	-0.13	0.091	N/A	N/A
rno-miR-148b-5p	499-505	7mer-1A	-0.08	85	-0.08	0.091	N/A	N/A
rno-miR-544-5p	503-509	7mer-m8	-0.1	81	-0.1	0	N/A	N/A
rno-miR-3548	530-536	7mer-m8	-0.24	93	-0.24	0.091	N/A	N/A
rno-miR-3065-3p	532-538	7mer-1A	-0.15	85	-0.15	0.091	N/A	N/A
rno-miR-30e-3p	535-541	7mer-1A	-0.03	65	-0.03	0.514	N/A	N/A
rno-miR-30d-3p	535-541	7mer-1A	-0.03	65	-0.03	0.514	N/A	N/A
rno-miR-30a-3p	535-541	7mer-1A	-0.03	65	-0.03	0.514	N/A	N/A
rno-miR-338-5p	571-577	7mer-1A	-0.04	78	-0.04	0.395	N/A	N/A
rno-miR-465-5p	587-593	7mer-m8	-0.11	87	-0.11	0.091	N/A	N/A
rno-miR-3560	619-625	7mer-1A	-0.11	90	-0.11	0.621	N/A	N/A
rno-miR-3580-5p	662-669	8mer	-0.38	98	-0.01	0	N/A	N/A
rno-miR-218a-5p	665-671	7mer-m8	-0.13	79	0	0.232	< 0.1	N/A
rno-miR-421-3p	672-678	7mer-m8	-0.18	91	0	0	N/A	N/A

## Sheet: Human NFKB1 miRTarBase
ID	Species(miRNA)	Species(Target)	miRNA	Target	Reporter assay	Western blot	qPCR	Microarray	NGS	pSILAC	Other	CLIP-Seq	Sum	Number of paper
MIRT006528	hsa	hsa	hsa-miR-16-5p	NFKB1	0	0	0	0	1	0	0	0	1	1
MIRT006529	hsa	hsa	hsa-miR-21-5p	NFKB1	0	0	0	0	1	0	0	0	1	1
MIRT049105	hsa	hsa	hsa-miR-92a-3p	NFKB1	0	0	0	0	1	0	0	0	1	1
MIRT438174	hsa	hsa	hsa-miR-199a-5p	NFKB1	1	1	1	0	0	0	0	0	3	1
MIRT438493	hsa	hsa	hsa-miR-139-5p	NFKB1	1	0	0	0	0	0	0	0	1	1
MIRT004459	hsa	hsa	hsa-miR-146a-5p	NFKB1	1	1	1	1	0	0	1	0	5	4
MIRT737048	hsa	hsa	hsa-miR-375	NFKB1	1	1	1	0	0	0	0	0	3	0
MIRT004530	hsa	hsa	hsa-miR-146b-5p	NFKB1	1	0	0	0	0	0	1	0	2	1
MIRT210911	hsa	hsa	hsa-miR-508-3p	NFKB1	1	1	1	0	1	0	0	0	4	1
MIRT030242	hsa	hsa	hsa-miR-26b-5p	NFKB1	0	0	0	1	0	0	0	0	1	1
MIRT004830	hsa	hsa	hsa-let-7a-5p	NFKB1	0	0	1	1	0	0	1	0	3	1
MIRT004829	hsa	hsa	hsa-miR-15a-5p	NFKB1	0	0	1	1	0	0	1	0	3	1
MIRT021048	hsa	hsa	hsa-miR-155-5p	NFKB1	1	1	1	0	0	0	1	0	4	2
MIRT736432	hsa	hsa	hsa-miR-491-3p	NFKB1	0	0	1	0	0	0	0	0	1	0
MIRT003193	hsa	hsa	hsa-miR-9-5p	NFKB1	1	1	1	0	0	0	1	0	4	7

## Sheet: Rat Nfkb1 miRTarBase
ID	Species(miRNA)	Species(Target)	miRNA	Target	Reporter assay	Western blot	qPCR	Microarray	NGS	pSILAC	Other	CLIP-Seq	Sum	Number of paper
MIRT437407	rno	rno	rno-miR-146a-5p	Nfkb1	0	1	1	0	0	0	0	0	2	1
MIRT732319	rno	rno	rno-miR-9a-5p	Nfkb1	1	1	1	0	0	0	0	0	3	2
MIRT737044	rno	rno	rno-miR-133a-3p	Nfkb1	0	1	1	0	1	0	0	0	3	0

## Sheet: Human NFKB1 microT v4
gene_symbol	gene_ensembl_id	mirna_name	mirna_db_id	interaction_score
NFKB1	ENSG00000109320	hsa-miR-9983-3p	MIMAT0041993	0.998211
NFKB1	ENSG00000109320	hsa-miR-6820-3p	MIMAT0027541	0.993475
NFKB1	ENSG00000109320	hsa-miR-6882-3p	MIMAT0027665	0.992718
NFKB1	ENSG00000109320	hsa-miR-508-3p	MIMAT0002880	0.990956
NFKB1	ENSG00000109320	hsa-miR-548p	MIMAT0005934	0.986896
NFKB1	ENSG00000109320	hsa-miR-340-5p	MIMAT0004692	0.986695
NFKB1	ENSG00000109320	kshv-miR-K12-6-5p	MIMAT0002188	0.986383
NFKB1	ENSG00000109320	hsa-miR-6722-3p	MIMAT0025854	0.983161
NFKB1	ENSG00000109320	hsa-miR-548l	MIMAT0005889	0.982441
NFKB1	ENSG00000109320	hsa-miR-3691-5p	MIMAT0018120	0.979453
NFKB1	ENSG00000109320	hsa-miR-559	MIMAT0003223	0.973368
NFKB1	ENSG00000109320	hsa-miR-9-5p	MIMAT0000441	0.964696
NFKB1	ENSG00000109320	hsa-miR-320a-5p	MIMAT0037311	0.960019
NFKB1	ENSG00000109320	hsa-miR-548n	MIMAT0005916	0.956181
NFKB1	ENSG00000109320	hsa-miR-3164	MIMAT0015038	0.950698
NFKB1	ENSG00000109320	hsa-miR-497-5p	MIMAT0002820	0.948858
NFKB1	ENSG00000109320	hsa-miR-671-5p	MIMAT0003880	0.948495
NFKB1	ENSG00000109320	hsa-miR-6870-3p	MIMAT0027641	0.945332
NFKB1	ENSG00000109320	hsa-miR-4729	MIMAT0019851	0.944916
NFKB1	ENSG00000109320	hsa-miR-548bb-5p	MIMAT0035703	0.942288
NFKB1	ENSG00000109320	hsa-miR-3163	MIMAT0015037	0.941608
NFKB1	ENSG00000109320	hsa-miR-6505-3p	MIMAT0025467	0.941489
NFKB1	ENSG00000109320	hsa-miR-6125	MIMAT0024598	0.94029
NFKB1	ENSG00000109320	hsa-miR-625-5p	MIMAT0003294	0.939739
NFKB1	ENSG00000109320	hsa-miR-605-5p	MIMAT0003273	0.930673
NFKB1	ENSG00000109320	hsa-miR-761	MIMAT0010364	0.930638
NFKB1	ENSG00000109320	hsa-miR-3074-5p	MIMAT0019208	0.929626
NFKB1	ENSG00000109320	hsa-miR-655-5p	MIMAT0026626	0.929071
NFKB1	ENSG00000109320	hsa-miR-4639-5p	MIMAT0019697	0.927359
NFKB1	ENSG00000109320	hsa-miR-218-5p	MIMAT0000275	0.925265
NFKB1	ENSG00000109320	hsa-miR-5196-3p	MIMAT0021129	0.92356
NFKB1	ENSG00000109320	hsa-miR-3165	MIMAT0015039	0.921224
NFKB1	ENSG00000109320	hsa-miR-1468-3p	MIMAT0026638	0.919242
NFKB1	ENSG00000109320	hsa-miR-1250-3p	MIMAT0026740	0.917317
NFKB1	ENSG00000109320	hsa-miR-548ak	MIMAT0019013	0.915506
NFKB1	ENSG00000109320	hsa-miR-548w	MIMAT0015060	0.915506
NFKB1	ENSG00000109320	hsa-miR-3614-3p	MIMAT0017993	0.914473
NFKB1	ENSG00000109320	hsa-miR-3912-5p	MIMAT0027036	0.907347
NFKB1	ENSG00000109320	hsa-miR-2115-3p	MIMAT0011159	0.904527
NFKB1	ENSG00000109320	hsa-miR-6868-3p	MIMAT0027637	0.904066
NFKB1	ENSG00000109320	hsa-miR-2355-5p	MIMAT0016895	0.903078
NFKB1	ENSG00000109320	hsa-miR-3619-5p	MIMAT0017999	0.900441
NFKB1	ENSG00000109320	hsa-miR-6772-3p	MIMAT0027445	0.898876
NFKB1	ENSG00000109320	hsa-miR-548as-5p	MIMAT0022267	0.8941
NFKB1	ENSG00000109320	hsa-miR-636	MIMAT0003306	0.89395
NFKB1	ENSG00000109320	hsa-miR-922	MIMAT0004972	0.890835
NFKB1	ENSG00000109320	hsa-miR-424-5p	MIMAT0001341	0.890541
NFKB1	ENSG00000109320	hsa-miR-548b-5p	MIMAT0004798	0.888978
NFKB1	ENSG00000109320	hsa-miR-548ay-5p	MIMAT0025452	0.885714
NFKB1	ENSG00000109320	hsa-miR-548d-5p	MIMAT0004812	0.885679
NFKB1	ENSG00000109320	hsa-miR-214-3p	MIMAT0000271	0.884895
NFKB1	ENSG00000109320	hsa-miR-450b-5p	MIMAT0004909	0.882499
NFKB1	ENSG00000109320	hsa-miR-6758-5p	MIMAT0027416	0.88121
NFKB1	ENSG00000109320	hsa-miR-548ae-5p	MIMAT0032115	0.879948
NFKB1	ENSG00000109320	hsa-miR-548ad-5p	MIMAT0032114	0.879948
NFKB1	ENSG00000109320	hsa-miR-580-3p	MIMAT0003245	0.879269
NFKB1	ENSG00000109320	hsa-miR-219a-5p	MIMAT0000276	0.877581
NFKB1	ENSG00000109320	hsa-miR-129-5p	MIMAT0000242	0.875092
NFKB1	ENSG00000109320	hsa-miR-4291	MIMAT0016922	0.873605
NFKB1	ENSG00000109320	hsa-miR-2113	MIMAT0009206	0.873458
NFKB1	ENSG00000109320	hsa-miR-4698	MIMAT0019793	0.872362
NFKB1	ENSG00000109320	hsa-miR-4519	MIMAT0019056	0.869324
NFKB1	ENSG00000109320	hsa-miR-195-5p	MIMAT0000461	0.86876
NFKB1	ENSG00000109320	hsa-miR-4716-3p	MIMAT0019827	0.867452
NFKB1	ENSG00000109320	hsa-miR-22-3p	MIMAT0000077	0.863958
NFKB1	ENSG00000109320	hsa-miR-15a-5p	MIMAT0000068	0.863062
NFKB1	ENSG00000109320	ebv-miR-BART20-5p	MIMAT0003719	0.863015
NFKB1	ENSG00000109320	hsa-miR-1248	MIMAT0005900	0.860486
NFKB1	ENSG00000109320	hsa-miR-15b-5p	MIMAT0000417	0.859729
NFKB1	ENSG00000109320	hsa-miR-6510-5p	MIMAT0025476	0.858921
NFKB1	ENSG00000109320	hsa-miR-608	MIMAT0003276	0.858648
NFKB1	ENSG00000109320	hsa-miR-520g-5p	MIMAT0026611	0.85762
NFKB1	ENSG00000109320	hsa-miR-4530	MIMAT0019069	0.857031
NFKB1	ENSG00000109320	hsa-miR-5197-5p	MIMAT0021130	0.85549
NFKB1	ENSG00000109320	hsa-miR-6838-5p	MIMAT0027578	0.854837
NFKB1	ENSG00000109320	hsa-miR-6727-3p	MIMAT0027356	0.854713
NFKB1	ENSG00000109320	hsa-miR-6508-5p	MIMAT0025472	0.854571
NFKB1	ENSG00000109320	hsa-miR-16-5p	MIMAT0000069	0.852688
NFKB1	ENSG00000109320	hsv1-miR-H17	MIMAT0014695	0.85161
NFKB1	ENSG00000109320	hsa-miR-548ab	MIMAT0018928	0.849644
NFKB1	ENSG00000109320	hsa-miR-548f-5p	MIMAT0026739	0.845412
NFKB1	ENSG00000109320	hsa-miR-548aj-5p	MIMAT0022739	0.843726
NFKB1	ENSG00000109320	hsa-miR-548x-5p	MIMAT0022733	0.843726
NFKB1	ENSG00000109320	hsa-miR-548g-5p	MIMAT0022722	0.843726
NFKB1	ENSG00000109320	hsa-miR-545-3p	MIMAT0003165	0.843045
NFKB1	ENSG00000109320	hsa-miR-548am-5p	MIMAT0022740	0.83937
NFKB1	ENSG00000109320	hsa-miR-548c-5p	MIMAT0004806	0.83937
NFKB1	ENSG00000109320	hsa-miR-548o-5p	MIMAT0022738	0.83937
NFKB1	ENSG00000109320	hsa-miR-548au-5p	MIMAT0022291	0.83937
NFKB1	ENSG00000109320	hsa-miR-548h-5p	MIMAT0005928	0.838134
NFKB1	ENSG00000109320	hsa-miR-4716-5p	MIMAT0019826	0.837724
NFKB1	ENSG00000109320	hsa-miR-548j-5p	MIMAT0005875	0.837114
NFKB1	ENSG00000109320	hsa-miR-3662	MIMAT0018083	0.836339
NFKB1	ENSG00000109320	hsa-miR-4733-3p	MIMAT0019858	0.835755
NFKB1	ENSG00000109320	hsa-miR-4269	MIMAT0016897	0.83377
NFKB1	ENSG00000109320	hsa-miR-6893-3p	MIMAT0027687	0.833317
NFKB1	ENSG00000109320	hsa-miR-548i	MIMAT0005935	0.832984
NFKB1	ENSG00000109320	hsa-miR-548ap-5p	MIMAT0021037	0.832984
NFKB1	ENSG00000109320	hsa-miR-548a-5p	MIMAT0004803	0.832866
NFKB1	ENSG00000109320	hsa-miR-548ar-5p	MIMAT0022265	0.830948
NFKB1	ENSG00000109320	hsa-miR-6801-5p	MIMAT0027502	0.830665
NFKB1	ENSG00000109320	hsa-miR-548aw	MIMAT0022471	0.830098
NFKB1	ENSG00000109320	hsa-miR-4659b-3p	MIMAT0019734	0.82657
NFKB1	ENSG00000109320	hsa-miR-6516-3p	MIMAT0030418	0.825808
NFKB1	ENSG00000109320	hsa-miR-141-5p	MIMAT0004598	0.825359
NFKB1	ENSG00000109320	hsa-miR-4274	MIMAT0016906	0.822921
NFKB1	ENSG00000109320	hsa-miR-646	MIMAT0003316	0.822162
NFKB1	ENSG00000109320	hsa-miR-12114	MIMAT0049008	0.821524
NFKB1	ENSG00000109320	hsa-miR-548y	MIMAT0018354	0.820724
NFKB1	ENSG00000109320	hsa-miR-4297	MIMAT0016846	0.818347
NFKB1	ENSG00000109320	hsa-miR-1256	MIMAT0005907	0.815938
NFKB1	ENSG00000109320	hsa-miR-6165	MIMAT0024782	0.813757
NFKB1	ENSG00000109320	hsa-miR-4480	MIMAT0019014	0.812552
NFKB1	ENSG00000109320	hsa-miR-4793-5p	MIMAT0019965	0.811633
NFKB1	ENSG00000109320	hsa-miR-6744-5p	MIMAT0027389	0.809118
NFKB1	ENSG00000109320	hsa-miR-153-5p	MIMAT0026480	0.807758
NFKB1	ENSG00000109320	hsa-miR-6729-3p	MIMAT0027360	0.806789
NFKB1	ENSG00000109320	hsa-miR-515-5p	MIMAT0002826	0.804689
NFKB1	ENSG00000109320	hsa-miR-11401	MIMAT0044658	0.803747
NFKB1	ENSG00000109320	hsa-miR-7153-5p	MIMAT0028216	0.802506
NFKB1	ENSG00000109320	hsa-miR-107	MIMAT0000104	0.802332
NFKB1	ENSG00000109320	hsa-miR-519e-5p	MIMAT0002828	0.801628
NFKB1	ENSG00000109320	hsa-miR-1237-3p	MIMAT0005592	0.801588
NFKB1	ENSG00000109320	hsa-miR-103a-3p	MIMAT0000101	0.80091
NFKB1	ENSG00000109320	hsa-miR-10393-3p	MIMAT0041618	0.800886
NFKB1	ENSG00000109320	hsa-miR-1976	MIMAT0009451	0.799442
NFKB1	ENSG00000109320	hsa-miR-627-3p	MIMAT0026623	0.799201
NFKB1	ENSG00000109320	hsa-miR-5696	MIMAT0022489	0.799098
NFKB1	ENSG00000109320	hsa-miR-3908	MIMAT0018182	0.798573
NFKB1	ENSG00000109320	hiv1-miR-TAR-3p	MIMAT0006017	0.797787
NFKB1	ENSG00000109320	hsa-miR-4282	MIMAT0016912	0.797292
NFKB1	ENSG00000109320	hsa-miR-3942-5p	MIMAT0018358	0.797094
NFKB1	ENSG00000109320	hsa-miR-6715a-3p	MIMAT0025841	0.794876
NFKB1	ENSG00000109320	hsa-miR-146a-5p	MIMAT0000449	0.793437
NFKB1	ENSG00000109320	hsa-miR-767-3p	MIMAT0003883	0.793411
NFKB1	ENSG00000109320	hsa-miR-6839-5p	MIMAT0027580	0.792672
NFKB1	ENSG00000109320	hsa-miR-376c-5p	MIMAT0022861	0.792203
NFKB1	ENSG00000109320	hsa-miR-4690-5p	MIMAT0019779	0.791572
NFKB1	ENSG00000109320	hsa-miR-6844	MIMAT0027589	0.791476
NFKB1	ENSG00000109320	sfv-miR-S5-5p	MIMAT0040980	0.791164
NFKB1	ENSG00000109320	hsa-miR-146b-5p	MIMAT0002809	0.79037
NFKB1	ENSG00000109320	hbv-miR-B8-3p	MIMAT0031768	0.788791
NFKB1	ENSG00000109320	hsa-miR-5010-3p	MIMAT0021044	0.78832
NFKB1	ENSG00000109320	hsa-miR-6826-5p	MIMAT0027552	0.788044
NFKB1	ENSG00000109320	hsa-miR-12127	MIMAT0049021	0.785965
NFKB1	ENSG00000109320	hsa-miR-628-3p	MIMAT0003297	0.783502
NFKB1	ENSG00000109320	hsa-miR-6858-3p	MIMAT0027617	0.783061
NFKB1	ENSG00000109320	hsa-miR-4782-3p	MIMAT0019945	0.782274
NFKB1	ENSG00000109320	hsa-miR-562	MIMAT0003226	0.779927
NFKB1	ENSG00000109320	hsa-miR-134-5p	MIMAT0000447	0.777153
NFKB1	ENSG00000109320	hsa-miR-3972	MIMAT0019357	0.775471
NFKB1	ENSG00000109320	hsa-miR-96-3p	MIMAT0004510	0.774897
NFKB1	ENSG00000109320	hsa-miR-548av-5p	MIMAT0022303	0.774326
NFKB1	ENSG00000109320	hsa-miR-548k	MIMAT0005882	0.774072
NFKB1	ENSG00000109320	hsa-miR-2681-3p	MIMAT0013516	0.772585
NFKB1	ENSG00000109320	hsa-miR-3646	MIMAT0018065	0.767809
NFKB1	ENSG00000109320	hsa-miR-6766-3p	MIMAT0027433	0.765833
NFKB1	ENSG00000109320	hsa-miR-3118	MIMAT0014980	0.764426
NFKB1	ENSG00000109320	hsa-miR-583	MIMAT0003248	0.764394
NFKB1	ENSG00000109320	hsa-miR-4524b-5p	MIMAT0022255	0.764368
NFKB1	ENSG00000109320	hsa-miR-6747-3p	MIMAT0027395	0.764173
NFKB1	ENSG00000109320	hsa-miR-3680-3p	MIMAT0018107	0.763178
NFKB1	ENSG00000109320	hsa-miR-501-3p	MIMAT0004774	0.762861
NFKB1	ENSG00000109320	hsa-miR-7111-3p	MIMAT0028120	0.762507
NFKB1	ENSG00000109320	hsa-miR-224-3p	MIMAT0009198	0.761416
NFKB1	ENSG00000109320	hsa-miR-522-3p	MIMAT0002868	0.761359
NFKB1	ENSG00000109320	hsa-miR-323a-5p	MIMAT0004696	0.761068
NFKB1	ENSG00000109320	hsa-miR-4524a-5p	MIMAT0019062	0.760489
NFKB1	ENSG00000109320	hsa-miR-8054	MIMAT0030981	0.759482
NFKB1	ENSG00000109320	hsa-miR-374a-5p	MIMAT0000727	0.759368
NFKB1	ENSG00000109320	hsa-miR-6515-3p	MIMAT0025487	0.758935
NFKB1	ENSG00000109320	hsa-miR-320d	MIMAT0006764	0.756657
NFKB1	ENSG00000109320	hsa-miR-4429	MIMAT0018944	0.756024
NFKB1	ENSG00000109320	hsa-miR-320c	MIMAT0005793	0.756006
NFKB1	ENSG00000109320	hsa-miR-4703-5p	MIMAT0019801	0.7546
NFKB1	ENSG00000109320	hsa-miR-3126-5p	MIMAT0014989	0.752755
NFKB1	ENSG00000109320	hsa-miR-370-3p	MIMAT0000722	0.752195
NFKB1	ENSG00000109320	hsa-miR-338-3p	MIMAT0000763	0.75213
NFKB1	ENSG00000109320	hsv1-miR-H5-3p	MIMAT0008403	0.751029
NFKB1	ENSG00000109320	hsa-miR-1231	MIMAT0005586	0.749706
NFKB1	ENSG00000109320	hsa-miR-519a-5p	MIMAT0005452	0.749007
NFKB1	ENSG00000109320	hsa-miR-518e-5p	MIMAT0005450	0.749007
NFKB1	ENSG00000109320	hsa-miR-523-5p	MIMAT0005449	0.749007
NFKB1	ENSG00000109320	hsa-miR-522-5p	MIMAT0005451	0.749007
NFKB1	ENSG00000109320	hsa-miR-519c-5p	MIMAT0002831	0.749007
NFKB1	ENSG00000109320	hsa-miR-519b-5p	MIMAT0005454	0.749007
NFKB1	ENSG00000109320	hsa-miR-7152-5p	MIMAT0028214	0.749006
NFKB1	ENSG00000109320	hsa-miR-579-3p	MIMAT0003244	0.747711
NFKB1	ENSG00000109320	hsa-miR-518f-5p	MIMAT0002841	0.746963
NFKB1	ENSG00000109320	hsa-miR-549a-5p	MIMAT0037328	0.745846
NFKB1	ENSG00000109320	hsa-miR-526a-5p	MIMAT0002845	0.745271
NFKB1	ENSG00000109320	hsa-miR-518d-5p	MIMAT0005456	0.745271
NFKB1	ENSG00000109320	hsa-miR-520c-5p	MIMAT0005455	0.745271
NFKB1	ENSG00000109320	hsa-miR-6755-3p	MIMAT0027411	0.743969
NFKB1	ENSG00000109320	hsa-miR-154-5p	MIMAT0000452	0.743876
NFKB1	ENSG00000109320	hsa-miR-4722-3p	MIMAT0019837	0.743844
NFKB1	ENSG00000109320	hsa-miR-532-5p	MIMAT0002888	0.739129
NFKB1	ENSG00000109320	hsa-miR-4533	MIMAT0019072	0.738176
NFKB1	ENSG00000109320	hsa-miR-148a-5p	MIMAT0004549	0.737736
NFKB1	ENSG00000109320	hsa-miR-507	MIMAT0002879	0.735771
NFKB1	ENSG00000109320	hsa-miR-664b-3p	MIMAT0022272	0.735686
NFKB1	ENSG00000109320	hsa-miR-551b-5p	MIMAT0004794	0.734514
NFKB1	ENSG00000109320	hsa-miR-1909-3p	MIMAT0007883	0.734004
NFKB1	ENSG00000109320	hsa-miR-10401-5p	MIMAT0041633	0.733236
NFKB1	ENSG00000109320	hsa-miR-3934-3p	MIMAT0022975	0.732667
NFKB1	ENSG00000109320	hsa-miR-1245b-3p	MIMAT0019951	0.731529
NFKB1	ENSG00000109320	hsa-miR-580-5p	MIMAT0026617	0.731226
NFKB1	ENSG00000109320	hsa-miR-877-3p	MIMAT0004950	0.726309
NFKB1	ENSG00000109320	hsa-miR-5581-5p	MIMAT0022275	0.724754
NFKB1	ENSG00000109320	hsa-miR-1200	MIMAT0005863	0.724657
NFKB1	ENSG00000109320	hsa-miR-4782-5p	MIMAT0019944	0.724596
NFKB1	ENSG00000109320	hsa-miR-4253	MIMAT0016882	0.724345
NFKB1	ENSG00000109320	hsa-miR-130a-5p	MIMAT0004593	0.72366
NFKB1	ENSG00000109320	hsa-miR-543	MIMAT0004954	0.722518
NFKB1	ENSG00000109320	hsa-miR-548aq-5p	MIMAT0022263	0.722412
NFKB1	ENSG00000109320	hsa-miR-5706	MIMAT0022500	0.720542
NFKB1	ENSG00000109320	hsa-miR-6885-3p	MIMAT0027671	0.720438
NFKB1	ENSG00000109320	hsa-miR-4673	MIMAT0019755	0.720304
NFKB1	ENSG00000109320	hsa-miR-6754-3p	MIMAT0027409	0.720138
NFKB1	ENSG00000109320	hsa-miR-3138	MIMAT0015006	0.718781
NFKB1	ENSG00000109320	hsa-miR-3059-5p	MIMAT0048633	0.716933
NFKB1	ENSG00000109320	hsa-miR-10526-3p	MIMAT0041996	0.716883
NFKB1	ENSG00000109320	hsa-miR-676-3p	MIMAT0018204	0.716859
NFKB1	ENSG00000109320	hsa-miR-4753-3p	MIMAT0019891	0.716445
NFKB1	ENSG00000109320	sfv-miR-S5-3p	MIMAT0040981	0.716424
NFKB1	ENSG00000109320	hsa-miR-96-5p	MIMAT0000095	0.716219
NFKB1	ENSG00000109320	hsa-miR-6730-5p	MIMAT0027361	0.715613
NFKB1	ENSG00000109320	hsa-miR-320b	MIMAT0005792	0.715005
NFKB1	ENSG00000109320	hsa-miR-6815-5p	MIMAT0027530	0.714989
NFKB1	ENSG00000109320	hsa-miR-320a-3p	MIMAT0000510	0.714957
NFKB1	ENSG00000109320	hsa-miR-6880-5p	MIMAT0027660	0.71353
NFKB1	ENSG00000109320	hsa-miR-103b	MIMAT0007402	0.711689
NFKB1	ENSG00000109320	hsa-miR-512-3p	MIMAT0002823	0.709907
NFKB1	ENSG00000109320	hsa-miR-149-5p	MIMAT0000450	0.709568
NFKB1	ENSG00000109320	hsa-miR-6760-3p	MIMAT0027421	0.709309
NFKB1	ENSG00000109320	hsa-miR-5700	MIMAT0022493	0.708996
NFKB1	ENSG00000109320	hsa-miR-517-5p	MIMAT0002851	0.708634
NFKB1	ENSG00000109320	hcmv-miR-US5-1	MIMAT0001579	0.707706
NFKB1	ENSG00000109320	hsa-miR-4777-5p	MIMAT0019934	0.706224
NFKB1	ENSG00000109320	hsa-miR-502-3p	MIMAT0004775	0.705178
NFKB1	ENSG00000109320	hsa-miR-449c-3p	MIMAT0013771	0.705151
NFKB1	ENSG00000109320	hsa-miR-4633-5p	MIMAT0019689	0.705112
NFKB1	ENSG00000109320	hsa-miR-299-5p	MIMAT0002890	0.704808
NFKB1	ENSG00000109320	hsa-miR-493-3p	MIMAT0003161	0.703868
NFKB1	ENSG00000109320	hsa-miR-6890-3p	MIMAT0027681	0.703483
NFKB1	ENSG00000109320	hsa-miR-3121-5p	MIMAT0019199	0.702764
NFKB1	ENSG00000109320	hsa-miR-6770-5p	MIMAT0027440	0.701674
NFKB1	ENSG00000109320	hsa-miR-125b-2-3p	MIMAT0004603	0.701602
NFKB1	ENSG00000109320	hsa-miR-5692a	MIMAT0022484	0.700596

## Sheet: Rat Nfkb1 microT v4
gene_symbol	gene_ensembl_id	mirna_name	mirna_db_id	interaction_score
Nfkb1	ENSRNOG00000023258	rno-miR-340-5p	MIMAT0004650	0.981051
Nfkb1	ENSRNOG00000023258	rno-miR-3548	MIMAT0017806	0.899295
Nfkb1	ENSRNOG00000023258	rno-miR-9a-5p	MIMAT0000781	0.839756
Nfkb1	ENSRNOG00000023258	rno-miR-299a-5p	MIMAT0000901	0.824159
Nfkb1	ENSRNOG00000023258	rno-miR-465-5p	MIMAT0012850	0.803656
Nfkb1	ENSRNOG00000023258	rno-miR-3065-3p	MIMAT0017840	0.795634
Nfkb1	ENSRNOG00000023258	rno-miR-489-3p	MIMAT0003113	0.749936
Nfkb1	ENSRNOG00000023258	rno-miR-320-5p	MIMAT0017168	0.749284
Nfkb1	ENSRNOG00000023258	rno-miR-325-3p	MIMAT0004639	0.719222
Nfkb1	ENSRNOG00000023258	rno-miR-30d-3p	MIMAT0004722	0.712325
Nfkb1	ENSRNOG00000023258	rno-miR-30e-3p	MIMAT0004720	0.70593
Nfkb1	ENSRNOG00000023258	rno-miR-30a-3p	MIMAT0000809	0.701913
